# Supplementary material for: Rare mutations in the complement regulatory gene CSMD1 are associated with male and female infertility
Source: Nat Commun. 2019 Oct 11;10:4626. doi: 10.1038/s41467-019-12522-w (PMC6789153; doi:10.1038/s41467-019-12522-w)
Supplement: Supplementary file 3 — Dataset 2 [file 41467_2019_12522_MOESM3_ESM.xlsx]

## Sheet: Legend
Lee et al., Supplementary Data 2.
Sheet 1	SHARe deletions in introns 1-3 with case/control status
Sheet 2	Azoospermia (male infertility) deletions in introns 1-3 with case/control status
Sheet 3	UKBB deletions in introns 1-3 with case/control status
n.b. - coordinates for SHARe and Azoospermia are in hg18, while UKBB are in hg19.
IID	Sample ID
CHR	Chromosome
BP1	Left break point
BP2	Right break point
Type	Copy number (<2 as these are all deletions)
length	Size of CNV in bp
case	Case/control status (1= case, 0 = control)

## Sheet: SHARe
IID	CHR	BP1	BP2	TYPE	SITES	length	case
11911	8	3901833	4019228	1	204	117395	1
2378	8	3906821	3908455	1	14	1634	0
12192	8	3906821	4019228	1	203	112407	1
2209	8	3932571	4019228	1	166	86657	0
7264	8	3953742	3955957	1	6	2215	0
6062	8	3964421	4011281	1	96	46860	0
9778	8	3973246	4019228	1	93	45982	1
3224	8	3984471	4001987	1	54	17516	0
6346	8	4001987	4014674	1	18	12687	0
2011	8	4013913	4016482	1	6	2569	0
10137	8	4013913	4019228	1	8	5315	0
10211	8	4013913	4019228	1	8	5315	0
10389	8	4013913	4019228	1	8	5315	0
10460	8	4013913	4019228	1	8	5315	0
11615	8	4013913	4019228	1	8	5315	0
11754	8	4013913	4019228	1	8	5315	0
11893	8	4013913	4019228	1	8	5315	0
11995	8	4013913	4019228	1	8	5315	0
12031	8	4013913	4019228	1	8	5315	0
12201	8	4013913	4019228	1	8	5315	1
1787	8	4013913	4019228	1	8	5315	0
1796	8	4013913	4019228	1	8	5315	1
2391	8	4013913	4019228	1	8	5315	0
2425	8	4013913	4019228	1	8	5315	0
260	8	4013913	4019228	1	8	5315	0
2768	8	4013913	4019228	1	8	5315	0
3148	8	4013913	4019228	1	8	5315	1
3446	8	4013913	4019228	1	8	5315	1
4104	8	4013913	4019228	1	8	5315	0
4110	8	4013913	4019228	1	8	5315	0
4325	8	4013913	4019228	1	8	5315	0
4451	8	4013913	4019228	1	8	5315	0
453	8	4013913	4019228	1	8	5315	0
4817	8	4013913	4019228	1	8	5315	0
4935	8	4013913	4019228	1	8	5315	0
5045	8	4013913	4019228	1	8	5315	0
5220	8	4013913	4019228	1	8	5315	0
5303	8	4013913	4019228	1	8	5315	0
5642	8	4013913	4019228	1	8	5315	0
592	8	4013913	4019228	1	8	5315	0
6300	8	4013913	4019228	1	8	5315	0
6896	8	4013913	4019228	1	8	5315	0
7032	8	4013913	4019228	1	8	5315	0
7159	8	4013913	4019228	1	8	5315	0
7327	8	4013913	4019228	1	8	5315	0
7668	8	4013913	4019228	1	8	5315	0
8110	8	4013913	4019228	1	8	5315	0
8130	8	4013913	4019228	1	8	5315	0
8665	8	4013913	4019228	1	8	5315	0
8698	8	4013913	4019228	1	8	5315	0
8872	8	4013913	4019228	1	8	5315	0
9235	8	4013913	4019228	1	8	5315	0
9621	8	4013913	4019228	1	8	5315	0
9718	8	4013913	4019228	1	8	5315	0
9755	8	4013913	4019228	1	8	5315	0
990	8	4013913	4019228	1	8	5315	0
9977	8	4013913	4019228	1	8	5315	1
11382	8	4013913	4026728	1	9	12815	0
10444	8	4014286	4019228	1	7	4942	0
1473	8	4036419	4048334	1	51	11915	0
1731	8	4036419	4048334	1	51	11915	0
6194	8	4036419	4048334	1	51	11915	0
784	8	4036419	4048334	1	51	11915	0
9606	8	4036419	4048334	1	51	11915	0
4002	8	4039736	4041720	1	16	1984	0
6466	8	4039736	4041720	1	16	1984	0
2135	8	4065461	4094020	1	69	28559	0
10202	8	4065461	4134250	1	138	68789	0
9085	8	4065461	4134250	1	138	68789	0
6855	8	4065843	4094020	1	65	28177	0
1610	8	4077870	4088382	1	29	10512	0
5850	8	4077870	4088382	1	29	10512	0
12110	8	4086002	4087684	1	7	1682	0
5687	8	4086002	4087684	1	7	1682	0
1359	8	4086002	4088021	1	8	2019	0
11107	8	4090342	4119360	1	35	29018	0
8877	8	4099262	4105044	1	9	5782	0
2956	8	4104842	4109806	1	10	4964	0
4391	8	4133297	4159403	1	96	26106	0
1237	8	4221052	4246642	1	37	25590	0
10194	8	4298075	4315252	1	19	17177	0
4883	8	4303462	4316904	1	16	13442	0
5098	8	4303462	4413947	1	107	110485	1
10392	8	4309642	4321625	1	17	11983	0
4977	8	4378785	4383014	1	11	4229	0
3597	8	4461821	4472125	1	15	10304	0
4164	8	4461821	4472593	1	16	10772	0
10904	8	4463376	4472593	1	15	9217	0
4434	8	4463376	4472593	1	15	9217	0
10671	8	4464278	4472125	1	13	7847	0
11817	8	4464278	4472593	1	14	8315	0
12161	8	4464278	4472593	1	14	8315	0
2458	8	4464278	4472593	1	14	8315	0
2719	8	4464278	4472593	1	14	8315	0
3367	8	4464278	4472593	1	14	8315	0
436	8	4464278	4472593	1	14	8315	0
4625	8	4464278	4472593	1	14	8315	0
4980	8	4464278	4472593	1	14	8315	0
5260	8	4464278	4472593	1	14	8315	0
5380	8	4464278	4472593	1	14	8315	0
5460	8	4464278	4472593	1	14	8315	0
5707	8	4464278	4472593	1	14	8315	0
6038	8	4464278	4472593	1	14	8315	0
6224	8	4464278	4472593	1	14	8315	0
6336	8	4464278	4472593	1	14	8315	0
6809	8	4464278	4472593	1	14	8315	0
6954	8	4464278	4472593	1	14	8315	0
7604	8	4464278	4472593	1	14	8315	0
7706	8	4464278	4472593	1	14	8315	0
9161	8	4464278	4472593	1	14	8315	0
9441	8	4464278	4472593	1	14	8315	0
995	8	4464278	4472593	1	14	8315	0
3812	8	4464365	4472593	1	13	8228	0
10665	8	4467400	4475454	1	16	8054	0
11823	8	4467400	4475454	1	16	8054	1
9208	8	4467400	4475454	1	16	8054	0
9677	8	4467400	4475454	1	16	8054	0
10432	8	4467400	4476292	1	17	8892	0
1368	8	4467400	4476292	1	17	8892	0
2887	8	4467400	4476292	1	17	8892	0
5576	8	4467400	4476292	1	17	8892	0
605	8	4467400	4476292	1	17	8892	0
6849	8	4467400	4476292	1	17	8892	0
7282	8	4467400	4476292	1	17	8892	0
7540	8	4467400	4476292	1	17	8892	0
8265	8	4467400	4476292	1	17	8892	0
8545	8	4467400	4476292	1	17	8892	1
9614	8	4467400	4476292	1	17	8892	0
9448	8	4467497	4475454	1	15	7957	0
9609	8	4467497	4476292	1	16	8795	0
4728	8	4468969	4476292	1	15	7323	0

## Sheet: azoospermia
IID	CHR	BP1	BP2	TYPE	SITES	length	case
Y1271_03	8	3984471	3991699	1	32	7228	1
Y2044_06	8	3984471	3991699	1	32	7228	1
Y2201_06	8	3984488	3991699	1	31	7211	1
Y1349_03	8	4075822	4078869	1	13	3047	1
Y126	8	4162041	4178355	1	63	16314	1
291844	8	3906821	3908455	1	13	1634	0
510435	8	4309642	4316281	1	13	6639	0
511339	8	3906821	3908455	1	13	1634	0
511789	8	4464278	4472593	1	14	8315	0
511816	8	3984471	3991699	1	31	7228	0
139	8	4152383	4155016	1	7	2633	0
172	8	4463376	4472593	1	18	9217	0

## Sheet: ukbb
Chr	Start	End	Nprobe	Type	length	case
8	3892598	3927295	30	1	34697	0
8	3892598	4034110	108	1	141512	0
8	3892598	4034110	108	1	141512	0
8	3892598	4034110	108	1	141512	0
8	3903105	4043515	111	1	140410	0
8	3903105	4043515	111	1	140410	0
8	3903105	4151910	184	1	248805	0
8	3911003	4057074	115	1	146071	0
8	3918752	4030776	93	1	112024	0
8	3918752	4034110	95	1	115358	0
8	3918752	4034110	95	1	115358	0
8	3918752	4034110	95	1	115358	0
8	3928625	4015540	63	1	86915	0
8	3936081	4034110	74	1	98029	0
8	3941991	4030776	66	1	88785	0
8	3941991	4034110	68	1	92119	0
8	3957690	4011688	38	1	53998	0
8	3957690	4117026	117	1	159336	0
8	3971982	4073265	82	1	101283	0
8	3971982	4073265	82	1	101283	0
8	3979260	4015540	30	1	36280	0
8	3979260	4355073	301	1	375813	0
8	3980781	4049374	52	1	68593	0
8	3980781	4073265	76	1	92484	0
8	3981569	4073265	74	1	91696	0
8	4011404	4349663	275	1	338259	0
8	4023322	4113492	71	1	90170	0
8	4032837	4067830	26	1	34993	0
8	4042842	4352604	253	1	309762	0
8	4045910	4059676	14	1	13766	0
8	4086551	4192472	77	1	105921	0
8	4090648	4244531	120	1	153883	0
8	4094027	4117026	15	1	22999	0
8	4113492	4149354	19	1	35862	0
8	4144890	4175587	39	1	30697	0
8	4165205	4192472	29	1	27267	0
8	4184662	4321764	119	1	137102	0
8	4189293	4324950	123	1	135657	0
8	4214179	4273818	48	1	59639	0
8	4222003	4282618	56	1	60615	0
8	4224080	4415872	141	1	191792	0
8	4231556	4257291	19	1	25735	0
8	4231556	4261646	20	1	30090	0
8	4231556	4384398	120	1	152842	0
8	4233644	4390544	119	1	156900	0
8	4235897	4293806	60	1	57909	0
8	4244220	4332859	79	1	88639	0
8	4261646	4272551	15	1	10905	0
8	4261646	4324950	66	1	63304	0
8	4308514	4444484	81	1	135970	0
8	4316572	4420330	65	1	103758	0
8	4320820	4420330	63	1	99510	0
8	4324429	4355073	21	1	30644	0
8	4324429	4355073	21	1	30644	0
8	4324429	4355073	21	1	30644	0
8	4324429	4355073	21	1	30644	0
8	4324429	4355073	21	1	30644	0
8	4324950	4355073	20	1	30123	0
8	4376669	4415872	23	1	39203	0
8	4382171	4412258	20	1	30087	0
8	4382171	4412258	20	1	30087	0
8	4382171	4415872	21	1	33701	0
8	4382171	4415872	21	1	33701	0
8	4382171	4415872	21	1	33701	0
8	4382171	4415872	21	1	33701	0
8	4382171	4415872	21	1	33701	0
8	4382171	4415872	21	1	33701	0
8	4382171	4415872	21	1	33701	0
8	4382171	4415872	21	1	33701	0
8	4382171	4415872	21	1	33701	1
8	4382171	4420330	23	1	38159	1
8	4382171	4433172	28	1	51001	1
8	4401124	4567174	94	1	166050	0
8	4444484	4483141	35	1	38657	0
8	4447884	4486892	35	1	39008	0
8	4447884	4532824	55	1	84940	0
8	4473445	4483141	16	1	9696	0
8	4476082	4483141	13	0	7059	0
8	4476082	4483141	13	1	7059	0
8	4476082	4483141	13	1	7059	0
8	4476082	4483141	13	1	7059	0
8	4476082	4483141	13	1	7059	0
8	4476082	4483141	13	1	7059	0
8	4476082	4483141	13	1	7059	0
8	4477105	4483141	12	1	6036	0
8	4477105	4483141	12	1	6036	1
8	4477105	4483141	12	1	6036	0
8	4492162	4741820	123	1	249658	0
8	4525623	4619724	47	1	94101	0
8	4525623	4652298	65	1	126675	0
8	4525623	4762765	134	1	237142	0
8	4531224	4626694	49	1	95470	0
8	4565946	4626694	36	1	60748	1
8	4567174	4619724	32	1	52550	0
8	4567174	4619724	32	1	52550	0
8	4567174	4626694	35	1	59520	0
8	4571430	4626694	34	1	55264	0
8	4571430	4631249	35	1	59819	0
8	4575207	4626694	33	1	51487	0
8	4577095	4619724	29	1	42629	0
8	4583435	4626694	26	1	43259	1
8	4596988	4652298	33	1	55310	0
8	4610294	4776149	102	1	165855	0
8	4613200	4678817	35	1	65617	0
8	4626694	4667979	22	1	41285	1
8	4631249	4652298	15	1	21049	0
8	4631249	4664285	20	1	33036	0
8	4631249	4664285	20	1	33036	0
8	4631249	4667979	21	1	36730	0
8	4631249	4690482	35	1	59233	0
8	4631249	4709256	47	1	78007	0
8	4636519	4678817	24	1	42298	0
8	4636519	4700475	37	1	63956	1
8	4659548	4723047	34	1	63499	0
8	4659548	4725048	35	1	65500	0
8	4733310	4759133	24	1	25823	1
8	4733310	4759133	24	1	25823	0
8	4741820	4759133	22	1	17313	1
8	4741820	4759133	22	1	17313	0
8	4741820	4759133	22	1	17313	0
8	4741820	4759133	22	1	17313	0
8	4741820	4759133	22	1	17313	0
8	4741820	4759133	22	1	17313	0
8	4741820	4759133	22	1	17313	1
8	4754838	4805179	38	1	50341	0
8	4757323	4802487	32	1	45164	0
8	4766647	4798371	18	1	31724	0
