# Supplementary material for: Rare mutations in the complement regulatory gene CSMD1 are associated with male and female infertility
Source: Nat Commun. 2019 Oct 11;10:4626. doi: 10.1038/s41467-019-12522-w (PMC6789153; doi:10.1038/s41467-019-12522-w)
Supplement: Supplementary file 4 — Dataset 3 [file 41467_2019_12522_MOESM4_ESM.xlsx]

## Sheet: Legend
Lee et al., Supplementary Data 3.
This workbook contains three sheets:
1. Legend
2. An ID table linking sample number to tissue, genotype, and age in days when applicable
3. RPKM information for each transcript by sample

## Sheet: rpkm
Ensembl transcript	178_whole	178_R4	178_R5	178_R6	178_R7	269_whole	286_R5	286_R4	286_whole	286_R6	214_whole	308_whole	308_R5	308_R4	308_R7	308_R6	273_R4	263_whole	246_R4	263_R5	350_R5	350_whole	350_R7	350_R6	246_whole	263_R4	246_R5	273_R5	350_R4	263_R6	273_whole	263_R7	3_ovary	8_ovary	28_ovary	29_ovary	32_ovary	34_ovary	351_whole	351_R4	351_R5	351_R6	351_R7	7b_whole	7b_R4	7b_R5	7b_R6	7b_R7	86_ovary
ENSMUST00000000001	2.684	2.789	11.318	5.65	8.887	11.629	14.73	6.765	9.696	5.805	7.344	10.382	18.787	16.916	13.668	17.737	2.294	7.204	3.736	8.731	25.552	11.187	18.431	14.074	0.75	2.146	0.094	15.625	6.745	6.87	6.445	11.297	56.473	58.397	28.959	20.141	49.716	36.634	3.819	1.609	20.692	5.972	7.687	7.384	12.821	16.93	10.64	12.927	46.071
ENSMUST00000000003	0.048	0.026	0	0	0	0	0	0	0	0	0	0	0	0	0	0	0	0	0	0	0	0	0	0	0	0	0	0	0	0	0	0	0	0	0	0	0	0	0	0	0	0	0	0	0	0	0	0	0
ENSMUST00000000010	0.21	0.054	0.147	0.049	0	0.095	0.338	0.04	0.019	0.086	0.117	0.296	0.199	0.056	0.041	0.233	0.097	0.138	0	0	0.221	0.071	0.057	0.022	0.1	0.088	0	0.048	0.049	0	0.149	0	0.641	1.023	0.421	0.732	0.513	0.827	0.036	0.033	0.182	0.019	0	0.037	0	0.493	0.02	0	0.331
ENSMUST00000000028	6.486	10.115	17.732	12.964	17.527	15.366	18.473	9.963	18.561	10.564	11.481	22.715	15.137	15.536	16.406	17.099	8.678	14.239	11.375	7.805	34.939	14.854	20.678	11.533	4.31	14.022	0	14.491	10.385	13.461	13.071	15.249	11.694	14.321	7.072	5.042	10.643	7.951	11.994	12.046	31.309	11.804	14.301	16.404	20.166	16.184	14.278	18.302	11.588
ENSMUST00000000033	0.449	0.342	6.507	1.072	0.555	1.344	10.03	0.806	0.932	1.381	0.511	5.878	6.93	1.458	1.409	4.323	0.22	0.795	0.097	1.426	18.041	4.979	2.78	1.398	0.833	0.214	0	4.075	2.329	0.713	0.628	1.012	1.589	0.964	0.353	0.546	1.346	1.124	0.188	0.113	6.424	0.415	1.012	1.196	0.775	27.154	0.534	0.569	0.633
ENSMUST00000000049	3.451	9.698	0.13	4.11	0.129	0.726	0.069	2.512	0.394	0.764	11.24	0	0.188	0.449	0.059	0.079	6.946	10.39	7.695	0	0.115	0.283	0.122	0.433	1.028	10.781	0	2.017	2.808	6.195	8.338	0.843	0	0	0	0	0	0	7.538	10.053	0.451	4.761	1.099	0.321	1.491	0	0.043	0.111	0
ENSMUST00000000058	0.008	0.008	0.031	0.013	0	0	0.09	0.015	0.027	0.065	0.042	0.015	0.31	0.128	0.038	0.247	0	0	0	0	0.349	0.067	0.075	0.168	0	0.014	0	0.203	0.058	0	0	0	7.2	8.613	5.399	3.667	8.134	11.292	0	0.046	0.147	0.036	0	0.052	0	0.534	0.093	0	7.804
ENSMUST00000000080	1.051	0.743	4.437	2.405	0.133	3.744	2.303	0.597	2.553	1.993	1.819	13.517	17	8.139	2.947	11.065	0.609	2.382	0.209	2.142	25.083	10.894	3.818	8.51	2.32	0.179	0	6.036	2.968	1.279	1.339	0.184	16.877	24.576	14.997	9.387	19.942	15.088	1.719	0.199	4.439	0.955	0.04	3.959	0.731	33.604	1.612	0.386	19.094
ENSMUST00000000087	31.371	41.756	37.514	48.519	53.86	41.292	22.396	79.163	53.879	54.605	40.946	94.742	21.8	36.212	46.713	33.685	22.662	55.947	38.635	2.659	20.5	77.466	41.793	42.852	83.516	37.733	13.31	15.191	58.909	54.91	57.309	49.182	5.025	4.458	7.358	6.842	6.716	4.838	27.669	27.404	17.089	42.716	43.768	41.325	58.964	13.502	40.453	67.496	5.197
ENSMUST00000000090	16.573	79.621	27.089	46.493	66.634	54.978	27.917	54.027	64.408	32.586	72.987	59.262	42.969	167.749	57.125	66.513	53.905	87.696	52.473	6.003	43.932	53.599	73.168	88.824	63.621	51.997	0.446	59.369	94.157	107.885	82.349	122.336	64.724	62.973	36.249	24.92	71.431	54.445	40.822	38.326	52.218	63.67	76.059	41.891	160.591	32.713	88.029	70.862	62.095
ENSMUST00000000094	20.039	13.681	11.339	7.226	3.205	10.798	7.655	4.019	7.629	8.172	18.272	21.447	12.262	6.729	4.012	8.971	6.257	36.346	9.793	0.783	16.008	20.799	5.592	8.241	88.135	14.484	0	5.759	5.697	6.266	26.319	3.279	10.578	9.819	8.843	11.241	8.418	7.387	20.523	13.209	5.611	4.79	2.861	7.741	2.365	9.481	2.266	3.023	12.968
ENSMUST00000000095	0.131	0.089	0.104	0.203	0.052	0.159	0.203	0.231	0.157	0.453	0.108	0.227	0.271	0.023	0.102	0.088	0.086	0.12	0.144	0.261	0.971	0.195	0.185	0.253	0.089	0.052	0	0.373	0.165	0.184	0.053	0.027	3.683	1.835	8.736	2.942	10.214	3.562	0.064	0.058	0.407	0.096	0	0.145	0.047	1.329	0.028	0.024	4.754
ENSMUST00000000096	0.459	0.031	0.336	0.43	1.016	0.655	0.452	0.863	0.664	0.398	0.069	1.375	0.356	0.293	0.664	0.46	0.125	0.471	0.065	0	0.408	1.069	0.435	0.466	0.738	0	0	0.307	0.126	0.426	0.318	0.688	1.031	0.594	0.151	0.611	0.384	0.918	0.232	0.125	0.357	0.215	0.774	0.57	0.463	0.232	0.202	1.46	0.616
ENSMUST00000000109	0.712	0.947	0.258	0.255	0.039	0.016	0.034	0.04	0.031	0.051	1.015	0.007	0.047	0.164	0.034	0.063	0.372	1.068	0.387	0.014	0.044	0.016	0.021	0.03	9.668	0.583	0.018	0.218	0.011	0.388	0.915	0.034	0.042	0.176	0.03	0.09	0.11	0.072	0.988	0.706	0.071	0.405	0.151	0.025	0.112	0.842	0.072	0.031	0.121
ENSMUST00000000122	3.864	5.909	1.06	8.198	4.762	4.132	0.332	7.996	5.338	6.312	6.63	3.276	2.449	15.441	2.238	2.472	2.162	8.99	5.107	0.218	1.952	2.287	1.994	9.217	1.831	6.677	3.841	0.991	16.676	12.991	9.175	4.957	2.257	1.412	0.546	1.508	0.946	1.618	4.532	5.555	1.168	7.932	4.158	2.713	18.511	2.134	3.932	2.475	0.885
ENSMUST00000000127	1.42	3.482	0.318	0.421	0.122	0.072	0.221	0.093	0.024	0.058	2.065	0.147	0.131	0.294	0.125	0.079	0.712	2.742	1.006	1.706	0.244	0.06	0.17	0.121	0.408	1.784	0	0.16	0.102	0.634	2.541	0.063	0	0	0	0	0.121	0	2.206	1.883	0.305	0.404	0.203	0.078	0.069	0.186	0	0	0.025
ENSMUST00000000128	0.02	0.069	0.093	0.011	0.01	0.027	0.164	0.012	0.03	0.053	0.028	0.093	0.128	0.087	0.058	0.051	0.057	0	0.02	0	0.65	0.018	0.079	0	0	0	0	0.222	0.038	0	0.029	0	0.39	0.568	0.91	0.277	0.82	0.546	0.028	0	0.263	0	0.017	0.072	0	0.325	0	0.026	0.947
ENSMUST00000000129	6.446	8.669	8.871	12.656	12.572	12.302	5.997	13.557	14.454	13.431	13.978	7.896	9.797	23.346	12.067	9.929	7.432	12.004	12.719	1.915	9.889	8.523	10.502	15.186	6.987	9.235	28.172	9.495	17.857	14.287	13.82	9.1	18.647	10.945	10.115	7.979	11.943	12.173	8.854	6.838	7.361	10.987	9.376	9.927	21.979	6.829	10.746	9.004	11.908
ENSMUST00000000137	2.87	8.133	5.275	3.432	1.395	3.019	5.912	5.649	2.727	4.885	5.936	3.421	9.752	6.079	3.779	6.719	8.683	8.554	5.044	8.224	13.392	2.973	4.354	4.378	3.758	7.442	0	8.502	4.853	6.282	7.978	2.121	14.777	17.273	16.947	11.206	18.436	19.12	6.208	4.971	8.038	4.161	2.866	3.258	2.187	10.18	1.565	1.489	18.096
ENSMUST00000000145	7.896	16.486	2.06	25.318	24.946	15.127	2.89	22.798	18.38	27.425	17.138	7.255	6.619	17.259	17.129	12.146	16.288	22.374	36.477	2.525	1.484	7.049	15.084	32.043	5.31	33.777	0	3.859	37.286	33.582	22.931	24.579	0.239	0.173	0.198	0	0.431	0.454	16.148	20.102	1.957	31.653	23.615	17.796	43.367	0.745	24.433	18.702	0.371
ENSMUST00000000153	4.651	2.468	8.926	5.464	6.75	7.643	6.802	3.931	8.16	5.712	5.106	19.75	10.692	5.944	7.265	9.658	1.925	10.443	3.377	4.25	16.371	13.277	7.552	8.116	15.489	2.991	0	6.793	4.153	5.372	6.939	7.009	22.675	20.73	16.345	11.777	23.774	15.402	4.681	2.396	8.799	4.437	5.393	8.434	3.154	13.345	6.165	8.431	24.919
ENSMUST00000000161	0.057	0	0.007	0	0	0	0	0	0.019	0	0.061	0	0	0	0	0	0.059	0	0	0	0.035	0	0	0	0	0	0	0	0	0	0	0	0	0	0.887	0	0.392	0.034	0	0	0	0	0	0	0	0	0	0	0.065
ENSMUST00000000163	0.14	0.037	0	0	0	0	0.029	0	0.12	0	0.2	0.045	0.096	0	0	0.061	0.118	0.029	0.018	0	0.098	0	0	0.062	0	0	0	0.083	0.153	0.029	0.052	0	0.042	0.268	4.586	0.224	3.075	0.098	0.075	0.045	0.254	0	0	0	0	0.48	0	0	1.709
ENSMUST00000000171	5.697	7.098	3.29	10.28	16.002	12.095	3.596	15.305	18.085	10.628	15.579	13.449	3.982	22.957	13.996	9.705	6.681	16.863	11.832	0.534	1.918	20.314	14.789	18.948	11.326	8.738	0	3.504	23.441	19.607	20.803	22.565	1.095	0.198	5.217	0.549	10.016	0.686	6.772	5.648	2.244	9.615	11.091	6.114	12.31	0.353	14.383	13.198	5.474
ENSMUST00000000175	1.915	1.951	7.781	5.379	8.337	6.521	4.059	2.815	8.326	5.634	4.398	9.524	8.275	10.859	8.797	9.631	1.046	8.016	4.33	0.797	9.852	7.125	11.854	10.681	3.526	2.353	1.674	4.52	6.76	7.886	6.445	11.036	61.557	61.119	43.296	22.184	61.37	54.33	3.178	1.174	4.171	5.908	8.085	10.155	9.191	8.079	10.251	12.128	44.845
ENSMUST00000000186	0.048	0	0.009	0	0	0	0	0	0	0	0	0	0	0	0	0.01	0	0	0	0	0	0	0	0	0	0	0	0	0	0	0	0	0	0	0	0	0	0	0	0	0	0	0	0	0	0	0	0	0
ENSMUST00000000187	0.088	0	0.014	0	0	0.09	0	0	0	0	0.169	0	0	0	0	0	0.28	0	0.053	0	0	0	0.095	0	0	0	0	0	0	0	0	0	0	0	0	0	0	0	0.151	0	0	0	0	0	0	0	0	0	0
ENSMUST00000000188	0.789	0.141	6.293	0.486	0.095	1.433	5.999	0.399	1.377	1.704	0.725	4.365	8.572	1.359	1.722	5.659	0.566	0.656	0.103	2.104	17.554	3.168	1.736	1.969	0.655	0.193	0	5.253	0.852	0.29	0.543	0.119	22.35	24.912	18.259	21.105	19.49	28.632	0.554	0.184	6.979	0.235	0.369	2.05	0.534	24.267	0.659	0.347	29.49
ENSMUST00000000193	0	0.113	0.759	0.354	0.125	0.054	0.134	0	0.061	0.164	0.114	0.051	1.4	0	0.043	0.599	0.193	0	0	0	3.913	0.075	0.072	0.387	0	0	0	3.672	0.31	0.066	0	0	2.947	0.611	1.472	0.566	0.254	1.672	0	0.207	0.165	0	0	0.059	0.312	12.712	0.749	0	0.909
ENSMUST00000000194	0	0	0.255	0	0	0	0	0	0	0	0.086	0.115	0.54	0	0	0.384	0	0.152	0	0	1.566	0	0	0	0	0	0	0.688	0.059	0	0	0	1.024	0.37	0	0	0.614	0.506	0.173	0	0	0	0	0	0	4.132	0	0	0.917
ENSMUST00000000199	1.175	2.54	0.439	2.732	1.063	0.466	0.439	0.88	0.493	0.71	1.926	0.553	0.993	1.228	0.508	0.853	1.346	2.44	1.821	0	1.631	0.547	0.488	1.169	1.459	2.44	0.904	0.82	1.917	3.754	2.969	0.786	1.629	1.494	2.437	0.563	3.865	0.75	1.239	1.525	0.36	1.955	0.904	0.533	1.271	1.186	0.327	0.283	4.27
ENSMUST00000000201	0.14	0.207	0.084	0.184	0	0.047	0.138	0.058	0.069	0.153	0.12	0.081	0.185	0.159	0.007	0.203	0.198	0.288	0.211	0	0.39	0.422	0.123	0.109	0.077	0.362	0	0.13	0.102	0.282	0.103	0.055	0.712	0.405	0.088	0.336	0.104	0.395	0.137	0.159	0.075	0	0.04	0.114	0.012	0.588	0.071	0	0.405
ENSMUST00000000206	0.076	0	0	0.105	0.03	0.026	0.032	0.036	0.014	0.077	0.067	0.048	0.026	0.072	0.051	0.022	0.091	0.111	0.038	0	0.172	0	0.034	0.067	0.112	0.088	0	0.108	0.147	0.156	0	0.094	0	0.058	1.925	0	2.666	0.053	0.054	0	0.156	0.087	0.132	0	0	0	0.03	0.051	0.982
ENSMUST00000000208	0.087	0	0.009	0.1	0	0.05	0.014	0	0	0.028	0.041	0.016	0.045	0	0.004	0.009	0.079	0.069	0	0	0.086	0.054	0.147	0.058	0.146	0	0	0.078	0	0.02	0	0	1.14	2.594	1.438	1.044	0.291	1.509	0.059	0.053	0.051	0.038	0	0.048	0	0.032	0	0.044	0.578
ENSMUST00000000219	0.059	0.214	0.066	0.039	0	0.048	0	0.056	0	0.133	0.025	0.011	0	0.011	0	0	0.223	0	0.214	0	0	0	0	0	0.158	0.083	0	0.034	0.19	0.146	0.017	0	0.301	0.217	0.093	0.101	0.316	0.025	0.025	0.092	0	0.109	0	0	0	0	0	0	0.207
ENSMUST00000000220	0.181	0.048	0	0.15	0.142	0.046	0	0.171	0	0.046	0.097	0.086	0	0.086	0.037	0.196	0.262	0.114	0	0	0.095	0	0.122	0.359	0.337	0.158	0	0	0.198	0	0.133	0	0	0	0	0	0	0	0	0	0	0.416	0.119	0	0.088	0	0	0	0
ENSMUST00000000221	0.13	0	0	0	0	0	0	0	0.017	0.015	0.131	0	0	0	0	0	0.01	0	0	0	0	0	0	0	0	0	0	0	0.126	0	0	0	0	0	0	0	0.055	0	0	0	0	0	0	0	0.028	0	0	0	0.051
ENSMUST00000000228	0.566	0.115	0.391	0.5	0.046	5.101	1.68	1.003	2.11	2.844	1.168	4.454	5.056	2.589	1.014	3.379	0.093	0.964	0.097	0.476	1.843	2.613	0.464	3.367	0.139	0.052	0	0.224	0.144	0.25	0.313	0.015	0.367	0.509	0.273	0.461	0.507	0.485	0.646	0.115	0.153	0.17	0.052	2.434	0.039	1.04	0.636	0.12	0.527
ENSMUST00000000253	0.525	1.33	0.719	0.412	0.012	0.304	1.753	0.62	0.296	0.562	1.407	0.696	0.959	0.384	0.463	0.455	0.86	1.922	1.331	0.139	3.497	0.648	0.533	0.161	3.048	2.039	0	1.983	0.61	1.035	1.045	0.068	0	0.052	0	0	0	0	1.44	1.389	2.693	1.015	0.3	0.605	0.446	1.384	0	0.046	0.04
ENSMUST00000000254	0.123	0	0.125	0	0	0	0	0	0	0	0.009	0	0	0	0	0.03	0.076	0	0	0	0	0	0	0	0.052	0	0	0	0.051	0	0	0	0	0	0.116	0	0	0	0	0	0	0	0	0	0	0.026	0	0	0.015
ENSMUST00000000260	0.711	0.554	0.695	0.262	0.022	0.126	0.895	0.713	0.156	0.323	0.907	0.561	0.961	0.299	0.299	0.652	0.159	0.518	0.557	1.298	1.812	0.252	0.258	0.109	1.63	1.27	0	1.383	0.299	0.338	0.525	0.041	7.259	7.449	21.636	4.016	32.839	5.507	0.883	0.558	0.552	0.22	0.144	0.151	0.241	1.043	0	0	17.803
ENSMUST00000000266	0.096	0.051	0	0.03	0.019	0.025	0	0.057	0.027	0.099	0.116	0	0	0.103	0.02	0.021	0.157	0.076	0.109	0	0	0.256	0	0.016	0	0.063	0	0	0.369	0.089	0	0	0.219	0.055	0	0.051	0.092	0.58	0	0	0	0	0.063	0	0.047	0	0	0	0.105
ENSMUST00000000275	0.104	0.197	0	0.019	0	0	0	0.066	0	0.131	0.049	0	0	0	0	0	0.302	0	0.14	0	0	0	0	0	0.052	0.081	0	0	0.101	0.014	0.034	0	0	0	0	0	0	0	0.05	0.112	0	0.133	0.091	0	0	0	0	0	0
ENSMUST00000000284	0.419	0.095	1.525	0.607	0.082	1.524	2.948	0.335	0.892	0.924	0.776	2.065	4.994	1.289	1.036	3.115	0.236	0.917	0.076	2.722	7.655	1.702	1.156	1.765	0.208	0.102	0	4.44	0.261	0.365	0.705	0.14	7.29	6.477	7.452	8.913	5.728	7.059	0.835	0.113	4.388	0.304	0.276	1.457	0.197	4.454	0.301	0.166	5.173
ENSMUST00000000285	0.652	0.208	2.743	0.425	0.666	1.297	2.382	0.138	1.105	0.69	0.816	1.361	1.955	0.572	1.959	1.927	0.21	1.452	0.088	0.371	3.944	1.03	3.757	1.633	0.185	0.116	0	2.813	0.406	0.574	0.521	1.957	1.901	1.812	1.707	1.827	2.447	2.384	0.937	0.105	2.602	0.401	1.048	1.768	0.178	1.851	0.789	1.123	2.153
ENSMUST00000000287	2.474	2.57	7.262	7.538	8.441	7.984	9.679	2.607	9.443	4.409	4.957	12.328	12.914	2.921	10.121	12.921	1.06	5.089	1.958	3.8	26.115	12.825	12.69	12.688	3.208	2.274	0	8.997	5.682	6.012	5.416	10.26	155.783	111.845	47.71	48.629	58.966	89.271	2.704	1.541	16.926	4.929	12.5	5.072	2.498	27.545	8.034	11.386	58.559
ENSMUST00000000291	5.562	12.747	3.265	8.067	5.653	6.311	2.632	8.037	7.057	6.952	8.435	9.676	4.981	4.491	3.803	4.21	7.08	7.546	9.777	1.504	5.579	8.525	4.123	5.509	20.369	12.764	3.375	2.649	8.351	7.443	8.07	4.497	3.337	2.164	3.252	3.967	2.687	2.893	8.972	9.474	2.324	7.222	3.431	4.946	5.863	3.495	3.328	4.09	3.285
ENSMUST00000000299	0.102	0.202	0.381	0.182	0.155	0.164	0.724	0.427	0.133	0.53	0.233	0.18	0.646	0.789	0.124	0.435	0.19	0.046	0.11	0.717	1.829	0.052	0.196	0.289	0	0.178	0	0.611	0.276	0.216	0.183	0.022	2.341	3.244	1.074	1.641	7.041	4.623	0.11	0.057	0.068	0.234	0.134	0.112	0.071	3.224	0.222	0.074	1.633
ENSMUST00000000304	1.787	1.502	6.688	1.214	0.158	6.368	18.402	1.907	3.047	4.93	3.173	14.197	19.441	6.029	3.04	12.992	1.057	4.48	0.607	5.143	36.717	6.14	7.965	10.602	0.824	0.925	0	16.804	1.431	1.71	3.677	0.151	14.815	16.592	31.373	7.172	37.211	10.287	4.545	0.928	22.964	0.405	1.522	6.941	0.738	31.887	1.418	1.075	25.072
ENSMUST00000000305	3.89	1.054	5.048	3.662	0.309	11.029	10.351	5.494	6.528	7.245	5.579	20.161	20.828	15.994	3.555	12.163	1.829	8.143	1.338	0	7.282	16.096	2.781	13.156	1.067	0.866	0	9.498	1.319	3.099	4.986	0.562	13.175	14.032	14.885	4.427	27.702	6.724	9.465	1.027	4.925	1.647	1.122	10.277	0.734	6.355	1.602	0.625	21.274
ENSMUST00000000310	3.675	7.155	11.21	7.566	11.312	6.53	5.225	7.024	10.674	3.816	7.175	10.246	4.311	7.289	6.676	6.995	2.792	13.174	4.651	6.995	5.079	10.716	13.901	10.037	0.946	7.704	0	1.744	10.055	10.987	11.884	18.944	1.978	1.98	3.886	1.544	4.111	0.999	6.438	3.436	5.703	7.457	14.379	8.509	7.58	4.524	11.821	25.053	4.711
ENSMUST00000000312	0.195	0.156	0.825	0.024	0.065	0.27	1.486	0.106	0.111	0.275	0.235	0.567	1.134	0.353	0.411	0.697	0.049	0.117	0.029	0	1.816	0.249	0.256	0.103	0.073	0.034	0	1.223	0	0.066	0.166	0	0.869	2.242	21.71	0.996	16.982	1.8	0.021	0.019	1	0.034	0.051	0.248	0.086	1.045	0	0.199	13.379
ENSMUST00000000314	0.122	0.083	0.089	0.118	0.216	0.156	0.102	0.032	0.112	0.115	0.163	0.271	0.084	0.074	0.263	0.103	0.123	0.192	0.102	0.062	0.324	0.25	0.278	0.166	0.222	0.178	0	0.149	0.178	0.263	0.17	0.172	0.154	0.179	0.669	0.079	0.768	0.184	0.124	0.125	0.158	0.14	0.151	0.142	0.126	0.139	0.095	0.206	0.486
ENSMUST00000000317	0.534	0.057	0.042	0.311	0.01	0.191	0	0.051	0.274	0.11	0.071	0.025	0.041	0.013	0.011	0.162	0.232	0.084	0.02	0	0.098	0.095	0	0.212	0	0	0	0	0.234	0.082	0.02	0	0.339	1.287	3.271	0	2.368	0.336	0	0	0.083	0.061	0	0.118	0.13	0.157	0	0	2.584
ENSMUST00000000326	1.034	1.204	0.402	1.619	1.879	1.401	1.083	2.548	1.628	2.022	1.098	2.203	1.36	3.303	1.286	1.196	0.688	1.922	0.639	0.012	2.538	1.603	0.839	1.838	0.402	1.226	0	0.786	2.847	1.785	1.621	2.124	1.809	2.833	0.762	1.707	2.831	3.595	0.759	0.673	1.176	1.698	0.946	1.785	3.765	1.394	1.357	1.385	1.373
ENSMUST00000000327	0.045	0.095	0.307	0.284	0.327	0.152	0.075	0.042	0.187	0.244	0.222	0.071	0.553	0.17	0.205	0.335	0.108	0.131	0.022	0	0.219	0.042	0.36	0.158	0	0	0	0.169	0.13	0.349	0.066	0.022	3.053	2.869	0.666	2.15	1.787	1.527	0.032	0.087	0.046	0.376	0.078	0	0.261	1.308	0.035	0.484	1.342
ENSMUST00000000329	0.922	0.169	0.577	0.246	0.034	0.494	0.118	0.211	0.321	0.332	0.67	0.494	0.603	0.294	0.076	0.243	0.115	0.891	0.217	0	0.424	0.163	0.213	0.372	0.161	0.076	0	0.123	0.672	0.463	0.276	0	0.406	1.423	1.348	0.797	2.488	0.966	0.867	0.056	0.067	0.315	0.095	0.636	0.127	0.359	0.017	0.029	0.694
ENSMUST00000000335	1.174	0.078	4.061	1.42	0.65	2.876	3.072	0.626	1.593	2.259	1.392	7.572	6.993	3.35	1.22	4.641	0.266	1.599	0	0	10.146	5.076	2.397	4.571	1.229	0.45	0	3.658	0.482	0.862	0.812	0.824	24.407	23.185	27.278	12.294	33.052	19.965	1.46	0.214	3.873	1.097	1.062	3.118	0.681	14.909	0.646	1.306	28.348
ENSMUST00000000342	0.3	0	0	0	0	0	0	0	0.046	0.205	0.043	0.019	0	0	0	0.052	0.116	0	0.06	0	0.021	0	0	0.132	0	0	0	0	0	0	0	0	0.145	0.184	0.211	0.212	0.229	0.084	0	0	0	0	0	0.264	0.117	9.376	0.281	0	1.19
ENSMUST00000000348	18.199	47.37	32.995	42.947	70.606	46.944	30.212	58.833	50.898	32.37	68.304	64.785	31.808	60.74	52.402	46.906	46.649	65.837	32.262	12.201	43.422	52.156	58.632	64.376	11.852	40.268	10.555	65.455	65.438	74.751	67.33	78.896	12.025	12.617	7.613	4.932	15.189	9.012	32.717	30.416	38.936	49.448	51.009	31.3	75.479	19.093	60.294	70.892	16.066
ENSMUST00000000349	0.656	0.971	1.145	0.72	0.351	1.31	2.476	3.087	1.019	1.386	0.841	2.719	2.75	3.211	0.957	2.039	0.503	0.538	0.791	2.43	3.123	2.41	1.352	1.338	0.967	0.62	0	1.746	1.922	0.746	0.368	0.402	14.241	17.025	8.764	9.053	14.378	13.804	0.762	0.509	1.873	0.482	0.483	1.534	1.576	2.635	0.385	0.347	11.626
ENSMUST00000000356	13.046	20.222	56.047	23.113	20.048	35.923	39.441	40.808	37.9	28.561	24.316	51.409	37.694	67.429	30.224	38.762	7.956	33.676	17.615	7.907	47.687	37.35	43.705	37.846	10.91	11.814	5.787	35.581	40.983	32.21	34.105	37.014	78.943	82.892	48.55	27.898	87.774	56.807	15.247	11.77	36.083	22.59	22.825	28.446	59.226	32.188	23.816	22.683	82.996
ENSMUST00000000365	0.359	0.324	0.241	0	0	1.075	1.042	0.444	0.347	0.68	0.384	0.368	1.939	0.84	0.269	1.315	0.36	0.279	0.125	0	1.741	0.901	0.409	0.695	0.658	0	0	1.376	0.161	0.375	0.652	0.124	29.095	16.299	16.154	14.21	21.175	21.182	0.416	0.268	0.086	0.19	0	0.305	0.108	2.105	0	0	17.151
ENSMUST00000000369	0.091	0.111	0.124	0.141	0	0.107	0.294	0.037	0.03	0.373	0.056	0.111	0.524	0.136	0.095	0.315	0.056	0.066	0.078	0	1.366	0.092	0.088	0.138	0	0	0	0.13	0.265	0.016	0.077	0	5.409	1.583	0.617	1.852	2.133	2.044	0.112	0.05	0.282	0.06	0	0	0.127	2.402	0.183	0	1.515
ENSMUST00000000384	2.796	2.606	8.985	3.17	4.116	5.725	4.533	6.858	6.075	4.678	4.279	9.618	4.064	4.413	6.291	4.459	1.954	4.736	3.867	1.539	8.584	14.064	8.104	5.117	4.941	2.886	0	4.292	4.265	4.868	4.582	5.076	11.064	12.474	11.241	7.204	17.395	10.71	2.551	1.913	4.08	3.81	4.483	6.161	4.904	3.241	3.357	6.568	13.126
ENSMUST00000000388	0.756	0.372	4.162	1.007	0.631	2.145	2.929	0.992	2.259	1.05	1.666	3.825	3.953	1.538	1.472	2.54	1.264	1.733	0.719	2.123	5.968	2.393	2.915	1.511	0.624	0.285	0	2.634	0.848	1.538	1.889	1.428	14.988	14.513	8.034	6.236	14.118	9.024	1.151	0.294	4.37	1.204	1.316	2.233	0.75	4.777	1.174	1.799	11.754
ENSMUST00000000394	7.901	10.793	10.888	15.846	24.555	17.861	11.929	11.568	21.369	12.946	13.78	18.27	11.806	14.153	18.544	17.49	3.787	23.468	13.263	25.047	23.09	14.998	19.821	18.197	6.352	11.255	2.24	5.914	20.097	21.181	20.326	22.634	6.689	5.551	6.195	6.184	6.952	7.421	7.246	6.269	13.859	13.933	15.146	12.393	16.861	8.998	16.73	25.383	8.511
ENSMUST00000000395	0.116	0.015	0	0.12	0.081	0.014	0	0	0	0.028	0.051	0	0	0.039	0.011	0.024	0.248	0.026	0.041	0	0.05	0	0	0	0	0.12	0	0.019	0	0.025	0.061	0.102	0.05	0	6.222	0.175	6.685	0.215	0.029	0.053	0	0	0	0	0	0.04	0	0	2.662
ENSMUST00000000402	0.178	0	0.039	0	0	0	0.075	0	0	0.02	0.021	0	0.031	0.009	0.04	0	0.129	0	0	0	0.26	0	0.067	0	0	0	0	0	0.043	0	0	0	3.035	0.522	0.886	1.03	1.018	1.492	0	0	0	0	0	0	0	0.812	0.093	0	0.797
ENSMUST00000000412	0.048	0	0.051	0.02	0	0.016	0.211	0.091	0	0.074	0.103	0.236	0.066	0.038	0.045	0.166	0.104	0.04	0.036	0	0.16	0.091	0.075	0.117	0.131	0.028	0	0.171	0.07	0	0.083	0	2.804	6.226	5.183	1.938	9.854	6.653	0.069	0	0	0.018	0	0.141	0	0.234	0	0	11.313
ENSMUST00000000421	54.987	100.472	4.877	16.015	1.873	1.401	0.191	9.26	2.122	9.216	67.265	0.338	0.471	3.468	0.164	0.219	23.261	104.42	44.963	1.911	0.337	0.743	0.136	1.991	11.365	72.558	36.87	5.627	17.337	24.853	86.439	2.224	0	0	0	0.216	0	0.212	86.534	50.208	5.085	25.664	5.597	0.82	5.413	0.347	0.753	0.034	0.03
ENSMUST00000000430	1.131	0.533	5.812	1.081	0.141	3.33	8.764	1.467	1.844	2.643	2.533	4.843	11.306	7.581	2.807	7.557	0.929	1.867	0.172	3.769	11.445	5.159	3.455	4.184	2.201	0.324	0	9.619	0.507	1.148	0.963	0.594	38.379	37.672	30.586	16.52	39.658	32.224	1.543	0.433	5.871	0.75	0.672	2.399	0.393	6.616	1.25	0.365	38.059
ENSMUST00000000445	0.01	0	0	0	0	0	0	0.049	0.024	0.043	0.011	0	0	0.039	0	0	0.015	0	0	0	0	0	0	0	0	0	0	0	0	0	0	0	0.339	1.478	0.629	0.508	0.931	0.696	0	0	0	0	0	0	0	0	0	0	1.091
ENSMUST00000000449	9.641	11.497	16.39	17.661	27.433	13.95	16.543	17.894	16.622	10.988	18.687	21.446	9.907	13.258	20.773	15.715	10.022	24.625	14.345	10.285	18.077	26.491	20.108	18.833	33.635	13.77	0.046	15.856	17.943	23.228	20.894	30.043	14.957	14.72	12.311	8.272	15.375	11.289	13.28	12.237	15.995	18.725	22.896	12.01	12.353	8.746	17.171	24.694	12.625
ENSMUST00000000450	0.44	0.833	2.2	0.285	0.721	0.588	4.03	1.528	1.103	1.467	0.588	1.98	1.047	0.941	1.536	0.815	0.708	0.71	0.811	0.022	2.839	1.56	2.09	0.534	0.109	0.257	0	1.009	1.14	0.513	0.541	0.677	9.525	19.285	10.371	5.64	13.733	10.503	0.657	0.641	1.669	0.534	1.382	0.674	1.29	2.473	1.606	1.019	29.296
ENSMUST00000000451	5.753	3.339	21.416	10.18	18.837	17.601	20.694	4.874	20.419	6.392	12.236	32.94	17.293	11.046	23.4	20.39	1.407	14.278	3.333	8.802	37.86	20.847	30.519	18.312	4.875	3.119	2.54	18.948	3.881	13.399	12.356	23.291	47.031	61.952	34.612	30.191	48.378	43.146	6.419	2.256	23.931	9.648	18.706	20.695	6.261	17.968	14.926	29.361	48.415
ENSMUST00000000466	9.835	18.277	2.089	8.077	0.847	0.54	1.297	8.251	1.438	4.651	13.851	2.531	3.63	1.524	0.343	2.846	18.225	16.206	20.316	0.063	4.778	1.332	1.079	1.76	4.262	40.051	0	2.82	3.106	14.94	16.442	1.028	65.887	63.994	23.387	24.352	49.393	75.655	14.254	21.077	2.772	14.135	4.548	1.39	0.828	6.078	0.457	0.303	27.871
ENSMUST00000000476	0.35	0.253	1.015	0.746	0.096	0.328	3.135	0.387	0.407	2.118	0.405	1.147	11.587	0.928	0.695	6.898	0.268	0.421	0.05	1.354	23.32	0.852	1.746	2.316	0.167	0.081	0	1.616	2.497	0.281	0.448	0.044	34.717	13.019	5.669	10.798	8.818	11.583	0.433	0.045	1.874	0.645	0.104	1.099	0.38	30.691	0.534	0.181	7.614
ENSMUST00000000500	0.104	0.339	0.582	0.025	0.023	0.152	0.55	0.14	0.135	0.395	0.048	0.212	0.964	0.085	0.15	0.578	0	0.103	0.022	0.892	2.118	0.084	0.299	0.118	0.143	0.104	0	0.422	0.022	0.037	0.131	0	5.33	4.527	4.217	5.94	5.781	6.274	0.112	0.086	0.874	0.102	0.097	0.212	0	0.543	0.035	0	6.55
ENSMUST00000000505	11.436	19.761	14.474	20.417	22.451	18.669	22.367	29.173	27.674	21.538	21.971	23.236	20.351	25.402	25.555	21.923	12.769	27.893	32.182	21.109	36.793	17.921	24.485	25.98	6.237	27.701	5.369	17.966	30.192	31.706	31.667	28.269	35.234	34.905	18.35	15.786	25.76	21.541	14.468	16.921	28.247	24.496	19.926	26.281	37.039	15.091	20.438	26.587	35.319
ENSMUST00000000514	0.086	0.015	0.006	0.012	0	0.022	0.063	0.068	0	0.037	0.031	0.014	0.045	0	0.047	0.075	0.136	0.018	0	0	0.114	0.163	0.039	0.048	0.139	0	0	0.133	0.074	0	0	0	0.825	0.414	0.797	0.245	0.756	0.408	0.077	0.07	0.022	0.05	0	0.111	0.028	0.908	0.034	0	1.029
ENSMUST00000000542	0.125	0.076	0.198	0.222	0.042	0.353	1.039	0.146	0.156	0.993	0.121	0.566	2.116	0.35	0.221	1.425	0.069	0.127	0	0	4.838	0.177	0.584	1.102	0.018	0.021	0	0.567	0.45	0.073	0.07	0.009	4.845	4.42	3.851	2.993	5.733	2.303	0.192	0.023	0.7	0	0	0.695	0.244	10.869	0.209	0.145	3.049
ENSMUST00000000543	0.097	0.206	0.145	0.322	0.127	0.341	0.149	0.081	0.147	0.319	0.115	0.246	0.909	0.184	0.139	0.465	0.078	0.163	0.065	0.039	3.037	0.168	0.694	0.27	0	0.038	0	0.107	0.485	0.159	0.079	0.032	8.624	10.361	4.246	6.509	7.765	7.834	0.139	0.042	0.6	0.37	0.056	0.332	0.084	2.236	0.05	0.131	7.292
ENSMUST00000000544	1.171	0.384	1.709	2.413	3.28	2.708	1.692	0.37	3.222	1.085	1.647	3.965	2.22	1.254	4.27	3.253	0.372	2.277	0.447	0.667	2.841	3.995	4.332	2.913	1.479	0.346	0	1.196	0.886	2.045	1.779	3.476	4.417	6.175	8.947	3.048	10.87	3.926	0.871	0.23	1.166	2.011	2.56	2.54	0.502	1.493	2.227	3.99	7.196
ENSMUST00000000572	0.036	0	0.029	0	0	0.046	0.011	0.026	0	0.028	0.029	0	0.131	0	0	0	0.092	0	0	0	0.019	0	0	0	0	0	0	0.051	0	0	0.027	0	0.033	0.083	0	0	0	0	0	0	0	0	0	0	0	0.08	0	0	0
ENSMUST00000000573	1.892	4.385	0.485	1.182	0.429	2.159	1.102	12.536	1.652	4.382	1.651	1.079	0.35	0.424	0.757	0.501	8.114	1.534	6.902	0.045	0.938	1.067	2.671	1.927	1.587	4.528	0	0.941	8.507	1.103	1.073	0.495	0.345	4.917	1633.04	0.756	1240.88	9.839	4.069	5.777	0.308	2.128	0.674	1.659	0.42	0.582	0.446	0.37	437.437
ENSMUST00000000574	0.693	3.003	0.203	0.341	0.143	0.037	0	0.233	0.094	0.262	1.852	0	0	0.069	0.03	0.016	2.391	2.015	1.224	0	0.058	0	0	0	0.38	2.747	0	0.39	0.213	1.307	2.181	0	0.033	0	0	0.058	0.07	0	2.098	2.072	0.17	1.027	0.096	0	0.053	0	0	0	0
ENSMUST00000000579	2.201	0.368	2.181	1.722	0.127	6.887	2.323	1.639	4.598	3.448	2.117	20.739	11.473	9.175	1.933	6.543	0.5	3.584	0.087	1.307	3.209	24.007	1.535	5.188	26.572	0.394	0	0.893	0.511	1.021	1.551	0.188	0.503	0.228	2.301	0.2	2.783	0.427	1.574	0.183	1.087	0.673	0.261	3.645	0.337	2.53	1.571	0.085	1.338
ENSMUST00000000590	9.287	11.851	12.972	15.456	13.164	13.451	27.029	26.251	16.193	18.324	13.293	26.181	15.327	14.384	18.275	17.403	19.017	15.908	17.595	40.978	20.193	46.06	19.542	21.131	11.746	14.692	2.474	30.015	19.52	17.319	18.057	15.957	97.033	95.563	46.884	41.088	76.649	72.782	11.554	10.324	19.517	19.565	13.473	12.411	11.825	15.33	12.302	16.944	60.088
ENSMUST00000000594	0.856	1.151	5.436	1.164	1.067	1.738	7.475	1.037	1.408	1.398	1.379	3.794	5.991	2.572	2.581	3.894	1.827	2.82	1.06	11.936	8.271	3.076	4.61	1.969	0.27	1.841	0.069	12.916	1.11	1.792	2.119	1.888	16.088	17.042	7.148	4.642	14.292	14.274	2.136	1.563	10.556	1.5	1.831	1.344	0.836	6.317	1.447	1.475	13.191
ENSMUST00000000608	27.462	20.356	27.399	40.618	31.407	40.604	13.594	27.862	34.687	33.102	27.988	93.111	52.479	69.498	24.754	40.525	14.247	47.504	16.196	4.492	18.175	124.531	23.147	49	170.978	16.479	0.05	11.701	36.564	40.45	39.719	24.859	124.04	82.051	106.081	59.032	153.535	117.129	31.873	15.104	9.007	25.24	22.292	30.604	42.624	25.933	23.718	24.643	243.101
ENSMUST00000000619	2.55	3.658	1.592	4.109	6.581	6.458	1.789	3.434	6.666	3.507	4.789	5.35	3.111	4.857	6.01	4.79	1.874	4.465	3.154	0.103	2.819	2.82	8.236	6.519	1.659	2.794	0	1.903	4.441	5.665	3.742	5.505	14.731	17.009	10.28	7.542	15.415	13.512	3.533	2.301	1.026	3.799	3.788	4.022	3.7	1.634	5.243	5.916	13.058
ENSMUST00000000631	0.207	0.242	0.024	0.075	0	0.01	0	0.033	0.023	0.052	0.129	0	0	0.067	0.012	0.013	0.226	0.216	0.114	0	0	0	0	0	0	0.273	0	0	0.007	0.106	0.104	0	0	0	0	0	0	0	0.108	0.293	0	0.116	0.027	0.033	0	0	0.012	0	0
ENSMUST00000000632	0.411	0.164	1.039	0.63	1.243	0.592	1.245	0.292	1.584	0.184	1.057	1.248	1.817	0.244	1.291	0.879	0.093	0.795	0.077	7.711	2.795	1.02	1.522	0.851	0.191	0.247	0	1.372	0.169	0.698	0.265	1.48	2.03	2.862	0.846	1.284	1.593	1.266	0.69	0.224	1.874	0.177	1.216	0.879	0.025	1.884	0.663	1.202	1.609
ENSMUST00000000641	0.153	0.006	0.663	0.11	0.092	0.146	0.739	0.03	0.284	0.125	0.062	0.348	0.541	0.262	0.219	0.243	0.023	0.02	0	2.085	1.518	0.158	0.527	0.105	0.039	0.037	0	1.032	0.031	0.065	0.094	0.079	0.038	0	0.056	0	0.151	0.089	0.046	0	1.626	0	0.07	0.257	0.062	0.419	0.087	0.043	0.125
ENSMUST00000000642	1.035	0.343	1.869	1.419	0.083	2.382	2.231	0.873	1.926	2.417	1.446	3.778	6.787	3.679	1.186	4.212	0.443	2.287	0.154	8.429	5.156	4.222	0.961	2.987	0.339	0.391	0	1.569	0.738	0.644	1.343	0.059	7.431	5.666	5.705	6.655	4.339	8.097	2.302	0.274	2.787	0.91	0.382	3.461	0.238	6.475	1.04	0.191	4.7
ENSMUST00000000645	1.595	1.986	0.692	4.358	4.044	3.37	1.508	2.365	4.217	4.877	2.529	2.805	2.591	1.682	2.408	2.873	1.787	2.798	4.652	7.655	2.805	2.724	1.869	3.884	1.268	4.434	0.042	1.095	3.788	3.049	3.493	2.741	15.422	14.428	12.421	12.288	15.291	13.396	2.296	2.539	1.754	3.788	2.677	3.186	2.706	2.343	3.111	2.425	13.34
ENSMUST00000000646	0.813	0.843	0.528	1.81	1.553	0.944	0.323	1.245	1.183	1.348	0.956	2.022	0.4	1.135	0.84	0.727	0.427	1.604	1.019	0	0.619	1.447	0.837	0.874	1.664	0.84	0.026	0.194	1.352	1.678	1.529	1.453	0.238	0.138	0.244	0.209	0.021	0	0.692	0.625	0.592	1.229	1.348	0.686	2.249	0.144	1.088	1.564	0.296
ENSMUST00000000674	1.724	2.623	5.112	1.573	3.068	3.155	2.38	1.441	3.612	2.256	4.079	5.008	1.953	2.317	4.348	2.668	3.238	3.033	1.882	0.022	2.575	3.694	7.959	3.797	3.541	3.393	0	1.659	0.954	3.746	2.667	3.417	11.472	6.801	4.826	4.375	10.685	5.409	3.17	3.025	1.255	2.679	5.411	5.142	1.185	3.453	3.852	4.45	7.981
ENSMUST00000000687	0.071	0	0.028	0.015	0	0	0	0	0.061	0.054	0.038	0.067	0.164	0.05	0	0.092	0	0.045	0	0	0.298	0	0	0	0	0	0.084	0.05	0.052	0.044	0.131	0	0.225	0.081	0.746	0.677	0.101	0.556	0	0.137	0	0	0	0.39	0	0.104	0.042	0	0.217
ENSMUST00000000696	0.925	0.09	2.836	0.14	0.099	1.206	2.117	0.797	0.48	0.82	0.18	1.964	3.301	1.719	0.784	1.749	0.487	4.142	0.127	0	12.909	0.835	0.453	1.003	0.438	0.663	0	11.976	1.84	0.52	0.931	0	14.672	8.502	1.552	4.115	9.308	10.492	0.543	0.327	11.487	1.354	1.438	2.134	1.151	29.728	0.592	0.684	7.37
ENSMUST00000000704	0.07	0.045	0	0.164	0.188	0.072	0.159	0.04	0.096	0.043	0.075	0.04	0.145	0.08	0.217	0.11	0.407	0.036	0	0	0.251	0	0.057	0.056	0.021	0	0	0	0	0.035	0.042	0	0.46	0.323	2.706	0.598	3.837	0.649	0.091	0	0	0.065	0.259	0.093	0.055	0.165	0.066	0.172	1.171
ENSMUST00000000707	0.48	0.281	1.126	0.57	0.714	1.475	1.242	0.28	1.301	0.66	0.693	1.679	1.482	1.419	0.744	1.27	0.076	0.493	0.318	0.193	4.003	1.1	2.075	1.468	0.408	0.148	4.006	1.269	0.608	0.547	0.568	0.718	9.546	5.829	2.558	3.175	4.922	3.572	0.476	0.113	0.999	0.388	0.638	1.048	0.897	4.363	0.632	1.051	4.151
ENSMUST00000000717	0.021	0	0	0	0	0	0	0	0	0	0.067	0	0	0	0	0	0.06	0	0	0	0	0	0	0	0	0	0	0	0	0	0	0	0.113	0.191	0	0.089	0.159	0.174	0	0.081	0	0	0	0	0	0	0	0	0.492
ENSMUST00000000718	0.105	0.112	0	0	0	0	0	0.119	0	0.237	0	0	0	0.12	0	0	0.395	0	0.19	0	0	0	0.056	0.056	0	0.44	0	0.09	0.153	0.078	0.124	0	0.571	0.819	0.332	0.268	0.28	1.494	0.225	0.285	0	0	0	0	0	0	0	0	0.735
ENSMUST00000000724	3.261	10.431	1.345	3.347	0.395	2.251	1.21	8.676	1.825	4.098	5.729	3.52	4.27	4.62	0.87	3.006	6.682	8.505	8.839	0.076	3.477	3.355	1.057	3.268	2.919	9.744	0	3.135	4.139	6.286	7.323	0.334	17.136	15.39	9.416	8.824	18.18	15.378	6.653	6.793	1.038	5.725	1.295	1.794	2.179	3.965	0.84	0.246	14.228
ENSMUST00000000727	2.799	4.438	7.691	6.975	8.77	9.877	8.293	7.236	9.296	6.45	6.246	10.391	10.817	17.423	9.466	9.38	1.75	6.371	4.478	2.916	13.5	6.567	10.474	9.905	2.328	2.522	0	7.544	9.608	7.12	6.167	7.869	41.251	41.707	29.351	18.356	45.947	33.579	2.643	2.294	10.427	4.301	5.837	5.861	13.076	8.471	6.716	5.875	37.662
ENSMUST00000000746	1.354	2.501	0.164	1.373	0.233	0.383	0.325	3.481	0.501	1.482	3.156	0.098	0.293	0.723	0.199	0.056	4.483	2.41	3.928	0	0.312	0.476	0.139	0.564	2.362	6.165	0	0.477	3.197	2.741	3.883	0.212	0.445	0.267	0.612	0.439	0.64	0.865	2.662	2.905	0.2	2.55	0.882	0.398	0.781	0.567	0.212	0.052	0.949
ENSMUST00000000755	0.451	0.421	0.507	0.422	1.138	0.25	0.402	0.659	0.365	0.289	0.522	0.376	0.854	0.465	0.442	0.391	0.027	0.546	0.283	0	3.043	0.213	0.354	0.697	0.056	0.559	0	0.241	0.603	0.534	0.638	1.182	3.825	3.195	1.486	1.239	2.008	1.34	0.525	0.511	0.408	0.432	1.038	0.539	0.624	0.827	0.706	1.109	2.207
ENSMUST00000000756	46.337	23.537	135.34	80.136	98.685	78.048	106.354	65.115	110.63	48.185	63.203	133.08	77.567	105.709	65.7	79.052	136.474	125.446	86.194	165.023	190.089	238.254	126.725	103.212	296.709	125.426	0.658	218.205	120.715	125.777	108.922	187.197	1053.11	930.47	587.353	333.974	831.552	708.794	76.752	56.776	137.632	94.043	127.131	92.338	110.974	153.064	129.656	165.056	754.578
ENSMUST00000000759	10.243	7.836	11.715	18.823	20.499	15.626	4.92	5.826	21.356	11.905	17.067	19.964	11.132	12.043	13.619	13.938	5.121	17.116	8.893	13.125	23.116	6.334	17.483	19.793	0.722	8.931	0.096	7.781	14.023	16.413	15.937	17.901	40.765	40.052	30.697	15.361	42.035	33.86	16.051	7.571	15.112	15.443	11.983	19.681	21.853	12.533	18.756	17.937	33.732
ENSMUST00000000767	23.262	39.775	13.75	59.387	68.777	42.168	16.23	54.895	66.76	53.415	40.801	45.079	25.255	142.611	47.449	34.292	16.282	41.952	48.319	24.47	22.878	36.785	34.756	62.419	18.499	27.529	4.324	12.794	71.596	64.859	46.945	46.266	31.722	36.291	15.532	15.456	29.917	22.812	22.071	20.032	16.991	48.177	45.089	35.409	152.265	11.983	53.693	54.94	27.955
ENSMUST00000000769	0.342	0.138	2.789	0.677	0	0.242	4.054	0.291	0.58	2.372	0.29	1.934	6.812	0.796	0.373	3.373	0.239	0.268	0	0.043	21.892	1.724	1.732	1.97	0.158	0.062	0	1.865	2.099	0.219	0.557	0	45.882	39.006	12.751	15.083	27.872	17.043	0.228	0.183	2.71	0.217	0	1.172	0.369	52.225	0.914	0.288	18.59
ENSMUST00000000776	0.911	0.698	4.643	0.744	0.528	2.572	5.575	0.922	1.788	1.921	0.992	3.944	4.398	1.689	2.045	2.732	0.981	1.804	0.833	1.039	13.136	3.408	6.418	3.168	0.237	0.658	0	6.233	1.66	0.943	1.311	1.61	9.993	11.797	9.843	10.123	9.646	11.29	1.493	0.553	8.111	0.942	1.587	3.04	0.757	5.928	0.735	0.869	13.384
ENSMUST00000000783	0.159	0.061	0	0	0	0	0	0	0	0	0.015	0	0	0	0	0	0.376	0	0	0	0	0	0.019	0	0	0	0	0	0	0	0	0	0	0	0	0	0	0	0.062	0	0	0	0	0	0	0	0	0	0
ENSMUST00000000793	0.833	0.798	7.449	1.141	1.568	4.853	7.37	1.299	2.832	2.013	1.838	7.983	6.189	2.046	3.25	4.907	0.351	2.637	1.066	37.157	14.184	3.652	6.892	3.424	1.005	0.776	0	9.193	0.831	1.147	2.024	2.684	14.703	15.487	15.599	10.299	14.815	14.287	1.474	0.512	11.461	1.552	3.247	4.19	0.763	8.417	2.105	4.227	13.349
ENSMUST00000000804	0.686	0.638	4.075	1.445	0.297	4.55	7.121	1.069	3.084	3.28	2.393	6.12	16.345	5.646	3.003	12.096	0.694	2.373	0.229	1.866	21.319	10.274	3.729	7.557	2.469	0.895	0	7.17	1.727	0.945	1.571	0.255	104.742	127.323	88.583	62.115	113.15	108.529	1.872	0.358	4.347	0.826	0.521	4.971	0.594	24.756	1.676	0.159	155.46
ENSMUST00000000808	0.023	0	0.155	0	0.018	0.015	0.076	0.043	0.017	0.085	0.016	0	0.047	0.014	0.012	0.085	0.098	0	0	0	0.245	0	0	0	0	0.013	0	0.032	0.077	0	0.044	0	0.273	0.104	0.317	0.176	0.014	0.284	0	0.029	0.07	0	0.059	0	0	0.088	0	0.046	0.178
ENSMUST00000000809	0.111	0	0.316	0.074	0.139	0.582	0.985	0	0.666	0.068	0.079	0.422	0.137	0.028	0.078	0.038	0.128	0.009	0.045	0	0.683	0.67	1.382	0.479	0.198	0	0	0.326	0.043	0.036	0.109	0.088	0	0	0	0	0	0	0.175	0	0.229	0.136	0.214	0.619	0.087	0.108	0.433	0.616	0.026
ENSMUST00000000811	0.787	0.551	0.03	0.599	0.79	0.246	0.236	0.738	0.574	0.531	0.737	0.657	0.132	0.257	0.517	0.331	0.619	1.183	0.881	0	0.118	0.564	0.141	0.695	2.634	0.709	0	0.117	0.951	1.287	1.095	0.426	0.191	0.189	0.119	0.128	0.415	0.157	0.371	0.291	0.14	0.741	0.729	0.298	0.381	1.957	0.581	0.412	0.125
ENSMUST00000000821	13.477	24.104	20.53	28.984	35.979	28.113	20.24	47.355	37.248	29.152	24.572	41.929	18.926	28.602	45.436	32.008	17.461	34.007	23.38	14.104	15.147	47.842	33.973	39.424	10.013	16.638	0.031	21.293	35.751	39.708	34.94	42.401	10.293	11.684	10.744	11.473	11.151	11.012	17.793	13.959	11.974	30.584	28.362	30.29	34.806	5.658	28.255	34.213	8.355
ENSMUST00000000828	33.98	113.965	23.915	85.904	104.341	59.893	27.342	150.959	80.912	99.649	118.187	61.059	39.149	186.11	99.464	74.925	49.105	118.731	128.989	33.578	25.007	66.804	63.825	132.048	111.712	95.363	1.266	25.438	128.136	156.86	125.669	107.512	7.659	6.917	4.42	3.518	7.33	5.241	64.394	70.38	19.802	118.618	76.006	55.065	228.935	10.307	95.726	77.614	7.414
ENSMUST00000000834	0.134	0.738	0	0.186	0	0.046	0.014	0.264	0.026	0.126	0.275	0	0	0.042	0	0.039	0.518	0.169	0.438	0	0.047	0.079	0.015	0.059	0.067	0.254	0	0.064	0.195	0.207	0.165	0.033	0.041	0.051	0	0.048	0.064	0.023	0.192	0.195	0	0.18	0	0.123	0	0	0	0	0.039
ENSMUST00000000844	1.649	0.679	10.295	1.481	1.833	5.915	4.243	1.055	3.666	2.278	2.428	6.278	8.643	4.062	4.022	5.586	0.626	2.498	0.917	8.358	12.964	3.451	6.721	3.388	1.887	0.834	0	8.451	1.475	1.304	1.752	1.799	33.912	35.418	18.232	14.385	30.074	26.007	2.253	0.854	9.871	1.398	2.93	4.446	1.489	8.49	1.359	2.534	28.001
ENSMUST00000000881	0.847	2.182	0.527	2.127	2.239	1.194	0.551	2.113	1.549	1.528	1.675	1.756	0.707	2.041	1.449	1.107	1.227	2.461	1.48	0	0.906	2.274	1.217	2.012	2.103	2.065	0	0.422	1.771	2.382	2.814	1.617	1.527	2.693	1.917	1.983	1.401	1.392	1.306	1.618	0.263	1.867	1.505	1.215	1.725	0.414	1.061	1.997	3.688
ENSMUST00000000889	0.586	0.703	0.378	0.579	0.202	0.45	0.046	0.52	0.084	0.526	0.392	0.105	0	0.105	0.208	0.095	0.637	0	0.608	0	0.077	0	0.345	0.34	0.273	0.192	0	0.052	0.908	0.181	0	0.055	0	0	0	0	0.14	0	0.473	0	0.227	0.505	0.096	0.323	0.43	0.107	0.43	0.373	0
ENSMUST00000000894	0.384	0.468	3.884	0.228	0.068	0.957	2.745	0.171	0.762	0.757	0.553	1.563	3.282	0.992	0.859	1.815	0.261	0.664	0.248	9.751	11.605	0.857	2.589	0.665	0.187	0.234	0	3.742	0.16	0.116	0.51	0.223	1.939	2.866	1.282	2.036	1.317	3.109	0.506	0.533	6.356	0.144	0.351	1.731	0.199	4.442	0.074	0.255	2.317
ENSMUST00000000895	2.328	6.196	0.375	1.819	0.112	0.702	0.149	2.877	0.216	1.782	3.789	0.101	0.537	0.169	0.086	0.174	3.749	3.328	6.361	0	0.509	0.235	0.366	0.423	2.727	8.422	0	0.387	3.43	2.191	3.855	0.283	1.095	0.896	1.526	0.679	1.33	1.14	4.066	6.702	0.293	2.201	0.777	0.391	0.531	0.277	0.083	0.048	0.963
ENSMUST00000000896	0.907	0.429	3.314	0.696	0.311	1.525	1.532	0.264	0.761	0.883	0.621	2.378	2.802	1.024	0.691	1.638	0.382	0.724	0.175	0.339	4.31	2.452	1.608	1.191	1.466	0.217	0.699	1.688	0.543	0.249	0.32	0.116	6.098	6.624	5.005	2.572	5.028	5.004	0.6	0.271	3.151	0.659	0.632	0.872	0.273	4.433	0.273	0.41	6.058
ENSMUST00000000901	0.429	1.301	0.906	0.427	0.028	0.358	1.448	0.142	0.222	0.25	1.121	0.595	0.727	0.24	0.33	0.56	0.904	1.235	1.187	2.536	2.265	0.377	0.799	0.328	0.244	2.464	0	2.136	0.226	0.612	0.875	0.079	5.862	7.431	4.934	4.64	7.143	5.51	1.57	1.805	2.047	0.61	0.314	0.478	0.095	1.947	0	0.072	6.704
ENSMUST00000000904	1.581	2.498	1.111	2.605	4.152	2.174	0.915	1.731	3.405	2.867	3.264	1.77	1.397	4.772	2.071	2.072	1.724	4.372	3.362	0.296	2.761	1.603	2.518	3.289	0.752	3.336	0	0.941	5.584	4.754	4.507	4.598	1.212	1.312	0.903	0.972	1.216	1.298	1.383	2.031	1.269	3.289	2.973	1.884	5.239	0.811	3.57	4.267	1.296
ENSMUST00000000910	0.195	0	0.02	0.035	0	0	0.011	0	0.01	0.017	0.109	0	0	0	0	0	0.086	0.053	0	0	0	0	0	0	0.114	0.252	0	0.096	0	0.031	0	0	0	0	0.022	0	0.032	0	0	0.016	0	0.078	0	0	0.05	0.099	0	0	0.223
ENSMUST00000000924	0.283	0.02	1.229	0.346	0.149	1.481	1.356	0.268	0.874	0.901	0.394	2.215	2.303	1.365	0.552	1.629	0	0.489	0	0	3.109	2.171	0.547	0.613	0.324	0.033	0	0.915	0.344	0.07	0.265	0.057	32.858	21.617	10.558	25.48	24.083	14.815	0.305	0.018	1.144	0.174	0.05	1.126	0.111	1.69	0.31	0	58.961
ENSMUST00000000925	8.399	4.551	14.855	19.163	28.547	16.476	13.374	14.12	20.823	11.287	11.439	28.579	14.054	16.256	17.927	17.698	6.45	22.509	12.329	5.584	19.931	25.66	22.363	22.152	3.839	10.761	28.924	14.573	17.015	21.577	20.238	35.414	33.055	35.689	21.52	17.393	24.324	23.395	9.464	6.119	14.227	17.634	24.285	24.941	21.122	14.629	24.883	34.779	40.142
ENSMUST00000000926	0.242	0.516	0.137	1.582	1.034	0.78	0.218	0.164	0.553	0.568	0.407	0.758	0.286	0.099	0.673	0.419	0.651	0.742	0.626	0	0.182	0.393	2.003	1.466	0	0.242	0	0.197	0.504	0.769	0.562	1.76	1.634	1.033	9.116	2.354	15.838	1.885	0.595	0.403	0	0.477	1.274	0.839	0.338	0.101	0.974	1.618	14.305
ENSMUST00000000939	3.375	3.202	1.868	7.463	9.106	4.931	2.493	2.641	7.382	4.856	4.159	5.042	2.386	1.78	6.658	4.054	1.827	7.912	5.689	8.172	3.723	3.536	6.224	6.481	0.455	5.779	2.502	1.115	5.144	5.539	6.725	8.155	8.298	9.314	15.945	6.769	18.874	6.083	3.601	3.539	1.437	5.81	6.647	5.424	3.678	1.821	6.198	7.505	12.216
ENSMUST00000000940	4.231	5.176	9.174	10.398	8.392	9.182	3.493	1.953	10.688	5.368	6.973	8.321	7.226	7.422	11.525	8.315	2.038	6.328	2.267	8.6	12.238	3.377	10.047	9.461	1.492	2.43	0	4.871	4.343	8.121	5.49	8.684	7.582	7.948	5.436	5.063	6.013	5.435	6.445	2.826	9.243	6.802	7.301	7.337	11.395	5.936	6.47	10.586	5.531
ENSMUST00000000958	0.636	1.041	1.171	0.35	0.206	0.978	2.559	0.215	0.493	0.687	1.335	1.223	1.384	0.648	0.46	1.299	1.415	1.922	0.531	12.272	5.397	1.015	0.933	0.647	0.981	1.511	0	2.345	0.248	0.716	1.09	0.272	13.457	11.169	7.215	6.426	9.666	9.335	1.539	1.698	3.667	0.313	0.388	0.927	0.044	2.399	0.187	0.023	7.286
ENSMUST00000000964	0.077	0.01	0.053	0	0.008	0	0.254	0	0.011	0	0.062	0.174	0.179	0	0.055	0.033	0.028	0.049	0	0.035	0.262	0.245	0.091	0	0.214	0.034	0	0.232	0	0	0.043	0	0.035	0	0	0.041	0.147	0.161	0	0	0.149	0	0	0.127	0	0.141	0	0	0.084
ENSMUST00000000984	1.423	2.312	1.017	2.56	1.699	2.264	0.368	1.271	2.547	2.422	2.653	2.385	1.949	3.109	2.209	3.033	1.14	2.319	1.415	0.018	1.358	1.231	1.998	3.476	0.661	2.173	0	0.474	1.781	2.332	2.517	2.296	4.566	5.703	5.559	3.177	9.185	3.872	2.192	1.058	0.407	1.183	1.062	1.559	2.879	1.658	1.445	1.704	7.773
ENSMUST00000000985	4.965	3.191	13.656	6.032	6.831	10.007	13.185	5.251	9.529	4.139	5.561	21.039	12.396	8.094	6.979	9.724	2.397	8.509	2.598	5.62	24.355	18.879	10.295	9.562	8.624	2.21	0	9.705	4.429	6.103	5.943	8.912	25.886	20.342	18.662	17.89	19.434	21.907	4.292	1.855	14.166	4.256	6.373	8.358	3.501	16.965	4.846	9.266	26.192
ENSMUST00000001002	0.832	0.341	3.006	1.214	2.714	2.939	2.68	0.952	3.259	1.102	1.749	4.532	2.267	1.479	3.521	2.602	0.323	2.091	0.644	0.084	4.048	5.391	4.585	2.857	4.873	0.351	0.201	1.924	1.106	2.074	1.949	3.959	4.702	5.873	3.725	4.349	4.504	4.23	0.902	0.187	2.426	1.195	2.643	3.492	1.272	2.225	2.151	3.846	5.226
ENSMUST00000001008	0.169	0	1.769	0.939	0.044	0	0.213	0	0.226	0.029	0.181	0.269	3.148	0	0.069	1.1	0.163	0.784	0	0	9.018	0.56	0.57	0.224	0.42	0.346	0	2.21	0.782	0.209	0	0	0.718	0.648	0.669	0	0.485	0	0	0	3.504	0.13	0.074	0	0.11	12.085	0.464	0.115	0.321
ENSMUST00000001009	0.166	0	0	0	0	0	0	0.236	0	0	0	0	0	0	0	0.252	0.24	0	0	0	0	0	0	0.165	0.432	0	0	0	0	0	0	0	0	0	99.296	0	104.259	0	0	0	0.258	0	0	0	0	0	0	0	39.265
ENSMUST00000001027	0.513	0.708	0.05	0.411	0.154	0.19	0.043	0.481	0.173	0.953	0.36	0.205	0.727	0.214	0.079	0.61	0.637	0.376	0.759	0	2.389	0.215	0.323	1.01	0.058	0.462	0	0.202	1.048	0.471	0.339	0.015	9.467	3.851	3.671	9.729	4.7	9.846	0.441	0.275	0.197	0.281	0	0.226	0.096	1.462	0.023	0.109	1.974
ENSMUST00000001036	1.296	0.339	1.812	2.511	3.254	2.647	2.945	0.563	2.25	1.296	1.3	3.18	2.523	0.663	2.804	2.74	0.183	2.641	0.656	6.593	6.499	2.138	2.792	2.313	0.578	0.713	0	2.112	1.167	2.093	1.216	3.446	7.891	7.106	3.885	4.798	5.143	4.915	1.097	0.4	3.631	1.98	3.102	2.489	0.384	2.924	2.032	3.998	5.29
ENSMUST00000001040	0	0	0.057	0	0.056	0	0.06	0	0	0	0	0	0.025	0	0.058	0	0	0.06	0	0	0.15	0	0.032	0.063	0	0.042	0	0.068	0.035	0.177	0.106	0.143	4.027	1.807	0.879	0	0.909	1.449	0	0	0.296	0	0	0.105	0.047	0	0.112	0	1.733
ENSMUST00000001042	11.679	17.244	25.275	22.175	29.077	25.726	23.291	20.731	29.958	16.577	19.12	22.385	21.59	33.218	28.399	28.424	8.728	21.331	16.749	25.092	34.367	31.956	41.835	35.897	40.079	13.945	2.496	24.366	25.483	25.031	22.137	35.929	53.273	54.819	30.321	19.621	56.296	47.177	15.902	9.148	27.648	23.274	33.891	35.006	48.818	22.977	31.686	31.601	55.221
ENSMUST00000001043	4.646	5.7	13.257	10.264	16.429	17.012	11.996	5.06	19.399	4.806	12.256	17.418	16.766	14.847	22.767	21.352	3.268	13.911	6.624	10.053	19.081	12.636	24.681	17.199	3.725	4.718	0.094	12.804	8.682	12.416	11.941	22.996	36.046	41.121	22.671	14.102	31.114	26.728	6.707	3.931	14.873	10.544	16.864	14.074	10.869	9.831	14.396	18.846	27.665
ENSMUST00000001046	0.217	0	0.275	0	0.068	0	0.109	0	0	0	0	0	0.179	0.165	0	0.602	0.063	0	0	0	2.053	0.185	0.292	0.115	0	0	0	2.534	0	0	0	0	47.481	9.972	17.504	3.416	12.506	6.006	0	0	1.213	0	0	0	0	3.183	0.204	0	21.11
ENSMUST00000001047	0.213	0	0	0	0	0	0	0	0	0	0.032	0	0	0	0	0	0	0	0	0	0	0	0	0	0	0	0	0	0	0	0	0	0.11	0	0.32	0.194	0.695	0	0	0	0	0	0	0	0	0	0	0	0.665
ENSMUST00000001049	0.461	0	0	0	0	0	0	0	0	0	0.109	0	0	0	0	0	0.223	0	0	0	0	0	0	0	0	0	0	0	0	0	0	0	0	0	0	0	0	0	0	0	0	0	0	0	0	0	0	0	0
ENSMUST00000001051	0.15	0	1.693	0.975	0.189	0.216	0.492	0.028	0.24	0.833	0.321	1.347	4.316	1.172	0.195	2.266	0.174	0.418	0.136	0	12.515	0	1.741	1.872	0	0.158	0	1.37	2.455	0.297	0.133	0	215.838	73.694	114.425	28.903	135.206	128.827	0.323	0.234	1.213	0.484	0	0.332	0.94	22.575	1.623	0.122	140.942
ENSMUST00000001055	0.169	0.018	0.12	0.028	0	0	0.127	0	0.116	0.052	0.09	0.161	0.087	0.224	0	0	0.073	0	0	0	0.425	0.048	0.114	0.179	0.151	0	0	0.048	0.074	0	0.05	0.025	5.515	9.878	5.155	3.479	8.011	8.59	0.073	0	0	0	0	0.074	0.033	0.049	0.04	0.137	3.383
ENSMUST00000001059	0.747	0.411	4.755	0.691	0.176	2.088	4.297	0.914	1.162	1.363	0.738	2.503	3.15	1.589	1.511	2.494	0.257	1.104	0.211	4.282	7.092	1.395	3.718	1.488	0.496	0.251	0	3.625	0.54	0.658	0.648	0.699	13.967	15.371	11.664	17.097	14.387	14.816	1.372	0.199	4.868	0.637	1.195	1.758	0.347	3.98	0.234	0.456	12.375
ENSMUST00000001063	2.303	1.954	7.247	5.17	7.177	6.623	8.682	2.509	7.815	3.183	4.328	10.516	6.672	4.945	9.653	7.374	1.572	4.638	4.132	17.758	12.146	12.952	8.694	6.561	2.496	1.481	0.048	10.032	2.987	4.312	4.248	7.206	12.099	15.964	11.776	11.973	12.403	9.997	2.322	0.93	9.33	4.064	6.231	5.317	3.823	6.246	3.923	7.078	21.192
ENSMUST00000001079	22.822	39.88	17.553	28.327	21.218	19.416	15.402	82.229	23.799	35.336	34.995	39.251	10.471	23.305	20.277	15.146	28.543	50.335	38.55	4.392	14.769	39.798	18.736	23.887	56.748	43.957	5.882	11.536	40.122	44.539	54.401	22.329	11.237	11.902	13.744	13.206	12.893	12.955	28.443	36.787	8.452	38.223	21.755	18.938	43.159	12.105	18.791	28.124	13.715
ENSMUST00000001080	1.251	2.997	1.203	2.18	1.81	1.431	0.816	1.219	1.825	1.518	1.513	1.114	1.198	1.78	0.911	1.25	1.402	2.133	1.817	1.817	2.304	2.047	1.23	1.803	0.34	2.079	0	1.079	2.304	1.794	2.022	1.435	8.098	7.049	4.477	4.06	7.615	6.911	1.257	0.922	1.049	1.47	1.201	1.209	2.392	0.67	1.286	1.207	5.146
ENSMUST00000001081	8.331	15.945	5.922	18.407	22.167	18.629	4.418	30.928	15.821	13.286	24.134	12.375	13.251	40.544	11.573	11.412	8.173	21.459	19.912	1.46	9.552	6.209	11.64	22.37	3.357	16.278	0	4.903	29.32	32.516	24.215	13.982	36.17	19.879	18.709	16.774	29.609	20.562	9.865	12.036	7.758	22.039	17.969	9.069	60.437	7.494	19.818	17.489	23.857
ENSMUST00000001083	3.878	3.741	17.668	5.318	4.699	9.905	14.709	2.878	11.462	3.225	6.972	16.929	27.386	13.502	7.754	17.431	1.632	11.513	5.767	47.72	42.802	7.769	16.234	11.733	4.759	4.266	0.124	14.997	5.884	5.795	8.894	10.118	59.084	48.275	54.42	27.084	45.044	48.557	4.789	5.495	28.953	2.349	10.2	12.141	3.943	19.828	6.335	7.888	60.154
ENSMUST00000001092	1.381	0.605	2.485	1.568	2.067	2.274	1.691	0.87	2.153	1.411	0.755	2.53	1.519	1.454	2.092	1.605	0.154	1.502	0.656	1.812	3.6	2.267	3.919	1.702	0.949	0.604	0	1.504	0.829	0.912	1.16	1.136	6.995	6.672	5.234	5.364	5.572	4.787	1.918	0.412	1.632	1.013	1.69	1.687	0.54	0.966	0.848	2.29	5.272
ENSMUST00000001108	4.941	0.875	11.684	6.057	6.696	15.544	18.804	4.669	13.751	9.767	8.202	21.678	23.145	8.109	10.391	17.865	1.574	6.995	1.162	18.175	31.957	15.671	11.353	10.991	2.725	1.078	0	10.659	2.402	4.18	5.394	5.279	55.743	46.729	39.245	31.869	48.969	43.317	5.223	0.646	22.652	3.379	6.068	15.516	2.211	30.515	6.587	7.727	47.796
ENSMUST00000001109	0.521	0.036	1.951	0.236	0.089	1.196	2.511	0.15	0.583	0.942	0.303	1.502	3.477	0.463	0.515	1.188	0	0.544	0.034	0.372	7.793	0.884	0.992	0.871	1.418	0.079	1.506	1.065	0.281	0.07	0.201	0.17	22.883	22.863	15.715	13.043	20.265	19.7	0.366	0	2.322	0.156	0.388	1.226	0.111	2.893	0.266	0.092	27.97
ENSMUST00000001112	14.193	21.619	7.185	32.447	41.965	36.078	14.689	52.939	48.539	33.205	49.359	41.029	13.657	20.364	51.253	32.154	35.209	43.842	31.019	4.472	5.067	102.531	36.007	54.912	33.56	27.08	0.383	19.428	48.514	48.562	47.286	36.936	0.685	2.207	1.443	1.337	1.816	1.073	27.062	19.629	3.037	33.29	23.825	22.977	35.21	2.607	33.991	30.841	1.133
ENSMUST00000001115	0.375	0.138	1.654	0.588	0.278	1.419	1.58	0.28	0.849	0.733	0.817	1.609	1.431	0.816	0.521	0.925	0.47	0.947	0.696	1.62	4.566	0.399	2.167	1.673	0.011	0.417	0	1.849	0.821	0.499	0.756	0.864	13.923	15	9.394	7.734	10.972	10.815	0.869	0.308	1.792	0.614	0.873	1.29	0.494	2.645	0.305	0.484	13.536
ENSMUST00000001116	7.592	17.424	4.523	4.03	0.507	1.892	7.067	7.001	1.888	3.115	13.68	2.851	3.602	1.464	1.744	2.822	15.762	17.696	11.847	9.244	10.716	3.149	3.97	1.632	8.581	18.97	0.057	9.752	2.893	6.539	15.767	0.808	5.383	5.058	4.262	4.429	6.517	5.003	16.704	12.762	7.019	6.447	1.868	2.106	0.822	4.358	0.399	0.479	5.767
ENSMUST00000001122	0.412	0.315	0.185	0.582	0.049	0.468	0.079	0.17	0.328	0.404	0.345	0.555	0.361	0.494	0.124	0.559	0.039	0.464	0	0	0.038	0.737	0.217	0.475	0.04	0	0	0.026	0	0.443	0.145	0	0	0.206	0.331	0.019	0.342	0	0.289	0.07	0	0.082	0	0.316	0	0	0.189	0	0.016
ENSMUST00000001125	8.533	14.122	7.906	16.72	14.319	8.612	6.789	19.254	13.668	19.84	11.348	8.152	12.795	17.567	6.337	10.092	4.211	17.557	22.997	11.227	21.306	7.861	7.236	12.952	3.325	21.026	0.3	4.5	23.504	18.171	20.025	12.582	27.219	31.17	19.103	15.908	36.099	23.409	8.925	13.501	12.752	14.192	10.64	10.553	24.252	11.556	9.793	10.028	31.625
ENSMUST00000001126	0.492	0.14	0.364	0.209	0.189	0.593	0.66	0.176	0.711	0.471	0.374	1.208	2.088	1.101	0.549	1.183	0.174	0.69	0.033	0	1.562	0.45	0.412	0.579	0.293	0.077	0	0.373	0.287	0.203	0.323	0.065	8.876	6.779	7.46	3.37	8.132	5.361	0.141	0.064	0.78	0.176	0.057	0.386	0.278	1.282	0.18	0.289	5.564
ENSMUST00000001127	18.543	29.147	19.561	32.252	45.729	30.792	11.577	22.604	39.836	24.991	27.814	40.447	16.467	34.7	32.774	28.424	9.877	37.393	32.002	7.471	18.32	35.31	34.459	34.565	5.092	28.541	0	9.065	36.817	41.027	36.33	45.822	53.429	47.846	32.981	24.868	47.309	42.779	18.624	19.742	11.008	29.93	35.848	28.401	39.427	8.52	34.093	43.606	43.785
ENSMUST00000001130	0.064	0	0.051	0	0.013	0.016	0.061	0	0.037	0	0.068	0	0.099	0.213	0.013	0.014	0.07	0.02	0	0	0.051	0	0	0.042	0	0	0	0	0	0.099	0	0.024	0.932	0.81	0.169	0.273	0.306	0.336	0.034	0	0	0	0	0	0.031	0	0.075	0.098	0.786
ENSMUST00000001147	0.195	0.152	1.292	0.987	0.12	0.416	4.094	0.979	1.21	4.294	0.304	2.01	14.474	1.92	0.71	7.974	0.199	0.672	0.04	0.058	30.599	1.376	2.848	4.401	0	0.166	0	1.028	4.306	0.241	0.498	0.071	164.278	145.065	71.191	73.719	102.518	158.939	0.215	0.061	1.62	0.497	0.402	3.001	1.061	89.354	1.485	0.59	104.354
ENSMUST00000001148	102.176	146.323	39.783	226.435	232.025	158.736	31.465	227.373	210.324	203.684	125.744	215.996	48.777	177.512	139.18	99.79	60.907	175.124	165.649	4.684	21.99	213.172	125.703	204.672	173.837	132.189	0.408	21.222	262.25	236.038	212.992	196.23	4.117	2.393	2.689	2.01	4.651	2.139	101.781	102.074	15.099	201.036	129.621	152.619	379.993	13.355	190.37	214.017	3.171
ENSMUST00000001155	2.86	3.517	9.374	2.517	0.317	5.316	3.692	2.283	2.911	3.724	3.958	5.766	8.995	3.809	2.52	5.011	0.81	3.692	2.654	1.288	16.883	3.693	4.285	3.935	0.723	3.274	0	2.336	2.593	2.084	3.369	0.672	21.238	18.912	18.75	21.838	20.902	22.466	3.331	2.296	7.967	1.412	1.157	3.722	1.505	14.063	0.71	0.858	19.102
ENSMUST00000001156	0.185	0.07	0.65	0.286	0	0.636	1.314	0.188	0.136	0.935	0.254	0.302	0.628	0.188	0.193	0.275	0.23	0.1	0.1	0.313	2.986	0.356	0.694	0.77	0	0.093	0	0.847	0.385	0.147	0.059	0	7.227	3.309	4.005	3.71	3.555	7.257	0.199	0.077	0.492	0.061	0	0.496	0	4.999	0.062	0.054	3.52
ENSMUST00000001162	1.428	4.491	17.283	1.074	1.363	6.929	9.839	4.023	2.717	3.94	4.976	5.312	12.918	5.203	5.291	8.567	0.935	4.077	0.666	1.365	29.905	2.845	13.459	5.133	1.518	0.714	0	17.808	4.659	1.974	2.558	1.831	16.86	17.412	13.885	4.554	17.056	10.047	5.408	1.584	18.989	2.969	2.771	4.2	2.923	13.558	1.516	0.622	22.783
ENSMUST00000001166	0.37	0.142	2.843	0.336	0.488	1.437	2.855	0.24	1.151	0.649	0.645	2.194	2.941	1.223	1.549	2.329	0.102	0.673	0.038	0.486	6.371	2.888	2.018	1.075	0.948	0.153	0.85	2.098	0.206	0.468	0.418	0.716	4.402	4.772	2.798	3.364	3.868	3.281	0.304	0.073	2.739	0.306	0.58	1.212	0.122	2.943	0.596	0.864	3.855
ENSMUST00000001171	0.925	2.532	4.062	1.423	1.682	2.72	0.651	2.373	2.43	2.713	2.922	2.369	3.502	3.488	3.329	2.205	2.016	2.097	3.868	3.302	3.031	0.79	3.723	2.226	0.03	2.576	0	1.798	5.22	2.42	2.906	1.563	3.65	2.992	5.241	3.447	4.591	3.439	1.967	2.375	3.92	1.897	3.112	1.865	2.604	2.158	1.984	2.002	3.18
ENSMUST00000001172	0.654	0.684	1.277	0.977	1.371	1.513	1.036	0.481	1.673	0.832	1.099	1.995	1.1	0.863	1.923	1.688	0.543	1.482	0.547	0.022	1.45	1.889	1.924	1.78	4.739	0.297	0	0.5	1.077	1.271	0.75	1.648	3.849	3.42	1.978	2.471	3.21	2.816	0.859	0.259	0.902	1.113	0.828	1.042	0.52	0.604	1.136	2.216	2.015
ENSMUST00000001179	4.961	4.334	5.754	6.47	5.463	8.526	6.378	2.801	8.827	5.677	5.464	12.57	5.852	2.376	7.61	6.643	4.941	8.148	4.678	18.114	8.846	14.828	9.043	7.173	9.74	7.379	0	5.732	3.969	4.908	7.044	6.111	10.51	12.209	10.785	10.57	9.253	10.804	7.199	4.502	4.83	5.512	5.364	8.454	1.857	3.732	4.478	6.533	7.756
ENSMUST00000001181	0.159	0.134	1.081	0.209	0.017	0.196	2.577	0.524	0.807	3.751	0.088	1.742	5.529	1.015	0.328	2.755	0.143	0.491	0.091	0	18.281	0.963	1.202	1.516	0.179	0.048	0	0.787	2.491	0.271	0.234	0.082	47.583	36.065	26.056	20.677	37.777	35.666	0.118	0	1.461	0.302	0	1.776	0.706	57.704	0.887	0.256	52.292
ENSMUST00000001183	0.101	0.107	0.018	0.028	0	0	0	0.201	0.026	0.103	0.024	0.021	0.012	0.043	0	0.019	0.032	0	0.067	0	0	0	0	0.015	0	0.157	0	0	0.31	0	0	0	0.02	0	0	0.048	0.021	0	0	0.043	0	0	0	0	0	0.066	0.026	0	0
ENSMUST00000001184	8.36	9.087	4.977	15.622	16.113	11.144	2.492	13.634	15.099	12.519	11.437	20.534	8.04	11.369	10.139	9.097	8.401	13.495	13.603	3.393	3.612	24.167	6.145	13.644	33.516	13.281	0.044	2.561	13.118	16.821	15.617	9.515	2.822	3.686	2.872	3.106	3.096	4.131	8.923	10.526	1.612	13.314	9.525	9.003	15.441	2.38	9.709	12.959	3.36
ENSMUST00000001185	10.243	4.945	13.001	36.496	69.342	38.108	16.302	10.799	49.782	12.141	33.938	57.3	17.093	41.732	92.363	48.618	5.892	27.618	7.893	5.574	10.273	48.51	65.301	60.508	6.056	4.975	0.07	14.511	13.609	44.792	26.474	75.159	6.631	7.979	5.922	3.451	5.982	5.234	15.772	5.19	8.319	33.745	49.868	29.017	34.18	4.544	56.845	70.689	7.734
ENSMUST00000001186	27.664	29.507	33.729	46.114	54.849	41.166	18.661	33.533	47.199	24.405	30.925	58.564	29.201	55.426	41.804	39.287	29.618	62.29	42.666	60.841	38.783	54.861	80.343	52.675	137.778	35.153	0	26.321	62.813	56.894	52.886	77.808	56.724	63.369	45.091	21.324	55.566	33.306	41.348	39.092	41.41	45.551	81.277	65.256	73.449	22.794	68.364	78.067	54.733
ENSMUST00000001187	0.766	0.61	1.156	1.023	0.823	1.891	2.567	1.451	1.602	1.738	1.061	2.036	3.043	3.027	1.374	2.758	0.703	1.267	0.569	3.88	7.102	2.526	1.541	2.574	1.173	0.605	0	3.35	1.81	1.8	0.972	0.937	41.945	32.379	32.512	16.687	48.04	32.353	1.253	0.566	2.646	0.893	0.88	0.691	1.223	4.78	1.495	0.944	35.15
ENSMUST00000001202	0.477	0.32	3.611	0.548	0.104	2.744	4.579	0.865	1.1	2.419	0.515	2.525	4.514	1.659	1.031	2.994	0.238	0.8	0.043	0.143	6.943	3.333	2.117	2.17	0.619	0.159	0	3.691	0.402	0.381	0.474	0.148	8.083	5.407	5.51	8.901	6.611	7.108	0.832	0.128	2.976	0.369	0.292	1.498	0.201	4.056	0.299	0.218	6.664
ENSMUST00000001204	83.067	84.167	58.043	195.076	302.087	162.655	77.597	262.525	225.466	162.514	148.111	256.322	98.027	316.316	254.507	177.807	113.503	216.494	163.379	66.805	57.028	267.544	210.123	311.42	99.546	120.259	17.163	94.625	301.793	285.979	229.823	366.744	72.635	98.77	97.53	32.599	149.326	71.004	153.326	104.683	60.802	273.678	308.426	211.285	471.177	51.811	350.521	399.412	159.794
ENSMUST00000001226	0.155	0.156	2.535	0.501	0.047	0.538	3.035	0.228	0.482	0.742	0.304	1.354	2.971	0.278	0.649	1.44	0.1	0.174	0.065	0.189	8.483	1.747	0.94	0.787	0.539	0.332	0	1.717	0.502	0.106	0.203	0.103	7.652	4.728	4.29	7.785	4.338	5.091	0.259	0.067	3.315	0.04	0.204	0.665	0.37	7.275	0.182	0.088	3.871
ENSMUST00000001240	38.819	46.94	9.945	46.219	51.002	37.488	6.024	33.473	50.164	30.509	67.23	38.354	15.046	20.689	34.768	25.115	22.183	84.857	36.366	3.12	9.716	30	32.338	48.174	37.872	52.073	0.172	7.561	56.166	56.645	73.992	43.353	23.6	23.376	18.074	17.952	20.16	25.023	60.588	42.622	4.813	47.387	38.166	32.639	54.134	10.041	38.898	60.587	17.022
ENSMUST00000001242	3.553	4.969	3.309	8.364	13.822	8.254	4.072	3.109	9.782	6.247	7.305	5.244	6.552	5.232	6.082	6.883	4.41	8.571	6.671	6.57	9.519	4.162	8.374	11.136	2.243	4.776	0.677	3.297	8.164	9.054	9.69	11.964	62.649	63.067	37.328	23.679	56.435	47.577	4.774	3.88	6.399	8.496	9.47	7.489	6.509	6.745	9.493	10.13	33.255
ENSMUST00000001247	30.236	67.766	20.106	77.706	118.737	80.014	36.747	270.569	115.178	106.116	94.745	141.958	44.512	248.675	117.895	98.035	67.881	154.857	101.76	5.104	9.203	128.818	104.596	185.995	20.215	72.404	0.449	39.126	255.432	172.18	164.105	180.172	1.056	2.111	4.665	0.718	7.553	1.359	64.957	63.227	12.161	122.877	117.734	69.997	257.139	6.063	188.544	135.482	4.132
ENSMUST00000001253	0.19	0.045	0.067	0.006	0	0.043	0.018	0.093	0.016	0.173	0.21	0.013	0.044	0.107	0.028	0.055	0.356	0.036	0.085	0.013	0.059	0.01	0	0.112	0.324	0.135	0	0.03	0.451	0.174	0.031	0	0	0	0	0	0	0	0.151	0.014	0	0.226	0	0.062	0.11	0	0.099	0	0.025
ENSMUST00000001254	0.119	0.04	0.059	0.049	0.023	0.061	0.309	0.331	0.017	0.114	0.079	0.007	0.046	0.064	0.024	0.006	0.301	0	0.09	0	0.016	0.011	0.02	0.177	0	0.013	0	0.201	0.238	0.064	0.022	0	0	0.051	0	0	0.085	0	0.08	0.072	0.092	0.017	0	0.082	0.073	0	0.035	0.045	0.293
ENSMUST00000001256	0.006	0	0.794	0.043	0.009	0.095	0.218	0.016	0.053	0.113	0.13	0.154	0.43	0.16	0.131	0.281	0.025	0.037	0	0.665	0.943	0.082	0.234	0.031	0	0.091	0.027	0.371	0.042	0.064	0	0.026	2.208	1.555	0.763	0.972	1.259	1.54	0.075	0.124	1.365	0.027	0.152	0.064	0.023	0.662	0	0.047	1.257
ENSMUST00000001258	10.85	11.935	20.453	25.87	35.183	21.244	18.649	14.42	30.873	14.562	21.549	24.184	16.673	22.013	27.193	21.299	6.81	22.537	23.183	25.07	33.863	31.504	25.665	26.148	7.718	14.279	0.057	12.943	20.64	26.852	22.58	32.02	16.934	16.728	9.104	11.539	10.731	15.67	9.501	11.39	22.49	21.121	25.449	18.741	30.264	12.129	19.952	34.173	19.089
ENSMUST00000001279	1.667	0.458	3.287	2.218	0.259	9.4	2.916	2.846	6.649	5.285	3.745	15.243	17.087	9.066	2.914	9.842	0.318	5.181	0.557	0.565	6.192	7.422	3.12	10.12	0.059	0.542	0	1.621	0.932	1.777	3.33	0.374	21.462	17.822	25.106	9.769	30.957	23.15	2.963	0.427	2.882	0.78	0.473	7.27	0.663	4.1	1.734	0.63	41.811
ENSMUST00000001280	1.943	0.962	0.921	2.569	1.414	5.427	1.989	2.046	3.932	5.384	1.904	7.399	5.246	2.231	1.654	3.471	1.436	2.983	1.216	0	6.764	8.67	2.856	4.625	3.241	1.299	0	2.043	1.905	1.604	3.677	1.098	15.984	15.707	13.261	18.006	15.538	14.672	3.034	0.955	0.876	1.483	1.209	5.195	1.418	5.321	1.817	1.656	19.839
ENSMUST00000001284	1.066	0.93	1.846	0.629	0.03	3.297	1.83	0.404	2.192	1.631	0.87	2.79	8.029	2.12	1.147	5.122	0.028	1.542	0.205	0	7.602	1.485	1.932	2.055	0.346	0.781	0	1.905	0.226	0.287	0.83	0.203	30.507	32.913	19.622	19.916	33.07	28.612	1.376	0.188	3.37	0.535	0.204	3.251	0.189	3.582	0.637	0.749	23.63
ENSMUST00000001304	0.205	0.109	0.905	0.243	0.127	0.165	0.184	0.249	0.351	0.3	0.156	0.223	1.601	0.834	0.107	0.887	0	0	0.11	0	5.35	0.062	0.394	0.368	0	0	0	1.208	0.192	0.09	0.173	0	33.166	27.719	46.837	22.832	69.792	35.781	0.063	0.057	1.816	0.202	0.077	0.226	0.114	9.009	0.275	0.059	42.061
ENSMUST00000001319	0.35	0.229	0.658	0.266	0.067	0.133	0.642	0.147	0.126	0.159	0.256	0.329	0.413	0.437	0.182	0.329	0.297	0.492	0.196	0	1.056	0.78	0.417	0.252	0.253	0.656	0	0.69	0.066	0.247	0.369	0.09	1.117	1.229	3.307	1.329	4.149	1.761	0.806	0.291	1.009	0.207	0.105	0.287	0.068	1.041	0.07	0.02	3.329
ENSMUST00000001326	3.479	3.93	9.169	6.294	5.857	10.41	11.765	4.824	9.47	5.636	5.199	8.81	9.34	6.215	10.725	9.546	1.494	5.259	3.341	2.213	14.632	6.953	13.168	9.374	1.996	1.928	3.89	9.113	5.139	5.553	5.287	5.266	17.674	19.584	12.263	11.562	16.564	16.586	5.587	1.51	11.059	5.249	5.705	9.885	4.653	9.371	4.921	4.718	16.892
ENSMUST00000001327	0.129	0.034	0.051	0	0	0.033	0.142	0	0	0.083	0.017	0.039	0.217	0.131	0.046	0.112	0.059	0	0	0.944	0.722	0.057	0.065	0	0	0.099	0	0.058	0.024	0	0.036	0	1.175	1.151	0.234	0.671	1.558	0.932	0	0	0.301	0	0.085	0.161	0	0.569	0	0	0.822
ENSMUST00000001331	2.887	2.771	2.272	3.244	5.13	3.996	1.803	3.944	6.821	3.549	3.791	6.132	4.506	5.656	4.877	4.295	2.266	5.537	3.721	0.844	3.984	5.971	6.856	5.343	2.264	2.701	0	1.255	5.72	4.846	6.992	5.739	31.27	25.31	18.759	6.936	27.328	17.785	2.227	1.968	2.052	3.648	4.927	4.376	6.072	4.46	4.5	3.631	20.177
ENSMUST00000001335	31.287	34.108	27.016	47.448	66.283	41.688	31.265	49.239	50.982	49.988	48.878	69.172	36.779	37.137	52.762	54.466	82.941	122.295	67.865	35.78	48.277	53.263	82.646	105.966	28.965	109.687	18.359	54.968	153.576	102.904	118.547	153.88	230.569	251.257	157.731	80.014	243.56	155.825	115.712	65.837	42.376	93.553	117.11	63.848	52.472	46.496	115.019	110.156	170.84
ENSMUST00000001339	1.276	1.691	7.62	2.818	2.677	4.493	5.726	5.439	5.364	4.851	3.9	7.657	5.881	5.834	5.546	5.457	1.114	4.546	6.464	14.841	8.222	4.155	9.764	5.832	0.512	4.24	0	3.518	5.13	4.853	2.874	4.458	22.806	19.773	10.826	9.084	14.487	19.073	1.654	3.622	5.993	4.966	5.294	6.21	7.035	5.328	4.341	5.925	15.242
ENSMUST00000001347	2.714	0.876	24.665	4.412	3.342	19.429	8.9	1.307	10.485	3.993	6.529	22.846	31.182	12.576	6.399	18.375	1.325	4.405	0.795	4.924	31.33	10.493	7.978	9.409	1.939	0.434	0	10.686	2.08	2.357	3.135	1.857	14.905	36.977	31.88	17.645	17.486	37.254	3.401	0.632	18.29	1.818	2.529	8.041	3.727	13.099	4.004	2.176	11.944
ENSMUST00000001365	2.031	1.282	3.771	3.879	5.828	6.434	3.389	1.318	7.096	3.333	4.879	5.834	6.455	3.983	7.263	5.948	1.122	4.112	2.563	7.165	9.559	3.414	7.608	7.304	0.403	1.817	0	2.42	3.521	4.498	4.141	5.696	13.339	15.914	11.795	9.87	13.892	15.121	2.361	1.402	5.836	3.545	5.183	6.074	2.896	5.89	4.149	5.829	15.771
ENSMUST00000001384	0.265	0.272	0.427	0.554	0.287	0.299	0.184	0.13	0.115	0.178	0.176	0.435	0.547	1.701	0.326	0.435	0.198	0.069	0.165	2.465	1.343	0.337	0.172	0.314	0.109	0.128	0	1.443	0.253	0.09	0.162	0.191	4.644	5.327	4.018	1.65	12.75	5.588	0.196	0.053	0.708	0.084	0.144	0.262	0.963	15.797	0.279	0.223	3.048
ENSMUST00000001402	4.008	1.494	11.077	8.009	15.992	14.52	15.692	2.545	12.532	5.478	8.754	23.562	11.706	3.766	18.255	14.008	1.794	12.275	1.973	31.089	24.283	25.312	29.367	23.36	2.592	0.736	0	23.657	2.726	10.41	9.019	20.112	22.654	19.944	8.746	12.376	24.68	20.772	6.457	1.974	19.621	10.45	16.443	11.525	1.598	10.556	11.383	13.856	14.068
ENSMUST00000001412	1.849	5.3	9.43	2.157	1.589	4.18	14.529	4.737	3.373	3.141	5.462	10.543	8.334	4.935	5.062	7.669	9.723	5.824	4.435	6.663	15.281	9.426	7.786	3.207	6.169	5.17	0	17.569	1.536	5.601	7.661	2.964	13.966	14.673	7.06	6.196	13.584	10.21	4.455	3.456	13.057	4.039	2.785	3.258	1.23	6.664	1.881	2.701	13.24
ENSMUST00000001415	0.892	0.346	2.687	0.907	1.7	2.676	1.069	0.308	3.234	0.495	2.41	3.848	1.322	1.067	3.401	1.726	0.213	1.046	0.3	0.153	2.712	2.872	5.114	2.654	0	0.147	0	0.747	1.468	0.92	1.44	1.272	5.755	5.951	5.418	6.715	4.463	4.617	1.443	0.57	0.391	1.254	1.876	2.037	0.389	0.369	0.763	1.835	4.494
ENSMUST00000001416	2.6	3.061	8.57	7.448	10.158	9.808	7.545	4.543	12.774	5.435	4.104	8.988	7.213	4.282	7.48	7.511	2.411	8.681	7.922	25.015	11.276	6.621	4.249	4.67	22.611	4.666	0	7.203	4.109	7.178	4.48	10.161	30.521	25.317	18.667	13.999	28.956	23.97	3.041	2.598	12.156	6.253	6.095	9.842	7.037	7.275	9.04	12.016	26.272
ENSMUST00000001419	6.589	7.093	17.764	13.178	20.032	21.086	11.03	6.875	23.716	8.41	14.647	29.252	15.678	12.876	26.145	19.048	4.578	12.552	5.92	16.971	17.347	17.378	25.452	20.797	14.559	4.075	0.045	9.123	8.338	12.32	10.375	23.051	27.897	28.097	22.568	10.389	33.113	21.142	7.62	4.296	12.753	10.789	16.098	21.049	10.912	12.052	15.446	21.839	29.365
ENSMUST00000001439	5.604	6.75	23.104	9.11	7.815	8.177	7.376	8.624	8.452	5.769	8.519	18.353	6.348	14.717	5.711	5.922	6.802	10.24	4.923	2.611	12.093	12.989	11.043	9.516	17.48	5.821	0	8.288	11.452	13.312	7.295	5.641	8.049	9.542	5.305	4.742	6.269	5.605	4.731	4.387	15.526	6.192	8.097	6.596	12.899	7.235	4.586	5.84	15.734
ENSMUST00000001451	6.591	13.877	2.418	15.289	16.258	10.756	6.51	14.183	13.103	14.201	10.686	7.972	6.657	5.199	11.378	10.463	7.639	21.156	20.336	8.321	9.259	8.034	11.523	15.637	2.077	20.263	2.722	7.274	18.614	21.376	21.845	19.44	17.162	18.716	14.542	14.185	18.855	17.588	9.679	10.638	5.884	18.16	14.755	12.549	11.305	3.45	15.667	13.625	19.197
ENSMUST00000001452	21.026	43.658	42.771	49.79	74.713	58.92	26.506	47.042	81.263	42.228	58.332	78.325	40.665	132.001	74.793	56.449	24.452	54.946	58.321	40.864	46.09	40.33	68.701	66.941	3.516	41.464	7.369	27.353	57.273	69.93	61.177	65.919	151.47	148.249	91.615	62.697	120.625	124.465	33.385	33.059	28.746	53.267	53.897	49.556	107.225	25.657	65.322	96.569	127.954
ENSMUST00000001454	0.468	0.136	0.287	0.442	0.067	0.61	0.642	0.362	1.092	0.698	0.5	1.6	3.512	1.192	0.327	2.209	0.123	0.939	0	0	3.932	0.874	0.887	1.802	0	0.149	0	0.272	0.558	0.184	0.408	0	41.016	28.467	28.291	15.913	35.323	28.206	0.32	0.041	0.462	0.342	0.112	0.891	0.166	4.426	0.1	0	35.425
ENSMUST00000001455	2.261	0.635	12.357	1.871	1.839	5.703	10.05	2.13	4.192	2.365	2.378	12.819	7.37	2.782	4.368	5.734	0.806	3.007	0.585	5.617	18.419	12.236	6.016	3.929	8.17	0.883	0.057	5.904	1.418	1.553	2.381	2.798	13.228	10.233	9.41	12.096	9.423	9.75	1.308	0.521	10.721	1.187	2.179	4.009	0.923	10.366	1.09	3.387	11.405
ENSMUST00000001456	0.305	0.479	0.064	0.209	0.035	0.028	0.068	0.264	0.082	0.203	0.307	0.017	0.102	0.103	0.066	0.062	0.325	1.191	1.084	0.115	0.132	0.051	0.097	0.167	0.334	0.849	0	0.051	0.314	0.533	0.835	0.013	0.604	0.722	1.823	0.86	3	0.396	0.502	0.663	0.167	0.64	0.118	0.178	0.298	0.105	0.042	0.055	1.118
ENSMUST00000001460	1.788	1.396	10.628	1.751	1.411	4.884	9.814	1.946	4.751	4.407	2.362	8.72	12.9	5.005	4.258	8.792	0.746	3.637	1.011	12.292	22.032	12.453	5.552	5.116	28.071	1.163	0	8.282	2.499	1.964	2.996	2.518	73.897	68.698	56.353	41.896	64.982	56.808	2.71	0.832	14.336	1.641	2.221	6.288	1.298	18.974	1.953	2.134	63.586
ENSMUST00000001479	17.711	13.483	44.055	48.025	87.019	52.602	50.048	43.347	73.161	36.383	50.115	105.383	42.807	53.66	96.883	65.266	13.365	49.044	18.246	15.273	47.717	200.388	65.512	78.139	58.536	12.643	0.139	31.258	48.691	64.672	48.879	94.422	47.575	48.092	30.276	27.185	40.447	36.751	21.127	10.248	31.317	44.925	67.48	45.473	75.781	25.258	73.386	95.877	53.071
ENSMUST00000001480	9.498	15.619	7.486	20.179	24.967	20.685	9.67	17.392	27.267	16.734	19.057	23.337	11.234	13.53	27.073	19.462	7.955	19.692	12.726	2.901	11.688	29.815	19.099	28.503	14.133	10.065	0.073	8.397	21.426	24.632	22.48	26.482	16.336	15.127	17.383	12.675	15.783	13.159	12.946	7.409	5.253	19.608	17.699	17.031	20.235	8.439	18.865	22.011	11.329
ENSMUST00000001484	0.035	0	0.09	0	0	0.053	0.055	0	0.05	0.045	0	0.041	0.09	0.041	0.007	0.166	0.151	0.044	0	0	0.256	0	0.14	0.023	0.078	0	0	0.062	0.025	0	0	0	0.063	0.1	0	0	0.033	0.182	0.112	0	0.243	0.04	0	0.038	0.068	0.178	0	0	0.069
ENSMUST00000001485	5.708	7.026	8.916	7.138	7.496	9.18	5.464	10.416	10.697	6.673	10.699	16.849	8.849	17.844	7.932	9.593	4.033	16.395	9.368	1.547	12.639	13.699	10.245	11.167	7.744	9.772	0	5.532	12.753	10.978	14.626	9.263	21.157	20.294	14.544	13.324	23.641	17.033	11.566	6.365	6.835	9.136	8.289	8.573	14.098	6.793	7.13	10.066	23.91
ENSMUST00000001497	0.586	0.454	0.493	1.551	1.942	0.892	0.313	0.101	1.055	0.364	0.588	0.66	0.991	0.473	1.31	0.769	0.18	0.179	0.348	0	0.616	0.151	0.55	0.682	0	0.124	12.224	0.101	0.337	0.527	0.157	0.585	0.839	0.49	1.264	0.869	0.746	1.08	0.306	0.069	0.331	0.694	0.42	0.666	0.521	0.104	0.876	0.759	0.498
ENSMUST00000001507	3.448	12.763	3.49	4.227	1.012	1.341	4.907	3.047	1.696	2.206	10.049	3.38	5.424	2.625	2.024	3.625	10.919	9.179	6.74	5.028	7.902	1.755	3.155	3.264	2.751	9.965	0.026	9.364	1.764	7.318	9.65	1.564	24.14	76.225	29.524	13.778	99.329	38.134	7.319	8.169	6.435	5.398	1.866	1.48	0.677	5.484	0.723	0.761	32.448
ENSMUST00000001513	4.22	11.367	2.196	3.725	0.29	1.563	1.518	2.354	0.927	1.59	4.799	4.021	5.426	1.872	0.638	3.325	5.542	8.078	4.934	1.886	11.394	0.855	1.989	1.875	6.796	9.887	0	1.244	0.951	4.621	4.612	0.571	15.917	9.525	10.831	13.084	11.69	15.14	6.614	6.379	1.909	4.695	0.906	3.041	0.769	41.067	1.329	0.676	19.254
ENSMUST00000001520	4.577	8.785	3.927	3.727	2.446	3.327	2.671	3.899	3.692	7.045	3.979	5.853	3.856	2.13	2.906	3.438	5.311	4.759	5.605	7.186	6.021	1.952	3.299	3.659	1.241	7.19	0	3.495	6.637	3.734	4.559	2.587	9.171	8.235	7.373	6.624	8.362	10.228	4.299	4.638	4.587	3.786	2.435	3.024	1.719	3.855	1.597	2.736	8.191
ENSMUST00000001522	0.343	0.1	0.331	0.313	0.28	0.255	0.186	0.223	0.492	0.262	0.388	0.865	1.292	0.416	0.322	0.851	0.224	0.56	0.081	0	1.386	0.792	0.516	0.642	0	0.118	0	0.239	0.255	0.449	0.179	0.493	5.609	4.481	3.67	2.918	6.314	5.485	0.578	0.196	0	0.186	0.46	0.49	0.079	0.888	0.347	0.397	6.872
ENSMUST00000001534	0.283	0.513	0.149	0.305	0.033	0.043	0	0.03	0.048	0.043	0.414	0.07	0.151	0.06	0.051	0.045	0.652	0.238	0.11	0	0.066	0.045	0.042	0.028	1.605	0.33	0	0.194	0.061	0.129	0.201	0	0.038	0	0	0	0.339	0	0.315	0.406	0	0.168	0.083	0	0.082	0.951	0.049	0.043	0.064
ENSMUST00000001536	11.251	24.634	2.619	5.653	2.161	4.17	3.313	10.159	2.848	9.694	4.022	1.943	2.408	1.836	2.059	1.706	6.788	0.126	1.717	11.81	0.218	1.212	0.632	0.296	1.604	1.711	3.981	0.515	1.1	0.552	0.216	0.196	0.056	0.088	0.406	0.475	0	0.097	1.804	5.933	0.693	2.884	1.154	1.358	0.887	0.925	0.975	0.877	0.013
ENSMUST00000001538	1.069	0.603	1.325	1.191	1.739	1.207	0.405	0.821	1.44	0.532	1.054	1.488	0.541	1.036	1.481	1.043	0.609	1.245	0.383	0	0.142	2.687	1.803	1.32	6.829	0.336	0	0.532	0.817	1.212	1.355	1.98	0	0	0	0	0	0	0.759	0.282	0.032	0.847	1.297	0.676	0.679	0	0.889	1.077	0
ENSMUST00000001544	0.218	0.382	0.305	0.329	0.045	0.389	0.412	0.069	0.154	0.448	0.217	0.342	1.359	0.4	0.223	0.887	0.459	0.328	0.549	0	2.219	0.332	0.168	0.558	0.147	0.382	0	0.644	0.227	0.167	0.246	0.031	25.549	23.462	14.665	11.48	24.596	19.949	0.302	0.242	0.291	0.359	0.123	0.195	0.03	3.813	0.146	0	19.475
ENSMUST00000001547	0.981	0.33	7.175	1.819	0.149	1.546	22.698	3.438	4.559	25.924	0.421	13.267	28.854	4.218	1.371	15.974	0.269	1.772	0.082	2.688	123.511	16.921	6.726	8.123	0.809	0.23	0	3.638	9.441	0.689	0.608	0.093	47.65	17.058	14.95	19.957	20.337	17.171	0.752	0.255	5.838	1.115	0.201	15.999	9.254	796.979	4.527	2.662	18.015
ENSMUST00000001548	0.262	0.137	0.427	0.348	0.248	0.21	0.627	0.093	0.147	0.338	0.138	0.301	0.574	0.385	0.213	0.424	0.174	0.135	0.067	0.357	0.902	0.158	0.473	0.701	0	0.125	0	0.614	0.156	0.275	0.112	0.213	5.26	5.843	8.509	3.764	12.422	7.066	0.057	0.043	0.497	0.225	0.129	0.471	0.183	0.822	0.23	0.127	11.351
ENSMUST00000001559	1.23	0.834	3.164	1.643	1.898	2.482	3.155	0.459	2.586	0.956	2.499	3.197	3.426	2.002	2.478	2.607	0.688	2.576	0.548	4.2	6.406	2.049	3.564	2.469	0.486	1.452	0.044	3.635	0.693	1.635	1.306	2.678	5.502	5.779	4.47	4.716	5.369	3.594	1.963	1.303	3.846	1.371	2.549	1.83	1.165	3.28	1.837	2.767	5.495
ENSMUST00000001561	0.4	0.329	0.661	0.152	0.072	0.456	0.489	0.119	0.17	0.539	0.183	0.283	0.495	0.478	0.306	0.465	0.066	0.159	0.155	0.063	1.921	0.454	0.523	0.182	0	0.08	0	0.667	0.15	0.099	0.522	0	4.482	5.299	2.017	2.866	3.595	4.046	0.27	0.089	0.39	0.158	0	0.202	0.067	1.34	0.161	0	3.762
ENSMUST00000001562	0.293	0.054	0.692	0.36	0.22	1.168	0.978	0.181	1.04	0.705	0.51	1.711	2.696	1.247	0.955	2.013	0.332	0.716	0.288	0.035	4.578	1.147	0.935	0.995	0.683	0.111	0	0.58	0.808	0.354	0.498	0.429	7.786	5.354	4.867	5.566	5.443	5.673	0.671	0.161	1.621	0.146	0.117	1.391	0.423	3.66	0.389	0.414	4.011
ENSMUST00000001565	3.721	5.09	14.054	6.233	13.651	10.552	4.878	3.658	12.323	2.417	6.247	15.95	5.186	8.752	10.334	8.743	1.846	7.494	2.873	1.598	9.081	16.95	16.543	10.149	3.527	4.102	0	3.043	5.952	9.195	8.513	16.9	10.668	13.369	6.719	6.873	15.55	11.309	3.903	1.75	7.113	6.867	10.126	8.238	8.529	3.89	8.432	16.08	11.18
ENSMUST00000001566	4.815	0.915	28.998	5.91	0.952	27.02	25.006	4.39	16.314	8.781	8.056	57.779	65.465	33.058	12.614	36.628	0.628	10.065	0.542	6.669	65.291	52.97	13.412	22.151	44.685	0.515	0	8.37	3.434	3.384	5.997	0.783	240.304	206.844	134.529	108.35	179.563	168	6.557	1.318	20.758	1.654	1.57	19.411	2.333	66.258	4.318	1.829	291.638
ENSMUST00000001569	0.545	0.618	0.451	0.798	1.332	0.995	0.552	0.494	1.082	0.62	0.949	0.926	1.505	0.664	0.912	1.047	0.137	1.451	0.536	0.173	3.872	0.739	1.181	1.428	0.141	0.83	0	0.691	1.209	1.581	1.731	1.897	32.606	28.462	16.172	9.674	28.702	21.504	0.509	0.966	1.581	0.762	1.402	1.255	1.574	2.501	0.473	1.47	25.262
ENSMUST00000001583	3.782	13.422	3.931	3.175	0.387	1.099	4.424	7.23	1.219	1.666	8.64	2.276	1.732	2.226	0.937	1.196	9.1	11.675	10.258	1.839	4.492	4.078	1.94	1.021	11.163	11.768	3.319	7.114	3.976	6.145	9.973	0.869	3.899	5.351	4.374	2.925	4.637	4.622	6.831	7.159	4.323	4.647	0.795	0.523	1.668	1.756	0.292	0.326	4.976
ENSMUST00000001592	5.409	8.244	2.782	3.327	0.918	1.707	3.353	0.313	1.34	1.114	4.534	5.142	2.584	1.674	1.055	1.507	5.891	9.47	5.979	1.945	6.126	2.937	1.136	1.43	4.519	14.95	0	3.188	0.187	3.959	8.79	1.02	12.819	16.486	18.399	12.868	28.749	14.959	11.617	9.076	6.406	3.97	1.313	2.545	0.237	5.955	0.728	1.111	30.377
ENSMUST00000001595	0.435	0.481	0.942	0.585	0.362	0.746	1.653	0.317	0.602	0.841	0.572	0.909	2.246	0.724	0.271	1.254	0.158	0.982	0.668	0.031	5.848	0.89	1.014	1.042	0.149	0.718	0	0.869	0.732	0.662	0.877	0.363	47.198	36.994	20.44	18.469	23.32	30.34	0.216	0.422	1.039	0.673	0.748	0.831	0.065	8.22	0.491	0.034	33.646
ENSMUST00000001599	29.783	68.808	4.659	19.337	2.411	2.394	0.54	58.512	5.508	15.127	78.41	0.562	1.029	4.82	0.165	0.288	53.351	103.342	52.252	3.325	1.318	1.414	0.52	3.848	10.627	68.299	0.051	12.009	24.521	55.42	97.546	3.304	0.506	0.246	0.424	0.707	0.245	0.045	80.84	66.014	4.125	39.768	10.092	2.176	10.263	0.597	0.906	0.022	0.207
ENSMUST00000001608	0.075	0.023	0	0.036	0	0	0	0.061	0	0	0.057	0	0	0.02	0	0.046	0.031	0	0.081	0	0.034	0	0	0	0	0.169	0	0	0	0.04	0	0	0	0	0	0	0	0	0	0.166	0	0	0	0	0	0	0	0	0
ENSMUST00000001611	0.815	0.618	2.972	1.282	1.449	2.54	3.244	0.646	1.952	1.304	1.131	2.523	2.062	1.212	2.484	2.363	0.391	1.263	0.748	11.627	3.728	1.577	2.803	2.2	0.488	0.372	0	2.534	0.6	1.209	1.157	2.26	8.971	8.26	6.127	5.98	9.656	9.756	0.866	0.49	2.735	1.456	1.782	2.433	0.519	1.935	1.58	1.621	7.345
ENSMUST00000001619	5.821	6.03	12.062	3.979	2.962	5.443	28.745	13.551	6.672	8.164	7.809	19.805	16.545	6.115	6.717	12.642	6.81	18.299	7.488	0.223	33.571	16.921	10.007	8.683	6.516	11.083	0	20.402	6.679	9.482	16.853	5.179	37.54	35.257	40.934	26.798	45.012	50.693	13.918	6.403	27.988	5.522	7.656	8.444	4.217	23.583	5.877	4.554	52.33
ENSMUST00000001620	69.353	170.635	58.746	105.23	112.963	89.297	84.914	227.284	117.423	113.485	231.303	107.779	65.42	133.449	120.841	101.918	131.974	335.243	229.358	78.25	73.266	176.038	112.826	187.765	87.352	215.249	6.05	110.245	226.656	210.38	332.057	174.054	84.965	100.045	65.167	40.909	81.601	69.272	177.098	134.657	52.567	151.445	98.959	78.107	159.559	31.416	106.948	102.382	78.212
ENSMUST00000001626	0.132	0.141	0.148	0.123	0.061	0.064	0.186	0	0.044	0.032	0.2	0.119	0.056	0.044	0.057	0.061	0.113	0.108	0.023	0	0.45	0.033	0.021	0.021	0.104	0.218	0	0.055	0.034	0.038	0.092	0.035	0.283	0.197	1.887	0.596	2.747	0.228	0.234	0.03	0.169	0.036	0.102	0.052	0	0.114	0	0	1.2
ENSMUST00000001631	0.897	0.993	0.041	0.406	0.082	0.964	0.296	1.666	0.676	1.697	1.796	0.083	0.072	0.116	0.148	0.113	0.252	0.979	1.352	0	0.54	0.222	0.223	0.288	0.039	2.424	0.083	0.112	2.769	0.43	0.296	0.052	0.317	0.06	0.184	0.241	1.014	0.31	1.554	1.573	0.027	0.841	0.092	0.346	0.187	0.307	0.184	0.142	0.237
ENSMUST00000001652	0.09	0.014	0.01	0.235	0.536	0.356	0.032	0.073	0.206	0.198	0.234	0.147	0.292	0.135	0.23	0.234	0.075	0.114	0.078	0	0.162	0.037	0.277	0.222	0	0.248	0	0.055	0.056	0.159	0.038	0.481	0.07	0	0	0	0.638	0	0	0.05	0.12	0.769	0.135	0.085	0.05	0.075	0.362	0.209	0.846
ENSMUST00000001667	0.262	0.209	0	0	0	0	0	0.062	0	0	0.14	0	0	0	0	0	0.126	0	0.132	0	0	0	0	0	0	0.267	0	0	0	0	0	0	0.079	0	0	0.093	0.083	0	0.094	0.297	0	0.301	0	0	0	0	0	0	0
ENSMUST00000001672	0.365	1.555	1.98	1.043	0.302	1.488	5.227	1.854	1.491	1.09	1.443	2.817	3.946	1.551	2.345	3.182	2.391	2.214	1.592	5.08	13.4	3.413	4.292	4.502	0.2	2.498	0	12.373	1.829	0.783	1.237	1.37	17.279	11.496	8.787	6.234	9.524	8.894	1.17	1.044	6.733	1.442	0.909	1.807	0.325	11.487	0.841	0.937	12.437
ENSMUST00000001675	1.953	3.321	6.905	2.375	2.138	3.869	10.859	1.714	3.408	2.929	2.447	4.731	6.212	2.218	4.071	4.753	3.09	2.082	2.199	7.994	13.319	4.469	4.498	1.97	1.33	3.144	0	12.331	1.524	2.002	1.914	1.948	2.201	3.121	2.041	1.667	4.288	2.161	3.279	2.251	14.584	2.032	2.137	4.497	0.539	5.769	1.227	1.363	3.064
ENSMUST00000001699	0.136	0	0.054	0.038	0.089	0.07	0.2	0	0.039	0.046	0.061	0.194	0.702	0.129	0.028	0.324	0.033	0.043	0.034	0	0.619	0.177	0.122	0.24	0.169	0	0	0.048	0.099	0.028	0	0	1.173	0.728	0.537	0.048	1.145	0.76	0.049	0.044	0.07	0	0	0.2	0	1.395	0	0	1.181
ENSMUST00000001700	0.123	0	0.021	0	0.014	0	0.111	0	0.02	0	0.103	0.042	0.045	0	0.014	0.03	0.051	0	0	0	0.12	0.025	0.035	0	0.052	0	0	0	0	0	0	0	0	0	0.093	0	0	0	0	0	0.055	0	0	0	0.017	0	0	0	0
ENSMUST00000001701	0.043	0.011	0	0.036	0	0	0	0.02	0	0.022	0.011	0	0.044	0.02	0	0	0.108	0	0	0	0.022	0	0	0	0	0.019	0	0	0.031	0.026	0	0	0.039	0.147	0	0.023	0	0.157	0	0	0	0	0	0	0.042	0.188	0	0	0
ENSMUST00000001703	0.197	0	0.052	0.031	0	0.039	0.935	0.062	0.075	0.318	0.161	0.143	0.359	0.054	0.053	0.171	0.177	0.047	0	0	0.504	0.067	0.089	0.299	0.168	0	0	0.281	0.069	0	0.028	0	5.313	3.24	2.478	2.74	2.87	3.804	0	0	0.175	0.086	0	0.041	0.018	1.324	0.044	0.038	5.355
ENSMUST00000001706	0.674	0.213	0.13	0.144	0.014	0.037	0.458	0	0.031	0.131	0.603	0.165	0.357	0.061	0.089	0.323	0.264	0.575	0	0	0.44	0.245	0.061	0.036	1.017	0.399	0	0.57	0	0.169	0.47	0.027	0.513	0.795	0.36	0.349	0.695	0.706	0.901	0.442	0.226	0.23	0	0.04	0	1.335	0	0	1.093
ENSMUST00000001709	0.126	0.079	0.012	0.258	0.169	0.083	0.028	0.091	0.135	0.083	0.063	0.028	0.092	0.098	0.09	0.128	0.193	0.056	0.022	0	0.319	0.042	0.11	0.088	0.044	0	0	0.084	0.183	0.137	0.065	0.077	2.056	1.257	1.871	2.407	1.086	2.248	0.095	0	0.046	0	0.117	0.033	0.029	0.13	0	0.12	2.21
ENSMUST00000001711	0.116	0	0.338	0.075	0.061	0.291	0.763	0.122	0.147	0.596	0.083	0.209	0.813	0.16	0.021	0.369	0.28	0.033	0	0	1.655	0.201	0.417	0.222	0	0	0	0.11	0.188	0.032	0	0	6.284	3.884	3.606	9.332	3.817	6.547	0.055	0	0.08	0.089	0	0.199	0	3.558	0.091	0.105	5.326
ENSMUST00000001712	4.103	3.378	12.641	2.789	2.113	7.487	9.771	5.708	6.143	7.493	4.246	12.984	9.702	3.289	5.359	7.103	2.304	4.237	6.527	12.347	20.533	10.24	10.631	4.991	4.638	6.179	0.096	6.226	6.871	3.083	5.029	3.552	9.662	9.739	9.936	10.625	10.449	8.395	4.156	4.31	10.694	3.731	4.04	9.118	1.88	9.808	1.578	3.354	11.725
ENSMUST00000001713	0.063	0.044	0.794	0.486	0.098	0	0.341	0.178	0.333	0.684	0	0.596	2.713	0.515	0.186	0.903	0.06	0.105	0	0	6.07	0.237	1.067	0.884	0.217	0.109	0	0.505	0.334	0.18	0.277	0	19.582	15.803	9.011	6.606	16.824	6.773	0.359	0	0.582	0.24	0	0.782	0	8.927	0.343	0.297	14.028
ENSMUST00000001715	7.566	7.744	2.891	20.756	27.341	14.972	1.751	9.702	21.196	7.324	13.505	15.044	5.593	25.056	13.517	11.026	2.481	14.3	8.234	0	2.115	14.697	14.79	22.15	4.845	4.65	0	2.243	21.814	19.763	14.696	21.615	2.173	1.162	6.334	0.758	6.955	2.459	8.95	5.202	1.499	13.376	14.064	10.428	39.548	2.293	21.296	20.09	4.796
ENSMUST00000001716	23.182	26.655	20.134	68.493	117.74	55.824	15.469	43.309	76.542	44.86	41.291	67.227	23.839	141.455	57.466	52.048	33.335	82.091	44.39	6.321	9.804	68.704	81.199	111.954	20.679	53.474	5.533	12.757	114.482	108.98	83.766	163.365	13.92	22.266	14.749	5.242	24.022	13.057	48.916	26.842	9.511	67.539	116.872	58.869	156.221	7.132	134.248	149.05	11.82
ENSMUST00000001720	0.091	0	0.051	0.008	0	0.019	0.034	0.06	0	0.093	0.019	0	0.009	0.052	0	0.032	0.026	0	0.027	0	0.038	0	0	0.024	0	0.175	0	0.078	0.159	0	0	0	0	0	0	0	0.104	0.114	0	0.088	0	0	0	0	0.071	0.053	0	0	0.311
ENSMUST00000001722	0	0.035	0.103	0.027	0	0	0	0.231	0.019	0.017	0.069	0.031	0.034	0	0	0	0	0	0.025	0	0	0	0.022	0	0	0	0	0	0.024	0.04	0	0.049	0	0.149	2.099	0.069	1.799	0.068	0.035	0	0	0.149	0	0.036	0	0	0	0	1.339
ENSMUST00000001724	7.142	7.661	26.398	10.966	20.769	18.909	20.339	16.591	26.363	11.607	15.756	37.678	15.701	19.905	28.936	21.577	6.253	16.089	9.814	21.611	21.204	61.903	31.243	24.365	33.809	6.671	4.044	16.207	11.685	17.401	15.782	29.13	16.978	17.132	11.456	8.348	17.572	11.981	6.052	6.042	15.273	13.492	20.724	17.765	16.539	10.193	16.877	30.631	17.734
ENSMUST00000001757	0.754	0.022	7.843	0.924	2.422	3.777	3.955	0.397	4.163	1.246	2.798	4.531	8.762	3.346	4.398	8.147	0.516	3.491	0.474	2.561	14.29	4.13	9.761	4.412	0.062	0.697	0	8.708	0.092	1.631	2.04	7.336	13.359	12.8	7.895	7.484	14.468	15.281	1.486	0.529	12.223	1.782	4.683	5.315	0.819	7.127	1.623	5.837	14.775
ENSMUST00000001780	1.141	1.516	3.717	2.921	1.081	3.104	6.17	1.743	2.515	3.998	2.362	3.377	8.963	4.294	1.225	5.938	1.536	3.906	3.562	3.344	15.518	1.322	4.145	4.557	0.335	2.687	0	4.291	5.308	3.078	2.787	1.082	63.867	51.579	33.677	38.507	46.35	55.306	2.16	2.091	8.106	2.125	1.522	2.358	2.513	13.694	0.755	0.768	44.664
ENSMUST00000001790	0.105	0.025	0.213	0.078	0	0.048	0.044	0.055	0.067	0.036	0.025	0.056	0.217	0.011	0.076	0.132	0.017	0.118	0	0	0.54	0	0.079	0.062	0.035	0	0	0.05	0	0.014	0.034	0.087	0.913	4.08	7.299	0.572	5.841	3.062	0	0	0.073	0.081	0.061	0.103	0	0.857	0.055	0	7.597
ENSMUST00000001792	0.37	0.427	0.212	0.595	0.782	0.362	0.238	0.192	0.246	0.274	0.198	0.09	0.249	0.348	0.325	0.127	0.355	0.239	0.331	0.448	0.543	0.495	0.429	0.736	0.115	0.045	0	0.19	1.124	0.58	0.515	0.419	1.173	1.83	2.474	1.071	2.308	1.552	0.491	0.159	0.254	0.495	0.464	0.304	0.412	0.682	0.323	0.42	2.909
ENSMUST00000001801	0.555	0.231	1.276	0.609	0.677	0.453	2.095	0.282	0.606	1.543	0.318	1.387	1.827	0.245	0.45	0.954	0.349	0.558	0.036	1.556	8.175	0.251	1.451	1.225	0.323	0.183	0	1.695	1.02	0.636	0.356	0.542	12.45	12.415	7.291	12.418	9.651	10.554	0.64	0.297	1.423	0.296	0.423	1.224	0.597	3.656	0.283	0.785	6.744
ENSMUST00000001802	1.79	4.436	0.878	3.561	6.018	3.097	0.925	2.143	3.8	1.724	2.608	3.082	2.215	2.015	3.601	2.896	1.394	4.094	2.89	0.616	1.021	3.594	3.287	3.871	1.659	2.794	0	0.349	3.472	3.412	3.751	4.385	37.636	47.021	22.946	13.901	28.404	34.359	1.616	2.017	0.681	2.097	3.109	1.9	4.059	0.966	3.865	6.647	27.258
ENSMUST00000001806	1.122	0.905	0.722	2.061	3.062	2.641	1.247	1.781	2.691	1.877	2.085	2.65	2.966	2.865	3.181	2.864	0.893	2.911	2.607	3.856	3.805	1.162	3.949	3.282	0.045	1.522	0	0.864	2.094	2.386	2.999	3.617	20.392	21.787	14.31	10.128	20.391	17.804	1.717	1.217	1.538	1.767	3.324	3.101	2.944	1.809	3.038	3.969	16.213
ENSMUST00000001809	692.312	497.635	551.717	1200.4	2058.95	1408.6	446.594	1742.9	1760.08	1135.91	1915.37	2053.34	510.121	917.472	1564.8	1035.42	475.655	1421.83	953.009	168.882	378.94	1760.83	1323.27	1521.99	781.126	805.571	61.148	293.277	1251.72	1780.58	1535.51	1845.14	104.309	70.055	87.879	90.663	77.35	88.107	1042.03	832.287	321.258	1882.16	2093.76	1341.45	3145.07	314.208	2230.77	2822.7	82.974
ENSMUST00000001812	0.257	0.14	2.487	0.243	0.063	0.832	2.311	0.157	0.392	0.827	0.324	1.924	4.644	0.968	0.723	2.686	0.191	0.354	0.129	4.958	7.781	0.803	1.225	0.864	0.128	0.16	0	1.336	0.584	0.155	0.211	0.24	41.627	37.057	29.656	18.931	44.955	25.015	0.16	0.122	3.356	0.145	0.226	0.783	0.324	8.037	0.416	0.07	41.973
ENSMUST00000001818	3.752	12.378	8.219	7.916	8.809	10.795	11.159	21.009	12.201	10.763	10.917	10.552	13.84	17.188	13.528	13.497	8.302	15.375	13.756	13.038	15.637	9.143	10.888	13.877	2.122	10.422	0.06	16.305	13.481	14.352	14.23	14.355	14.048	19.339	10.138	5.673	16.628	10.8	8.068	7.2	12.076	12.091	9.985	10.088	14.406	8.638	9.873	9.081	16.599
ENSMUST00000001824	0.372	1.147	0.045	1.084	1.159	0.464	0.112	3.303	0.758	1.577	0.951	0.524	0.318	0.546	0.551	0.659	0.844	0.879	1.367	0.015	0.077	1.906	0.719	1.287	1.036	0.893	0	0.645	2.644	1.21	1.541	0.545	0.059	0	0.747	0	1.498	0.271	0.748	0.534	0.1	0.595	0.362	0.339	0.728	0.142	0.532	1.119	1.227
ENSMUST00000001825	2.863	1.055	11.751	4.754	5.66	11.158	11.006	5.812	10.94	8.085	5.291	23.888	11.431	10.886	14.784	13.893	3.28	7.068	2.557	0.519	15.458	16.133	22.17	14.339	7.167	2.145	0	12.995	9.292	6.529	7.191	11.372	27.361	31.327	14.728	11.218	19.509	16.626	4.216	1.314	5.934	4.598	7.272	13.52	6.207	11.042	10.471	9.97	22.927
ENSMUST00000001826	1.214	3.637	0.709	1.105	0.306	1.416	2.258	1.49	0.715	2.867	2.513	2.496	5.489	2.076	0.601	2.976	2.588	3.5	1.876	0.139	4.102	3.564	0.658	1.74	5.411	2.166	0	1.598	1.715	1.208	2.682	0.114	31.522	39.485	10.425	9.176	17.381	21.258	3.431	1.512	0.806	0.755	0.261	0.893	0.343	9.272	0.574	0.016	18.266
ENSMUST00000001834	2.819	3.956	13.615	7.393	12.924	13.106	10.266	2.476	13.445	5.397	7.773	11.576	18.858	8.194	17.09	19.042	1.527	9.659	2.628	22.895	32.055	3.954	20.782	13.4	0.721	1.752	0	13.681	5.335	7.605	7.321	15.879	83.581	88.566	60.35	32.451	84.439	69.948	5.622	2.507	17.801	5.393	8.406	12.702	5.572	19.409	10.912	12.804	70.194
ENSMUST00000001836	1.429	1.003	4.447	2.356	3.431	4.073	3.999	0.844	3.11	1.733	2.344	4.277	4.974	2.765	5.349	4.739	0.84	2.483	1.673	8.298	6.98	3.064	6.181	3.975	0.713	1.03	0.08	4.739	1.728	2.908	2.617	3.673	22.831	26.78	11.918	10.189	20.398	15.646	1.41	1.045	7.383	2.377	4.554	4.21	1.068	3.92	2.289	3.282	19.479
ENSMUST00000001837	9.12	11.21	19.953	17.226	33.984	22.367	19.779	11.097	21.806	8.645	16.995	42.877	13.905	15.86	31.32	20.162	3.908	15.451	6.57	15.379	21.919	23.051	29.446	24.816	1.783	6.417	0	14.197	8.354	19.667	15.994	34.967	12.297	11.967	10.307	5.862	13.298	7.23	9.774	4.904	15.229	14.166	25.203	18.882	13.706	8.381	23.339	39.332	11.051
ENSMUST00000001845	54.768	44.714	19.045	71.475	96.07	81.018	20.362	93.525	96.699	62.735	82.618	132.526	61.504	84.108	63.982	67.716	54.821	111.134	52.488	0.536	46.549	93.784	58.72	115.28	339.782	56.108	11.547	20.923	120.422	110.434	118.824	98.799	188.032	162.114	76.47	61.113	150.438	108.161	65.331	49.497	14.365	87.919	95.403	72.75	153.404	60.738	107.986	113.48	85.286
ENSMUST00000001854	0.122	0.047	0.018	0	0.166	0.045	0.028	0.011	0.063	0.057	0.047	0.042	0	0.127	0	0.01	0.032	0.014	0	0	0.175	0.11	0	0	0.198	0.214	0	0	0.113	0.041	0.033	0	0.484	0.688	1.257	0.212	0.19	0.419	0	0.043	0.103	0.076	0	0.122	0	0.748	0.052	0.09	1.642
ENSMUST00000001867	0.063	0	0	0	0	0	0.018	0.059	0.017	0.237	0.021	0	0	0.037	0.012	0	0.042	0	0	0	0.005	0	0	0.026	0.043	0	0	0.027	0.091	0.012	0.014	0	0	0	0	0	0	0	0.01	0.056	0.03	0.022	0	0.043	0	0	0	0	0
ENSMUST00000001872	0.113	0	0.055	0	0.014	0.036	0.033	0.107	0.119	0.313	0.047	0	0.018	0.099	0.035	0.045	0	0	0	0	0.018	0	0.023	0	0.052	0	0	0	0.051	0	0.026	0.026	0	0	0	0	0	0	0	0	0	0.04	0	0	0.068	0.179	0	0	0.031
ENSMUST00000001878	0.083	0	0	0	0	0	0	0	0	0	0.018	0	0	0	0	0	0.12	0	0	0	0	0	0	0	0	0	0.078	0	0.048	0	0	0	0	0.076	0	0	0	0.138	0	0	0	0	0	0	0	0	0	0	0.029
ENSMUST00000001882	0.813	0.067	1.265	1.404	0.16	3.587	0.748	1.465	2.16	1.732	0.902	5.869	8.604	3.537	1.698	4.833	0.136	2.21	0	0	6.687	2.949	2.274	7.351	1.024	0.082	0	0.534	0.41	0.792	1.615	0.094	33.229	51.634	14.501	21.741	30.628	57.112	1.613	0.152	0.534	0.395	0.123	2.863	0.214	8.252	1.431	0.064	8.423
ENSMUST00000001884	50.446	70.638	11.826	20.225	5.74	5.753	8.132	15.224	6.398	9.383	87.453	7.431	8.096	4.055	5.951	6.54	45.518	93.331	37.174	10.495	15.317	5.136	6.827	5.645	25.159	71.93	2.905	15.938	9.327	27.922	81.176	5.37	15.645	16.743	10.664	8.039	15.1	12.468	94.729	64.312	15.574	32.179	11.551	5.68	4.857	8.427	3.246	5.151	11.082
ENSMUST00000001900	28.479	64.934	28.3	43.439	45.176	34.614	12.706	41.588	36.148	30.643	61.192	29.586	19.854	35.287	30.208	26.687	21.117	91.706	52.276	13.275	20.491	24.416	39.51	51.274	11.656	62.402	0.15	9.026	68.268	77.291	83.595	54.485	14.197	12.378	12.072	9.337	14.03	14.386	44.368	42.438	17.954	47.657	31.348	23.185	48.47	10.041	25.446	33.493	16.22
ENSMUST00000001920	0.13	0.108	0.561	0.168	0.011	0.155	0.363	0.055	0.157	0.229	0.262	0.261	0.425	0.418	0.181	0.281	0.115	0.082	0.044	0.303	1.608	0.297	0.292	0.249	0	0.038	0	1.315	0.179	0.134	0.043	0	60.084	55.991	69.241	48.339	61.454	83.493	0.202	0.056	2.329	0.116	0.171	0.478	0.085	0.593	0.068	0.059	30.1
ENSMUST00000001921	0.179	0.444	0.071	0.025	0.082	0	0.037	0.282	0	0.107	0.064	0	0.169	0	0.036	0.387	0.108	0.075	0	0	0.297	0	0	0.079	0	0.156	0	0	0	0.018	0.176	0	0.514	1.573	1.413	0.253	2.045	2.029	0	0.087	0	0	0	0	0	2.358	0	0	0.744
ENSMUST00000001927	0.583	0.294	1.47	0.782	0.01	0.737	2.105	0.485	0.718	1.795	0.519	1.686	5.04	1.149	0.633	3.394	0.164	0.97	0.01	1.561	10.018	1.489	0.956	2.018	0.309	0.227	0	1.799	0.959	0.468	0.306	0.039	53.974	42.364	55.096	48.512	36.329	75.335	0.676	0.271	1.529	0.365	0.077	0.901	0.101	9.704	0.494	0.125	75.011
ENSMUST00000001950	19.454	25.048	18.633	41.746	50.7	34.031	13.137	34.479	46.746	39.518	32.121	39.612	21.135	49.464	41.747	33.094	11.356	44.132	29.75	14.756	16.623	31.945	35.948	51.502	17.179	22.1	597.36	9.368	48.366	51.241	42.794	48.078	12.132	11.484	11.657	6.469	13.686	10.48	22.05	18.14	12.629	39.884	37.646	35.068	60.434	8.603	47.462	49.646	16.176
ENSMUST00000001963	12.985	25.199	3.978	8.075	2.793	1.824	4.015	7.565	1.721	5.044	22.753	2.918	5.015	3.117	1.443	3.5	14.806	44.301	19.636	5.693	15.757	2.894	1.685	3.327	13.238	34.143	0	9.862	8.713	15.571	41.567	3.482	2.178	2.379	5.412	1.321	6.7	0.693	26.698	22.409	7.413	11.123	3.512	1.633	3.987	10.83	0.962	1.102	6.405
ENSMUST00000001964	27.445	49.204	5.135	12.04	2.546	1.246	3.95	9.042	1.358	5.255	46.079	1.227	4.201	2.635	0.978	3.02	29.108	105.89	40.689	8.043	11.644	1.712	1.397	2.582	22.827	77.617	0	15.032	10.012	28.477	95.54	4.028	1.933	1.951	3.534	1.293	6.089	0.881	60.859	48.764	9.74	21.355	5.949	1.696	4.787	8.312	0.735	0.818	5.507
ENSMUST00000001965	0.096	0.26	0.02	0.101	0.02	0.013	0.097	0.261	0.073	0.27	0.069	0.055	0.066	0.012	0.078	0.039	0.205	0.024	0.445	0	0.101	0.064	0.009	0.077	0.248	0.214	0	0.128	0.337	0.063	0.104	0	0.035	0.162	0.068	0.137	0.269	0.309	0.097	0.125	0.1	0.03	0.118	0.099	0.038	0.019	0	0	0.394
ENSMUST00000001974	10.097	17.175	9.666	15.797	16.387	13.769	4.717	5.87	17.265	10.59	14.102	14.092	6.714	7.318	12.665	9.599	4.647	17.459	15.108	5.087	14.633	9.103	17.297	15.307	6.883	15.554	0	4.412	11.445	16.066	16.468	13.7	23.61	20.1	16.047	10.424	16.003	20.46	11.679	11.725	6.299	11.887	10.61	17.002	14.416	7.879	11.05	17.232	17.879
ENSMUST00000001975	2.775	1.634	9.826	3.329	3.448	6.824	8.181	1.909	5.822	3.269	2.444	13.749	8.551	3.843	5.902	7.015	0.459	4.729	0.682	7.403	15.531	9.92	7.164	4.962	4.498	1.408	0	5.404	2.023	2.764	4.162	4.665	24.416	21.388	19.795	14.98	22.061	21.267	2.8	0.82	8.707	2.034	4.853	6.6	1.159	9.496	2.856	6.309	31.465
ENSMUST00000001984	0	0	0	0	0	0	0	0	0	0	0.101	0	0	0	0	0	0	0	0	2.239	0	0	0	0	0	0	0	0	0	0	0	0	0.029	0	0	0	0	0	0.068	0	0	0	0	0	0	0	0	0	0
ENSMUST00000001989	9.807	18.893	26.377	7.739	1.011	10.036	30.917	5.979	7.175	7.282	18.726	22.715	38.005	11.606	8.313	24.552	5.43	25.825	9.742	32.442	70.978	16.919	11.286	10.531	19.97	17.673	1.714	14.432	3.732	12.171	20.305	2.201	122.012	132.07	84.826	74.786	114.858	107.274	14.18	12.322	46.131	7.886	4.078	12.009	2.428	45.151	1.994	0.691	95.927
ENSMUST00000001995	0.574	1.139	0.169	0.432	0.164	0.093	0.278	0.151	0.154	0.387	0.747	0.15	0.081	0.124	0.072	0.064	0.497	0.7	0.772	0	0.559	0.209	0.083	0.097	0	1.867	0	0.059	0.172	0.367	0.633	0.081	3.729	4.196	3.522	3.619	4.262	3.999	0.627	1.005	0.213	0.502	0.123	0.27	0.12	0.237	0.092	0.05	1.519
ENSMUST00000002007	1.392	3.469	2.862	2.038	2.962	2.284	3.368	1.771	2.323	2.112	2.174	3.834	5.372	2.76	3.441	4.751	1.268	1.94	1.215	0.368	6.076	1.867	3.214	2.761	1.425	2.028	0	2.286	1.956	2.101	2.268	2.083	10.148	11.514	7.053	5.089	9.731	7.656	1.787	1.59	2.306	1.39	1.872	1.973	1.44	5.762	1.951	3.369	8.933
ENSMUST00000002008	0.222	0.374	0	0.277	0	0	0	0.07	0.106	0.057	0.039	0.035	0.057	0.158	0	0.048	0.375	0.117	0.056	0	0.117	0	0	0	0.055	0	0	0	0.377	0.046	0	0.083	0.974	2.377	3.555	2.672	1.163	1.239	0	0.144	0	0.085	0.194	0.082	0.144	0	0	0.075	1.133
ENSMUST00000002011	0.174	0.025	0.037	0.019	0	0.309	0	0.055	0.185	0.309	0.235	0.188	0.144	0.364	0.019	0.09	0	0.102	0.035	0	1.121	0.049	0.031	0.23	0	0.081	0	0.231	0.152	0.029	0.103	0	17.691	16.349	12.861	7.938	25.388	18.588	0.15	0.135	0.216	0	0.122	0.307	0.068	1.088	0.054	0	15.58
ENSMUST00000002013	528.428	1274.24	166.082	612.883	481.376	312.864	93.114	694.337	481.506	534.038	889.324	430.952	108.679	151.856	327.092	256.954	2613.94	1110.84	914.34	344.094	32.485	616.665	287.559	481.715	2326.33	1655.45	118.079	534.385	739.249	773.855	1018.6	523.675	5.986	10.451	30.183	2.736	56.749	2.499	1318.79	1580.54	71.283	1071.27	569.582	329.871	464.141	28.711	534.833	598.73	33.292
ENSMUST00000002025	6.244	9.987	15.719	16.554	26.018	20.353	6.605	17.178	21.384	13.594	15.907	16.69	9.471	37.858	24.961	18.504	3.317	20.213	12.003	2.515	4.123	15.281	30.814	29.229	2.383	7.647	0.151	4.664	21.474	25.269	21.014	35.147	0.039	0	0	0	0.04	0.044	7.682	4.673	3.784	13.405	22.309	15.088	34.206	1.648	20.78	28.573	0.037
ENSMUST00000002029	2.887	9.358	14.106	4.476	0.576	4.29	18.61	10.589	4.799	4.185	5.171	11.288	12.15	9.741	4.011	7.76	4.103	9.497	6.845	1.385	37.055	5.883	7.265	4.022	0.747	8.969	0	13.218	6.759	5.576	6.881	0.893	14.357	16.812	15.36	8.186	20.247	11.336	5.916	5.764	19.224	3.957	2.353	3.409	6.754	22.738	1.495	0.524	25.485
ENSMUST00000002043	3.318	0.665	6.684	8.259	9.273	8.158	6.596	1.616	8.743	5.179	3.821	9.576	7.287	4.563	11.883	10.017	1.423	4.688	2.272	30.4	8.769	7.801	11.409	10.578	0.874	1.436	21.613	7.788	3.059	5.72	4.479	10.866	19.824	19.498	15.953	11.695	18.386	18.954	5.317	1.285	8.269	8.202	10.106	10.499	2.473	8.864	9.293	10.813	14.59
ENSMUST00000002044	1.372	0.674	4.478	1.845	3.765	3.563	6.222	1.65	2.827	2.127	2.116	4.281	5.274	1.656	3.785	4.543	0.708	3.188	1.549	3.945	11.441	4.036	5.452	3.653	1.045	0.976	0	6.557	1.581	2.346	2.839	3.498	13.229	15.891	10.85	11.301	15.302	9.51	1.388	0.621	7.915	2.694	4.186	3.761	1.567	6.8	2.647	3.798	13.138
ENSMUST00000002048	0.531	0.033	1.401	0.39	0.59	0.961	1.318	0.192	0.678	0.305	0.2	0.67	0.839	0.639	0.545	0.921	0.181	0.296	0.118	11.01	1.167	0.953	0.968	1.077	0.093	0.383	0	1.491	0.57	0.27	0.392	0.936	9.798	10.233	5.52	4.854	10.706	8.847	0.706	0.121	2.329	0.934	1.686	0.931	0.336	1.146	0.44	0.89	6.081
ENSMUST00000002053	0.186	0.683	0	0.069	0	0	0	0.196	0.024	0.117	0.409	0.02	0	0.02	0.017	0.027	0.584	0.339	0.296	0	0.065	0	0	0.096	0.062	0.869	0	0.029	0.136	0.524	0.29	0.124	0.282	0.095	0.218	0.132	0.414	0.303	0.378	0.622	0	0.285	0	0.046	0.04	0	0	0	0.217
ENSMUST00000002063	0.963	2.524	2.445	1.2	1.168	2.542	2.106	1.406	1.374	1.2	1.833	2.15	2.412	1.742	2.286	2.296	1.164	1.661	2.912	2.513	4.08	2.407	2.912	1.949	0.749	2.04	0	2.576	1.357	1.986	1.54	1.787	5.729	6.143	5.536	3.738	5.227	4.285	1.415	1.396	2.888	1.318	1.508	2.032	0.918	1.516	0.971	1.013	5.497
ENSMUST00000002064	0.95	1.072	2.025	1.008	0.718	1.031	1.947	0.424	1.916	0.726	0.797	1.918	2.656	1.896	1.707	1.985	1.107	1.129	1.461	0	4.545	1.057	1.732	1.506	0	1.044	3.184	2.414	0.924	0.806	1.815	1.952	16.016	11.773	12.181	6.976	16.889	12.931	1.002	0.579	3.47	1.285	1.47	2.138	0.473	0.875	1.225	3.222	13.177
ENSMUST00000002073	0.105	0.017	0.073	0.05	0.035	0.137	0.157	0.175	0.182	0.429	0.02	0.119	0.198	0.395	0.041	0.111	0.042	0.02	0.188	0.128	0.46	0.059	0.047	0.14	0	0.05	0	0.095	0.284	0.099	0.066	0.014	4.631	3.514	3.308	2.982	3.199	3.059	0.021	0.025	0.02	0.103	0.034	0.268	0.075	0.918	0.03	0.013	3.406
ENSMUST00000002079	0.025	0.008	0.068	0.006	0	0.011	0.009	0	0.008	0.059	0.004	0.024	0.033	0.02	0.012	0.009	0.01	0	0	0	0.06	0	0.039	0.028	0	0	0	0.02	0.047	0	0	0.032	0.039	0	1.105	0.091	1.279	0.128	0.015	0.028	0.011	0	0	0.087	0	0	0	0	1.382
ENSMUST00000002080	0.087	0.186	0.138	0.068	0.009	0.218	0.288	0.253	0.168	0.246	0.122	0.187	0.517	0.197	0.194	0.231	0.323	0.117	0.369	0.606	0.922	0.07	0.33	0.115	0.024	0.238	0.646	0.186	0.762	0.067	0.193	0.016	2.048	1.464	1.923	1.517	2.888	1.278	0.211	0.169	0.068	0.025	0	0.216	0.66	0.687	0.026	0.022	1.856
ENSMUST00000002081	0	0	0.026	0	0	0.022	0.055	0.021	0.025	0.056	0.023	0	0.034	0.062	0.009	0.028	0	0	0.033	0	0.161	0.046	0.015	0	0	0	0	0.047	0.064	0	0	0	0.238	0.401	0.403	0.279	0.271	0.183	0	0	0	0	0	0.072	0.021	0.064	0	0	0.249
ENSMUST00000002084	3.555	7.318	5.429	3.125	0.182	2.416	0.694	6.352	2.843	5.264	4.338	3.151	2.356	5.442	0.692	1.355	2.626	6.053	5.726	0.173	3.85	2.354	1.588	2.08	4.685	7.273	0.337	0.81	7.941	4.518	4.854	0.568	4.544	3.703	4.607	4.424	4.782	6.261	3.975	5.788	1.986	4.523	1.59	1.464	11.059	3.546	0.473	0.337	4.081
ENSMUST00000002087	0.056	0.135	0.1	0.105	0	0.087	0.159	0.12	0.096	0.231	0.18	0.148	0.174	0.147	0	0.122	0.163	0.018	0.297	0	0.296	0	0.095	0.242	0	0	2.738	0.04	0.082	0	0.062	0	1.253	2.069	1.855	0.808	1.906	0.915	0.182	0.055	0.087	0	0.074	0	0.055	1.569	0.033	0	1.652
ENSMUST00000002090	0.876	1.144	9.639	1.786	0.289	5.442	6.188	1.204	3.518	1.826	2.084	5.789	10.448	5.077	2.291	6.511	0.491	3.639	0.256	0	21.001	5.692	12.179	7.338	1.052	0.396	0	4.788	2.349	1.781	2.711	0.804	92.162	80.882	76.637	24.16	86.694	59.178	4.375	0.329	7.455	0.52	3.196	6.671	2.098	23.455	1.194	0.46	91.959
ENSMUST00000002091	0.887	2.003	11.324	1.549	0.265	3.761	13.794	3.93	2.674	3.947	3.411	6.76	17.948	9.256	4.328	11.198	0.565	2.821	1.23	2.783	25.203	2.164	10.008	4.746	0	2.608	21.293	13.785	2.379	2.301	1.596	0.664	94.506	95.978	76.699	38.81	102.113	94.759	1.563	1.791	20.916	1.264	2.006	3.13	2.634	14.408	1.623	1.082	77.911
ENSMUST00000002095	1.168	0.328	6.929	0.651	0.321	3.847	15.256	0.874	2.094	3.403	1.095	5.38	7.191	2.467	2.889	5.425	0.383	1.249	0.161	11.046	27.438	4.763	6.716	2.444	0.869	0.311	0.493	10.398	0.639	0.606	0.842	0.59	4.984	4.848	6.346	10.141	4.08	5.524	1.459	0.299	13.024	0.577	1.48	3.418	0.324	9.218	0.54	0.305	4.314
ENSMUST00000002099	20.197	39.06	15.082	49.761	68.906	34.552	16.049	35.211	49.409	29.741	34.886	46.973	16.304	29.535	37.164	28.562	17.44	42.337	25.586	4.129	16.548	57.997	36.618	54.642	21.465	17.12	0.211	13.282	59.996	53.083	43.735	63.959	16.294	12.928	16.169	6.995	19.987	7.599	19.472	13.5	11.566	35.725	45.541	30.582	42.245	8.681	45.105	60.212	20.641
ENSMUST00000002100	0.238	0.282	0.315	0.477	0.5	0.398	0.589	0.075	0.353	0.254	0.406	0.454	0.383	0.353	0.279	0.665	0.077	0.256	0.107	0.274	1.42	0.225	0.381	0.363	0	0.139	0	0.704	0.206	0.306	0.391	0.555	4.284	5.477	3.514	2.066	2.628	2.407	0.266	0.034	0.74	0.305	0.488	0.39	0.293	0.337	0.477	0.359	2.786
ENSMUST00000002101	0.148	0	0	0	0	0.108	0.319	0	0.024	0	0.226	0	0.895	0.1	0.034	0.11	0.061	0	0	0	1.666	0.12	0	0	0.063	0	0	0.211	0	0	0	0.158	1.075	1.068	0	0.494	0.524	0	0	0.123	0	0	0	0	0	1.364	0	0	0.241
ENSMUST00000002112	7.683	7.483	3.473	16.104	13.494	16.39	1.456	6.624	22.771	10.48	9.299	12.78	7.963	18.955	11.632	10.209	4.228	14.812	13.243	0.603	5.066	4.18	15.429	15.87	1.189	10.896	0	1.804	23.732	15.209	14.387	16.486	58.542	42.384	34.983	15.755	39.668	29.153	6.336	5.561	1.453	12.345	7.243	10.269	20.396	3.069	14.609	19.772	33.926
ENSMUST00000002121	11.098	8.894	27.279	15.011	15.462	24.139	20.427	11.473	24.127	18.059	12.359	44.295	22.002	12.303	23.199	24.266	9.724	19.431	17.405	33.708	32.243	28.128	27.971	24.049	8.334	15.126	5.108	14.502	14.78	13.73	16.35	19.204	23.719	26.789	19.249	18.013	21.557	23.021	15.202	10.805	20.704	15.925	19.491	30.274	10.997	25.086	14.774	20.447	19.076
ENSMUST00000002127	1.838	1.265	3.458	1.691	0.243	6.532	3.665	1.386	3.716	2.853	1.512	12.121	9.223	4.052	1.385	5.368	0.825	2.403	0.907	1.069	7.403	6.599	2.037	3.836	1.066	1.225	0	2.061	0.854	0.724	2.161	0.316	36.234	32.097	19.035	21.449	19.862	32.666	2.133	1.358	3.08	0.673	0.299	4.271	0.191	4.675	0.305	0.132	18.044
ENSMUST00000002128	0.727	0.152	1.454	0.329	0	1.732	2.745	0.958	1.119	1.07	0.591	2.078	5.483	1.322	0.756	3.353	1.007	0.878	0.5	2.797	9.451	2.914	1.724	1.779	0.353	1.079	0	4.297	1.774	0.293	0.233	0.047	33.478	22.397	14.452	11.83	24.903	18.65	0.204	0.276	5.591	0.545	0.54	1.674	0.154	6.257	0.334	0.064	26.778
ENSMUST00000002133	2.847	1.762	5.788	4.056	3.768	7.475	2.725	2.793	6.542	4.792	3.589	8.415	12.959	7.909	3.898	8.388	1.877	3.552	3.521	0.84	18.225	2.999	11.756	10.028	0.964	2.537	0	2.185	5.618	2.507	4.126	2.577	43.987	34.542	22.466	12.473	37.504	27.733	5.022	3.31	12.329	3.763	3.901	8.614	3.798	30.652	5.122	3.606	24.752
ENSMUST00000002145	2.564	6.275	5.598	7.69	11.002	7.099	5.039	6.191	8.922	5.514	5.971	9.894	3.496	7.168	8.191	6.498	3.222	9.758	5.706	0.592	3.622	7.819	11.445	11.338	1.605	4.805	0	3.489	10.676	10.5	9.815	16.499	0.507	0.208	0	0.289	0.374	0.348	4.296	3.47	2.668	6.916	9.123	7.42	7.603	1.349	11.257	11.042	0.396
ENSMUST00000002152	0.417	0.635	0.312	0.486	0.009	0.391	0.69	1.873	0.422	1.235	0.611	0.238	0.308	0.351	0.058	0.279	1.156	0.271	1.114	0	1.278	0.287	0.273	0.347	0	0.355	0	0.204	3.441	0.368	0.229	0	1.797	1.725	2.764	0.735	3.16	1.649	0.846	0.902	0.851	0.63	0	0.158	0.186	0.489	0	0	1.347
ENSMUST00000002171	176.628	194.562	125.44	364.014	379.721	232.728	148.962	598.58	316.15	348.43	268.734	541.303	112.377	413.124	251.781	202.543	223.912	538.461	535.257	106.611	132.867	349.553	240.924	417.325	90.146	534.257	32.6	180.807	553.665	525.596	568.654	438.727	99.502	111.467	60.138	41.022	96.071	76.906	320.841	392.257	146.474	578.144	446.902	323.319	815.238	87.316	629.176	488.044	78.765
ENSMUST00000002172	1.462	0.965	2.217	3.468	5.167	3.291	4.675	3.355	3.85	3.572	2.59	4.159	2.585	3.633	3.369	3.358	1.762	3.974	1.841	1.855	5.286	6.073	4.609	5.954	1.548	1.488	0.529	4.581	4.55	4.325	3.728	5.629	10.402	10.218	7.844	6.774	8.734	9.392	2.576	1.298	2.709	3.917	3.761	3.77	3.457	3.432	3.869	3.664	9.206
ENSMUST00000002176	0.963	0.34	5.457	0.941	0.205	3.518	7.343	1.114	2.079	2.14	1.536	8.293	8.675	4.274	2.387	5.422	0.495	1.956	0.194	2.719	9.81	8.741	3.225	3.236	1.743	0.152	0	4.606	0.596	0.72	0.976	0.784	1.817	1.898	3.359	1.918	4.184	2.613	0.964	0.179	5.155	0.702	0.825	2.83	0.274	8.166	0.828	0.735	3.748
ENSMUST00000002177	2.879	2.723	0.904	3.533	5.048	2.065	0.483	1.954	3.521	2.424	2.846	1.715	0.756	1.437	1.605	1.257	1.477	3.862	3.436	0	0.933	2.434	2.1	2.765	3.983	4.053	0.114	0.102	4.356	4.18	3.576	2.334	5.689	3.748	3.446	1.914	2.495	5.608	1.831	2.656	0.447	3.999	2.619	1.482	2.86	0.915	1.887	2.416	2.155
ENSMUST00000002180	0.021	0.136	0.177	0.009	0	0.098	0.308	0.02	0.024	0.065	0.102	0.101	0.571	0.091	0.095	0.313	0.031	0.027	0	0.039	1.609	0	0.1	0.07	0	0	0	0.318	0.341	0	0.047	0	1.352	1.392	0.336	1.56	1.987	1.738	0	0	0.462	0.147	0	0.023	0.083	0.998	0	0	0.857
ENSMUST00000002198	9.736	8.207	21.526	16.634	31.436	27.155	22.977	13.644	30.817	11.925	17.401	26.093	27.512	17.469	30.478	29.628	4.416	21.43	11.4	22.931	40.634	20.151	30.618	24.309	4.932	9.846	0.063	12.023	17.933	19.137	18.403	31.756	17.771	18.42	11.708	9.896	16.305	13.033	9.022	6.757	35.825	16.041	25.575	27.019	22.745	24.82	24.103	33.996	21.883
ENSMUST00000002259	89.646	173.158	44.739	194.869	190.563	167.606	49.011	219.977	226.182	213.169	176.819	268.595	42.832	80.679	207.518	120.904	224.882	205.745	241.353	70.151	16.335	291.668	191.076	290.54	124.479	238.027	1.551	68.63	324.694	255.744	239.229	251.063	0.04	0.025	0.146	0.071	0.359	0.116	170.151	161.107	15.871	285.931	206.847	167.481	270.932	9.262	210.387	267.526	0
ENSMUST00000002274	0.717	0.244	0.011	1.538	0.846	1.248	0.325	0.299	1.261	0.588	0.398	0.505	0.281	0.15	0.442	0.211	0.166	0.579	0.367	0	0.301	0.854	0.521	1.158	0.192	0.427	2.449	0.245	0.732	0.726	0.529	0.644	0.651	0.296	3.627	0.305	3.2	2.284	0.401	0.167	0	1.219	0.377	0.601	0.168	0.631	0.707	0.554	1.08
ENSMUST00000002275	19.015	33.891	10.895	41.334	48.61	30.536	9.479	35.245	41.154	31.262	35.503	31.7	15.908	43.504	30.771	25.943	18.827	53.451	34.029	0.982	17.172	17.366	36.006	59.126	3.089	27.851	4.898	9.082	65.511	70.119	59.109	57.905	18.492	18.007	14.063	8.756	15.291	9.413	24.503	25.391	9.303	45.003	39.822	29.893	84.919	12.204	49.275	58.976	14.795
ENSMUST00000002280	33.023	17.682	13.791	87.441	142.246	80.699	15.74	23.156	104.816	45.119	53.591	77.796	29.007	21.661	92.86	62.613	10.32	90.159	22.603	9.765	13.673	64.397	78.956	110.329	23.083	25.355	19.265	8.292	56.789	98.262	84.654	132.764	7.235	5.582	3.431	4.04	7.083	4.811	42.645	17.805	10.175	90.04	110.193	88.907	49.311	5.911	123.396	141.951	8.06
ENSMUST00000002284	0.046	0	0.16	0.039	0.024	0.016	0.292	0.059	0	0.079	0.033	0.03	0.016	0.088	0.025	0.027	0.022	0	0	1.328	1.774	0.132	0.167	0	0	0	0	0.088	0.135	0	0	0	1.913	2.419	2.204	1.383	2.925	4.707	0	0	0	0.071	0	0.068	0.121	2.816	0.036	0	1.506
ENSMUST00000002289	92.795	102.752	137.482	196.798	313.218	175.757	101.421	265.865	249.609	144.643	157.533	366.983	93.941	502.841	210.199	168.522	94.566	284.835	148.703	32.908	111.929	188.389	245.457	266.139	87.994	105.35	0.883	146.533	288.352	263.363	263.952	308.774	28.539	26.567	13.308	12.669	26.016	17.951	167.91	122.676	129.93	221.525	299.842	187.66	537.587	50.914	339.037	357.959	28.321
ENSMUST00000002291	5.135	6.338	6.273	6.845	4.258	6.843	7.798	13.518	5.757	8.423	6.672	9.537	4.415	5	5.162	5.256	5.875	9.438	8.56	10.166	13.458	6.877	7.308	7.12	19.806	8.151	0.995	7.432	8.23	9.221	11.38	5.002	8.474	9.397	7.105	7.672	11.797	6.207	7.241	5.866	8.566	7.663	5.278	7.166	7.885	4.92	3.817	4.9	14.09
ENSMUST00000002292	1.048	2.69	4.336	1.42	1.307	2.457	6.152	3.839	2.555	2.507	4.306	3.529	5.099	3.37	3.445	4.708	3.535	4.073	3.563	5.356	9.119	2.393	5.143	3.484	1.081	3.886	0.017	7.803	3.339	3.587	3.819	2.194	23.338	28.531	19.491	13.088	24.727	21.096	2.119	2.084	6.127	2.048	1.946	2.367	1.713	4.597	1.539	1.148	18.723
ENSMUST00000002297	1.557	0.968	8.329	1.686	0.506	4.717	10.858	1.352	3.437	4.171	1.902	10.17	12.42	3.743	2.38	6.959	0.286	2.801	0.783	6.676	18.917	10.774	3.363	3.635	4.021	0.909	0	4.303	1.415	1.588	2.134	0.583	12.565	12.819	7.867	8.083	10.907	7.708	1.169	0.456	8.708	0.739	0.634	4.786	0.737	9.516	1.19	0.804	12.796
ENSMUST00000002298	15.349	43.54	1.046	8.275	0.563	0.489	0.316	4.235	1.722	2.706	31.827	0.096	0.285	0.37	0.143	0.326	8.096	22.06	12.252	1.925	0.977	0.285	0.22	0.682	45.536	21.397	0	0.823	5.403	11.764	20.744	0.489	0.662	0.693	0.166	0.695	1.102	0	15.53	17.122	0.546	9.385	2.742	0.388	0.442	0.368	0	0	0.176
ENSMUST00000002303	0.721	0.32	2.718	1.083	0.095	1.088	1.286	0.095	0.801	1.582	0.471	2.329	7.263	1.695	1.413	4.356	0.145	1.239	0.03	1.462	15.542	0.881	2.078	2.734	0.328	0.456	0	0.742	1.285	0.47	0.532	0.06	47.105	45.195	28.936	19.089	56.955	37.715	0.474	0	3.234	0.691	0.105	1.326	1.018	18.451	0.847	0.367	49.171
ENSMUST00000002305	1.733	2.223	5.932	2.647	1.207	5.85	6.337	2.733	3.815	4.622	2.678	9.07	10.264	8.041	4.96	7.781	2.684	3.101	1.789	12.128	6.841	8.973	4.218	5.64	2.157	1.654	4.118	7.207	2.274	2.505	2.711	2.107	7.469	9.931	6.903	7.253	9.36	8.034	3.037	1.268	6.362	2.135	2.324	4.832	2.292	4.07	1.83	1.806	8.932
ENSMUST00000002310	43.848	137.926	7.737	52.689	3.764	7.064	1.568	125.992	10.305	29.826	125.931	1.821	0.755	4.281	0.525	0.734	76.912	105.21	62.172	0	0.384	9.193	0.627	6.978	154.017	92.855	0	14.525	60.961	91.668	112.435	2.611	0	0	0	0	0.127	0	63.594	84.211	1.392	69.943	8.959	1.063	10.78	0.195	0.273	0.169	0.029
ENSMUST00000002318	8.615	4.241	7.581	13.191	19.375	18.55	7.901	7.418	20.007	10.481	10.886	33.522	6.978	3.708	18.393	14.019	5.026	17.172	7.853	12.795	15.965	21.104	19.929	15.482	7.031	7.793	0.189	9.097	10.864	13.887	15.869	18.266	8.377	6.505	7.316	6.057	7.229	5.619	5.986	4.895	9.012	12.158	15.19	17.566	6.563	5.592	13.744	21.677	9.911
ENSMUST00000002320	0.645	0.15	4.705	0.346	0.116	0.867	3.399	0.331	0.606	0.668	0.215	4.622	2.872	0.664	0.871	1.402	0.165	0.543	0	2.893	7.838	3.107	1.764	0.614	1.96	0	0	1.712	0.206	0.149	0.367	0.261	2.673	2.207	2.266	1.7	2.345	2.38	0.202	0.026	4.379	0.077	0.389	0.637	0.079	3.271	0.158	0.301	2.672
ENSMUST00000002327	0.361	0.233	0.399	0.118	0.112	0.301	0.239	0.36	0.217	0.321	0.355	0.118	0.245	0.108	0.146	0.197	0.289	0.132	0.401	0	0.679	0.229	0.102	0.189	0.057	0.183	0	0.297	0.429	0.246	0.518	0.085	2.087	2.486	2.177	0.747	1.793	1.493	0.674	0.277	0.589	0.087	0	0.084	0.037	0.418	0.089	0.154	1.065
ENSMUST00000002336	0.068	0	0.117	0	0	0.113	0.278	0.006	0.077	0.277	0.059	0.105	0.672	0.035	0.035	0.495	0.018	0.031	0.009	0	1.556	0.087	0.066	0.073	0.027	0	2.099	0.157	0.152	0	0.018	0.037	0.234	0.056	0	0.17	0.023	0	0	0.012	0.076	0	0	0.163	0.108	3.513	0.058	0.05	0.048
ENSMUST00000002344	0.263	0.443	0.452	0.401	0.224	0.359	0.441	0.145	0.2	0.315	0.445	0.605	0.543	0.187	0.16	0.512	0.508	0.691	1.783	0.48	1.865	0.497	0.708	0.551	0	1.726	0	0.998	0.767	0.244	0.259	0.524	13.013	13.886	7.966	5.264	12.703	9.78	1.083	0.468	1.699	0.957	0.749	0.58	0.171	0.835	0.257	1.114	7.101
ENSMUST00000002350	2.707	4.237	2.349	5.757	8.332	4.455	2.598	4.463	6.851	4.6	4.684	4.604	2.822	4.786	4.061	4.045	3.309	6.217	4.349	0.401	5.612	5.329	5.983	7.947	3.842	4.281	0	3.036	7.551	8.018	6.343	8.965	9.624	6.919	5.307	5.254	7.571	6.456	3.22	2.711	3.283	5.68	6.253	4.331	8.184	2.556	7.607	7.176	7.443
ENSMUST00000002360	0.113	0.023	0.135	0.188	0.011	0.015	0.49	0.013	0.137	0.232	0.106	0.432	1.316	0.141	0.075	0.902	0.174	0.125	0.107	0	2.62	0.02	0.534	0.957	0	0.074	3.159	0.222	0.248	0.061	0.073	0	25.885	18.299	12.615	8.268	17.454	15.303	0.03	0.165	0.571	0.114	0	0	0.083	3.281	0.199	0.043	14.841
ENSMUST00000002368	6.536	18.219	24.826	16.312	21.883	21.048	26.494	41.241	24.309	20.281	21.581	27.549	12.692	49.072	22.293	17.025	16.091	13.641	13.967	16.758	22.856	47.769	28.666	26.325	11.474	6.51	0	32.559	26.455	18.6	17.221	21.951	6.184	7.384	4.2	5.189	5.978	5.568	11.499	10.088	20.512	21.671	19.703	15.317	42.966	8.266	20.395	17.306	11.565
ENSMUST00000002379	10.676	13.984	9.711	30.746	48.77	21.815	4.483	11.862	27.819	23.408	16.816	16.226	12.391	57.794	21.429	17.368	9.184	23.587	21.052	11.34	7.664	7.233	25.161	38.428	0.699	16.379	0	5.503	41.683	36.008	25.116	36.865	15.078	14.747	7.428	5.703	13.891	9.785	15.991	13.492	7.685	30.214	38.043	20.038	69.19	4.334	50.031	48.608	16.283
ENSMUST00000002389	0.232	0.296	0.239	0.327	0.073	0.577	0.68	0.278	0.317	0.325	0.19	0.177	0.375	0.066	0.113	0.361	0.179	0.136	0.291	1.38	1.266	0.077	0.405	0.348	0.115	0.405	0	0.275	0.563	0.238	0.159	0.104	0.14	0.053	0.285	0.164	1.163	0.065	0.398	0.465	0.958	0.089	0.162	0.715	0.106	0.77	0.054	0.063	0.717
ENSMUST00000002391	0.799	0.677	2.592	1.102	1.271	1.729	1.359	1.891	1.441	2.234	1.203	2.568	3.046	1.846	1.538	2.343	1.025	1.306	1.095	0.248	6.01	0.991	2.872	2.296	0.243	1.112	0	1.421	2.528	1.48	1.232	0.937	17.66	18.721	16.361	10.596	19.358	17.217	1.424	0.846	1.831	1.377	0.859	1.682	1.401	2.396	1.15	1.384	22.44
ENSMUST00000002395	8.156	44.973	4.468	11.074	0.81	2.92	3.687	22.187	3.81	9.94	20.764	2.358	2.872	5.336	0.626	1.449	14.766	23.869	33.395	2.438	8.22	5.322	1.506	3.659	5.113	43.339	2.49	2.452	17.464	20.779	22.525	1.185	0.647	2.478	1.487	0.589	4.891	1.66	13.089	24.352	5.1	15.291	4.322	2.97	7.37	2.816	0.767	0	5.1
ENSMUST00000002397	4.749	4.568	2.612	8.298	9.003	6.961	2.31	6.488	7.121	9.097	7.935	4.606	3.617	9.164	5.827	5.679	5.763	6.509	7.772	1.483	5.361	2.027	7.472	10.32	1.251	9.149	0	4.388	11.829	10.542	7.257	6.186	12.422	15.094	7.754	8.939	13.392	7.46	6.627	5.278	3.479	8.245	5.896	5.904	11.8	4.068	6.906	6.982	11.809
ENSMUST00000002398	0.191	0.007	0.126	0.143	0	0.241	0.152	0.072	0.051	0.059	0.095	0.024	0.355	0.091	0	0.116	0.083	0.032	0.01	0.023	1.252	0.108	0.043	0.059	0.18	0.022	0	0.1	0.158	0.016	0.075	0	2.361	3.058	1.259	1.26	5.043	3.098	0.055	0.062	0.02	0	0	0.112	0.087	0.766	0.12	0.013	1.222
ENSMUST00000002400	0.125	0.093	0.416	0.145	0.02	0.434	0.958	0.106	0.342	0.422	0.147	1.01	1.172	0.783	0.344	1.102	0.126	0.472	0	0.455	3.619	0.69	1.193	0.859	0.149	0.066	0	1.403	0.364	0.139	0.184	0.075	25.317	20.546	13.742	8.861	22.491	15.428	0.295	0.097	1.433	0.086	0.131	0.688	0.024	1.061	0.41	0.152	15.586
ENSMUST00000002403	30.82	82.083	11.707	55.471	60.036	37.67	14.443	77.667	55.891	63.47	71.732	47.428	18.814	63.689	42.942	35.723	18.233	79.42	61.444	8.852	14.943	38.962	44.551	73.006	90.529	62.632	4.312	8.785	76.595	87.862	88.227	64.576	28.999	27.338	25.687	11.377	29.92	20.738	46.701	47.782	10.508	70.553	48.456	33.566	99.239	8.855	50.124	60.365	27.815
ENSMUST00000002412	0.946	2.286	0.336	0.86	0.054	0.283	0.166	1.841	0.216	1.116	1.641	0.103	0.211	0.303	0.061	0.164	1.336	1.203	1.567	0.033	0.357	0.234	0.15	0.334	3.238	1.425	0	0.385	2.563	0.887	1.769	0.072	0	0.021	0.048	0	0.029	0	1.925	2.304	0.587	1.596	0.474	0.259	0.769	0.185	0.049	0.012	0.026
ENSMUST00000002413	0.537	0.298	1.176	0.864	0.716	2.194	1.551	0.298	1.554	0.874	0.574	2.014	2.619	0.865	0.697	1.899	0.041	0.678	0.054	1.189	6.837	0.894	1.63	1.803	0.075	0.1	0	1.214	0.407	0.372	0.338	0.643	13.106	14.151	11.629	8.927	13.693	11.892	0.755	0.195	1.534	0.461	0.923	1.359	0.168	3.529	0.639	1.617	11.542
ENSMUST00000002418	7.152	11.034	3.07	13.587	11.629	14.518	5.139	25.551	14.479	20.34	10.495	5.671	4.272	11.595	5.366	5.687	4.638	11.895	9.173	0.536	8.753	6.739	14.522	20.861	3.02	7.242	0	2.166	33.858	10.882	16.188	8.148	23.421	17.595	10.129	12.487	21.335	22.77	7.345	13.267	4.142	19.572	15.513	11.247	25.503	8.297	16.664	19.325	25.396
ENSMUST00000002436	1.246	1.29	3.115	1.343	1.961	3.013	4.83	1.359	2.396	2.198	1.552	3.717	6.019	1.611	3.896	4.605	1.376	2.74	1.5	3.861	9.048	4.884	4.456	3.397	0.694	1.617	0	4.57	1.804	2.304	2.435	3.409	20.836	23.48	17.605	17.334	39.739	20.168	1.388	0.487	5.705	1.505	3.726	2.651	1.349	6.811	1.557	2.207	30.828
ENSMUST00000002444	78.968	49.732	23.848	92.217	98.704	61.681	13.17	111.137	86.315	72.453	66.528	128.563	17.079	42.047	62.99	35.065	48.891	93.822	68.522	3.894	5.896	146.482	51.032	63.932	259.216	70.895	4.039	10.831	88.57	92.446	102.267	73.923	1.043	0.578	4.418	0.836	3.42	0.635	52.691	48.311	6.423	74.939	71.935	70.601	97.076	4.482	61.367	116.449	3.728
ENSMUST00000002445	19.507	22.824	16.322	42.646	53.726	37.676	22.863	48.558	54.935	46.467	28.327	61.726	22.788	46.415	44.454	33.385	28.005	50.957	35.133	17.909	30.307	50.769	43.319	55.066	30.633	30.144	0.082	17.16	62.43	53.324	53.605	61.435	24.84	26.164	15.316	15.124	27.578	18.913	21.324	18.639	17.796	35.902	45.401	36.092	55.973	11.742	46.096	64.247	24.169
ENSMUST00000002452	3.144	4.017	12.128	5.643	10.243	7.648	8.098	3.547	9.891	3.183	3.829	12.417	13.474	7.268	6.909	12.708	1.824	13.714	4.201	16.574	31.365	8.597	18.119	11.947	1.294	3.954	0	12.272	8.719	10.75	12.301	20.657	11.986	11.346	8.65	4.838	11.733	9.588	7.109	2.918	23.5	6.779	13.675	14.412	8.89	17.013	15.904	14.789	12.727
ENSMUST00000002456	57.421	168.422	5.594	29.421	1.674	3.301	0.78	54.437	5.249	25.541	116.729	1.02	0.615	2.901	0.168	0.274	120.04	165.082	76.909	0.288	0.524	4.295	0.459	5.444	67.372	144.935	0	29.22	43.827	79.755	143.369	2.766	0.022	0	0.385	0	0	0	121.09	118.374	5.434	68.76	12.888	3.058	10.359	0	0.342	0.049	0
ENSMUST00000002457	0.088	0.133	0.157	0.055	0.012	0.023	0.167	0.021	0	0.045	0.118	0.126	0.205	0.077	0.083	0.089	0	0.121	0.067	0	0.541	0.063	0.139	0.049	0.055	0.116	0	0.356	0.011	0.064	0.022	0	0.053	0.152	0	0	0.028	0.092	0.158	0	0.297	0.085	0.077	0	0	0.323	0.017	0.03	0.155
ENSMUST00000002466	0.146	0.073	0.727	0.219	0.146	0.429	0.515	0.166	0.679	0.3	0.219	0.827	1.248	0.463	0.253	0.743	0.071	0.172	0.22	3.842	2.951	0.608	1.037	0.568	0.696	0.034	0	0.805	0.284	0.036	0.187	0.044	16.753	13.075	9.89	7.359	23.077	12.483	0.251	0.189	1.724	0.336	0.513	0.71	0.038	1.372	0.252	0.575	17.225
ENSMUST00000002469	4.804	2.717	3.14	9.198	10.829	5.512	1.942	2.135	6.958	2.574	6.926	7.813	1.511	2.488	3.666	3.406	3.984	6.421	3.56	1.2	1.904	2.893	4.5	5.547	1.039	3.806	0	2.885	4.657	6.566	6.04	6.085	4.925	4.377	3.607	3.225	2.944	4.051	5.28	3.439	3.249	9.1	10.129	4.441	5.953	1.771	6.867	9.225	2.257
ENSMUST00000002473	8.636	11.821	15.037	16.017	32.084	25.345	13.689	9.991	27.931	7.856	22.115	24.456	15.987	9.45	20.355	19.56	3.068	17.59	7.349	14.644	29.403	21.671	29.097	21.785	16.132	7.156	0.064	7.733	14.058	15.167	17.896	24.591	26.893	20.962	21.759	14.931	26.037	21.947	8.496	5.933	12.18	11.113	18.465	15.999	13.294	12.864	17.881	31.044	31.304
ENSMUST00000002487	3.562	8.16	5.622	4.934	4.242	5.848	8.195	11.326	5.584	6.893	5.471	6.721	4.184	4.692	6.87	4.962	5.925	6.894	6.412	3.921	6.295	10.226	6.318	6.026	6.974	5.248	2.647	7.533	6.215	6.117	7.54	5.102	5.511	8.351	6.8	6.985	7.742	6.755	4.52	3.776	5.594	5.134	4.185	4.374	5.502	3.233	3.839	4.231	7.919
ENSMUST00000002490	25.403	54.514	39.92	75.298	122.037	60.844	31.918	46.28	92.122	43.715	70.904	63.813	53.791	119.334	78.992	72.954	45.082	90.442	38.629	6.427	80.064	20.798	121.145	139.405	5.768	44.475	12.746	72.587	129.044	105.97	83.69	180.221	97.755	98.509	63.937	26.406	95.593	64.79	84.441	39.925	68.052	81.074	113.024	67.71	145.835	66.891	129.288	139.701	73.22
ENSMUST00000002495	0.509	0.384	0.098	0.806	0.664	0.636	0.016	0.294	0.567	0.535	0.663	0.639	0.269	0.236	0.232	0.355	0.324	1.301	0.262	0	0.874	0.458	0.518	0.28	1.608	0.326	0	0.035	0.833	0.506	0.293	0.725	4.309	3.223	2.094	2.35	4.004	2.577	0.08	0	0	0.371	0.098	0.164	0.218	1.02	0.321	0.126	3.536
ENSMUST00000002502	0.375	0.26	1.602	0.483	0.467	1.43	4.343	0.409	1.071	1.24	0.466	2.129	3.983	0.929	1.719	2.4	0.404	0.848	0.224	9.498	4.655	2.247	1.798	1.52	0	0.137	0	3.795	0.337	0.399	0.431	0.842	12.778	17.348	9.199	6.393	13.909	9.109	0.807	0.195	2.451	0.231	0.597	1.319	0.205	3.583	0.614	0.701	10.237
ENSMUST00000002518	3.968	1.616	9.723	4.422	2.025	13.56	19.205	4.367	8.364	8.455	4.879	24.337	26.107	9.934	4.869	13.735	2.197	7.815	1.039	5.955	37.604	23.516	9.636	16.745	4.22	1.904	0	13.655	3.597	3.351	5.336	1.743	260.778	196.911	196.081	131.9	280.907	230.05	6.127	1.071	13.647	1.867	2.74	12.474	1.677	36.802	4.352	4.207	243.824
ENSMUST00000002529	10.638	15.885	16.839	18.907	18.573	17.425	26.112	37.337	21.885	19.967	17.247	25.611	18.254	17.066	18.806	17.731	15.162	18.258	24.81	36.735	27.106	19.42	16.045	16.964	6.123	20.509	0.134	24.64	15.988	18.97	18.908	19.768	35.265	36.537	32.219	18.758	34.938	24.706	12.084	14.35	23.815	16.956	16.756	19.82	20.666	17.834	16.682	19.451	28.797
ENSMUST00000002532	2.361	2.241	2.247	3.689	4.265	3.107	2.035	5.324	3.644	4.799	2.706	3.654	0.931	2.475	1.74	1.884	4.704	3.938	4.874	4.412	4.707	3.673	2.389	2.597	3.28	3.932	0	2.363	5.236	2.616	4.307	3.854	8.162	7.165	6.787	4.595	7.807	6.328	2.676	4.556	4.352	2.5	3.612	2.052	2.824	3.525	1.914	3.405	10.492
ENSMUST00000002533	0.316	0	0.405	0.091	0	0.623	0.184	0.173	0.222	0.474	0.221	0.823	0.716	0.197	0.148	0.432	0.106	0.031	0	0	0.217	0.966	0.262	0.338	0.109	0.043	0	0.121	0.106	0.045	0.09	0.036	0.088	0	1.506	0	0.696	0	0	0	0	0	0.256	0	0	0.321	0.057	0	0.533
ENSMUST00000002549	0.642	1.039	0.919	1.383	0.559	1.245	0.736	0.413	1.009	1.106	0.907	1.038	2.76	1.068	0.707	1.49	0.415	1.057	0.536	0.481	2.23	1.253	1.452	2.081	0.102	0.422	0	0.49	0.92	0.794	0.762	0.24	19.149	11.881	9.37	6.366	19.123	9.328	1.282	0.468	1.388	0.501	0.121	1.265	0.381	0.942	0.404	0.07	8.521
ENSMUST00000002551	10.615	12.302	31.981	17.939	16.617	29.554	24.477	14.748	32.979	14.994	35.466	35.81	32.115	29.661	25.441	31.857	10.885	28.696	18.222	62.07	59.13	14.582	50.647	38.425	2.422	13.655	0.245	42.728	36.607	24.763	29.769	37.572	84.328	101.157	59.494	26.256	77.611	68.164	21.102	7.924	45.532	20.128	27.445	24.162	34.674	24.998	23.28	19.647	93.554
ENSMUST00000002572	0.327	0.163	1.109	0.221	0	0.45	0.989	0.135	0.361	0.565	0.109	1.381	2.33	0.32	0.165	1.158	0.103	0.387	0.031	0.13	4.624	0.927	0.632	0.433	0.638	0.036	0.048	0.698	0.119	0.05	0.346	0.031	16.672	17.139	5.891	8.444	18.85	11.211	0.022	0	0.76	0	0.134	0.495	0.219	4.131	0.096	0.062	10.124
ENSMUST00000002588	3.386	2.168	6.984	3.809	1.903	5.085	3.172	3.828	4.21	4.356	4.265	10.712	6.811	4.305	3.628	5.042	2.585	5.006	2.664	2.37	5.611	16.09	3.866	5.217	19.699	3.032	0	3.027	2.175	3.305	4.066	2.667	5.674	3.052	5.385	3.721	5.347	3.898	4.234	1.67	2.476	2.747	2.418	4.22	2.144	3.47	2.067	2.811	4.719
ENSMUST00000002599	30.746	26.971	48.321	51.058	57.817	55.548	50.044	42.45	69.055	38.247	57.09	81.204	52.977	51.771	50.054	54.252	34.993	86.354	46.073	45.001	125.741	53.901	74.282	62.434	7.678	58.772	7.442	52.112	47.987	75.293	80.556	64.951	72.393	70.953	52.597	33.821	77.347	63.774	51.825	39.044	71.206	56.801	45.891	67.843	58.407	60.985	51.671	57.485	67.094
ENSMUST00000002603	18.678	17.489	9.28	38.906	32.576	23.008	6.079	12.223	29.311	19.873	16.199	23.981	10.882	12.084	18.183	13.427	10.474	24.11	32.461	36.876	15.56	16.765	18.829	20.092	7.145	29.654	0.605	6.267	19.289	24.339	25.824	21.005	12.199	11.61	11.153	9.78	13.016	9.356	14.943	21.104	9.958	29.229	23.195	24.092	24.25	6.647	22.739	32.873	12.311
ENSMUST00000002625	2.685	1.769	2.951	6.655	13.187	9.355	4.207	1.133	7.955	3.605	5.219	7.295	7.627	4.479	10.166	7.789	1.312	4.764	2.162	0.512	8.409	1.82	9.163	9.042	0.433	1.359	0	2.579	2.044	5.089	4.424	9.004	30.188	35.863	20.147	17.84	33.818	22.285	4.938	1.151	3.346	5.28	5.984	7.113	3.561	3.067	7.618	10.943	37.382
ENSMUST00000002640	0.094	0.015	0.011	0.012	0	0.074	0	0.116	0.033	0.015	0.069	0.083	0.149	0.055	0.012	0.131	0.293	0.018	0	0	0.03	0.143	0	0.249	0.032	0.051	0	0	0.2	0.027	0.021	0.022	0.498	0.481	0.247	0.046	0.661	0.348	0.031	0.056	0	0	0	0.032	0.056	0.106	0.119	0.015	0.209
ENSMUST00000002655	3.328	6.692	7.392	7.824	15.387	12.451	6.775	4.631	12.692	3.978	9.556	10.976	13.419	16.727	11.379	14.614	5.155	13.3	4.014	7.288	15.027	4.434	15.201	14.224	0.517	5.522	0	8.776	11.689	12.729	11.489	22.609	24.135	30.314	27.153	11.94	39.919	27.178	6.409	5.057	10.239	10.512	19.79	7.407	11.763	6.536	15.284	16.481	31.29
ENSMUST00000002663	0.029	0.061	0	0	0	0	0	0.027	0	0	0.015	0	0	0.054	0	0	0	0.018	0	0	0	0	0	0	0	0.075	0	0	0	0.018	0	0	0.078	0	0	0	0.109	0	0	0	0	0	0.15	0	0	0	0	0	0
ENSMUST00000002677	2.23	0.265	2.81	2.622	0.303	6.413	2.826	1.272	3.201	6.254	2.091	7.279	14.369	5.903	1.652	8.987	0.411	2.457	0.229	2.118	10.352	4.918	2.28	6.158	1.147	0.39	0	1.234	1.619	1.572	1.855	0.243	76.143	40.321	25.128	35.218	40.268	34.404	3.062	0.157	1.636	1.084	0.227	5.021	0.644	19.148	1.904	0.351	63.065
ENSMUST00000002678	0.557	0.349	1.963	1.496	0.172	1.955	2.352	0.621	0.965	1.203	1.073	5.531	5.132	2.797	0.846	2.91	0.317	2.409	0.03	0.363	6.31	5.217	0.991	2.238	1.228	0.191	0	1.726	0.232	0.7	1.482	0.104	2.474	1.986	1.677	4.312	2.92	3.959	0.748	0.328	1.542	0.274	0.078	1.469	0.33	4.635	0.49	0.283	2.465
ENSMUST00000002683	8.434	5.295	5.164	15.337	18.063	14.433	4.119	8.993	18.355	10.919	8.168	20.484	6.163	9.706	14.353	9.937	2.272	10.478	7.879	2.264	5.891	15.758	12.416	15.472	20.476	6.478	0.068	1.99	13.838	12.879	12.458	14.875	5.363	6.633	5.186	4.974	5.332	4.738	6.592	4.887	3.032	10.736	11.477	12.16	17.179	3.388	13.472	21.912	5.329
ENSMUST00000002699	4.522	2.269	9.143	10.108	8.265	15.319	24.41	5.075	12.649	9.68	6.108	10.587	10.882	3.499	9.984	10.571	2.178	7.246	4.816	37.152	28.418	12.067	19.045	14.541	4.956	3.657	0.056	16.276	5.511	7.193	7.477	7.881	24.109	25.737	19.197	21.563	24.713	25.117	8.579	3.045	14.145	7.532	8.171	16.639	2.401	11.668	7.539	7.354	21.105
ENSMUST00000002708	0.016	0	0.032	0	0	0	0.02	0	0.009	0	0.017	0	0.017	0.053	0.013	0.056	0.081	0	0	0	0.084	0	0.022	0	0	0	0	0	0	0.04	0	0	0	0.055	0	0	0	0	0	0	0.025	0	0	0	0	0.024	0	0	0.014
ENSMUST00000002710	3.138	8.165	7.098	9.276	9.375	9.149	3.614	5.185	10.105	7.192	5.227	10.197	7.206	26.82	8.513	8.618	3.312	8.683	10.016	12.489	7.089	8.596	10.072	8.868	1.441	8.417	0.079	4.634	13.924	9.529	8.573	11.892	16.742	15.454	9.723	6.781	16.402	11.933	4.451	3.857	6.839	7.714	7.991	3.831	18.823	3.77	10.11	10.39	15.768
ENSMUST00000002733	90.47	81.944	92.833	136.621	124.352	115.964	66.601	116.116	141.683	124.752	123.621	144.906	52.323	42.372	90.304	71.987	94.382	162.761	142.77	388.917	82.542	148.706	107.117	122.831	62.699	197.673	0.837	50.173	142.797	130.066	159.574	112.495	43.945	43.875	32.121	20.752	39.467	29.797	118.164	165.461	83.742	154.07	119.149	125.565	109.118	48.966	106.009	129.246	36.857
ENSMUST00000002735	2.418	2.691	8.524	4.961	5.621	6.22	5.455	1.679	7.139	2.462	3.158	9.933	8.73	5.67	5.91	7.384	2.464	4.681	2.862	9.87	21.895	3.709	9.456	6.264	2.32	0.941	0	7.828	2.664	3.873	5.26	7.479	23.658	28.018	22.044	16.684	23.134	26.544	3.235	2.956	11.118	3.294	5.417	7.469	4.13	12.397	4.751	8.852	29.66
ENSMUST00000002737	5.233	7.26	6.19	11.315	19.859	9.008	2.522	3.393	13.408	5.441	9.271	11.187	5.356	18.4	12.805	9.066	2.731	10.12	6.504	1.334	5.675	4.648	12.859	15.928	1.755	5.448	0	3.088	11.619	16.02	10.89	21.522	21.245	24.423	11.867	3.56	22.264	12.157	8.921	4.578	4.61	11.652	24.616	9.207	19.948	4.494	15.66	26.181	11.072
ENSMUST00000002740	0	0	0	0	0.036	0	0	0	0	0	0	0	0.047	0	0.074	0	0	0	0	0	0.288	0	0	0	0	0	0	0.26	0	0	0	0	0.746	1.571	0.721	0.582	0.435	0.478	0	0	0	0	0.72	0	0	0	0	0	0.4
ENSMUST00000002756	1.746	1.585	12.891	3.281	4.713	7.264	15.896	3.735	6.203	4.355	2.718	11.05	9.838	6.065	7.252	11.145	5.431	6.286	4.029	1.77	14.794	10.854	15.472	9.88	0.931	2.641	0	26.88	4.274	4.74	3.531	9.742	15.703	16.784	13.633	5.913	16.284	8.81	2.317	2.009	10.569	3.815	5.782	5.516	2.064	7.459	6.223	5.83	15.788
ENSMUST00000002757	2.973	7.667	4.486	7.553	16.3	8.441	3.443	6.406	9.977	4.894	8.506	7.842	6.841	12.954	11.352	11.625	6.302	11.124	7.21	0.668	4.835	13.049	13.071	15.554	3.319	4.922	1.022	9.876	18.235	15.917	11.302	27.76	10.881	11.728	7.069	6.071	10.419	9.009	5.72	3.702	1.839	8.271	13.457	5.371	9.682	3.475	16.687	14.24	9.362
ENSMUST00000002765	0.647	0.274	1.212	0.495	0.167	1.917	1.952	0.694	0.928	2.054	0.697	2.465	4.662	1.822	0.668	2.825	0.837	0.679	0.259	0.668	3.579	1.485	1.11	1.675	0.486	0.2	0.896	1.751	0.676	0.615	0.253	0.154	2.62	6.073	2.202	3.079	3.024	2.975	1.292	0.222	1.51	0.289	0.316	1.338	0.358	3.306	0.376	0.081	6.503
ENSMUST00000002790	5.058	14.058	23.751	6.495	6.692	13.223	34.643	17.345	12.24	8.258	14.149	20.668	20.762	18.243	15.1	18.786	16.777	14.13	10.087	21.235	36.535	13.089	18.384	11.051	2.625	9.927	0	35.105	13.004	11.906	14.09	14.884	32.449	34.534	26.571	18.145	30.483	30.12	7.417	7.632	36.579	7.384	10.572	12.406	8.481	15.829	5.756	10.458	45.328
ENSMUST00000002805	1.734	6.054	4.946	3.36	4.701	5.234	2.763	9.17	5.246	4.995	6.465	4.658	4.61	14.853	6.669	7.014	4.114	9.408	5.978	0	4.265	6.201	11.204	8.993	2.197	6.62	1.138	3.414	13.583	10.825	7.921	9.22	20.175	26.906	14.778	8.787	26.183	14.693	4.244	4.19	1.832	6.573	5.434	2.198	9.948	4.436	8.789	5.402	24.986
ENSMUST00000002808	1.433	1.67	1.923	1.827	1.127	5.516	1.382	1.37	3.274	2.844	4.022	7.045	8.424	7.042	1.803	4.931	1.338	3.281	1.757	0	2.759	4.218	2.778	6.477	0.04	0.961	0	0.953	1.875	2.979	2.728	1.463	19.104	21.26	9.743	8.745	18.143	13.028	2.304	0.312	0.582	1.509	1.515	3.31	1.806	1.768	1.823	0.354	20.596
ENSMUST00000002809	2.514	9.053	2.054	2.781	1.424	0.901	3.005	7.165	0.976	7.219	3.304	1.988	7.087	3.178	1.1	3.81	15.108	5.237	11.444	0	10.437	4.35	2.844	4.229	2.021	14.258	0	6.012	10.08	5.653	5.528	1.768	16.122	11.664	5.035	2.726	12.517	6.323	5.351	7.419	2.731	4.97	1.917	1.276	2.8	18.137	1.239	0.562	16.299
ENSMUST00000002817	0.658	0.726	1.457	0.173	0.263	0.189	3.009	0.328	0.317	0.45	1.098	1.034	1.109	0.231	0.412	0.59	0.1	1.706	0.104	1.433	4.418	1.458	0.575	0.245	0.155	0.91	0	1.759	0.118	0.185	1.176	0.346	0.336	0	0.457	0	0.397	0	0.596	0.404	3.011	0.69	0.364	1.147	0.135	1.152	0.325	0.023	0.121
ENSMUST00000002818	2.85	4.188	7.95	8.117	5.4	7.269	7.153	3.464	7.56	6.152	5.728	8.683	10.359	19.12	6.401	9.152	2.107	7.873	4.296	4.766	15.131	3.307	10.095	11.474	2.039	3.321	0.04	8.115	10.991	8.998	7.132	6.303	28.257	36.624	18.409	11.888	27.026	23.024	4.152	2.709	9.849	5.398	4.431	6.063	14.015	6.163	6.231	5.26	26.463
ENSMUST00000002825	1.921	1.895	12.211	1.421	1.43	5.202	21.562	3.872	4.982	5.181	2.203	10.468	12.538	4.394	6.26	9.088	3.593	3.418	3.685	56.036	25.968	9.981	9.418	4.151	0.446	2.623	0.032	19.139	3.545	1.592	2.624	2.955	23.293	24.508	15.551	16.643	19.428	19.224	2.735	2.657	18.975	1.784	3.022	8.736	2.265	13.165	2.024	3.075	19.076
ENSMUST00000002837	1.126	1.018	2.292	1.699	1.875	2.325	4.604	2.381	2.112	2.188	1.696	1.718	1.71	1.385	2.094	2.119	1.483	0.984	0.755	3.664	2.984	2.889	2.605	2.042	1.143	0.916	2.835	5.119	1.609	1.764	0.89	2.197	8.92	8.926	4.993	4.235	7.402	9.826	1.321	0.928	3.867	1.975	1.93	1.87	1.356	3.204	2.257	2.777	10.258
ENSMUST00000002839	23.109	11.352	17.852	23.427	23.471	17.12	18.839	15.07	20.614	14.838	27.397	31.062	17.503	9.475	16.094	17.88	32.389	46.994	10.013	12.444	47.908	21.926	21.135	26.486	88.577	22.933	0.14	21.774	28.905	29.385	44.192	27.334	20.485	22.063	11.118	11.518	18.79	13.97	45.019	24.288	30.957	31.354	23.766	24.827	25.021	26.61	24.522	30.956	25.189
ENSMUST00000002840	2.587	5.053	1.774	2.725	1.275	2.837	1.309	2.354	4.159	3.215	4.924	2.523	2.609	3.102	1.78	2.165	1.135	3.992	5.448	2.207	3.252	1.572	1.647	3.481	1.257	5.89	0	0.452	4.64	3.506	4.297	1.405	19.651	19.165	15.846	10.474	17.374	14.685	1.685	3.634	1.992	3.106	1.955	2.474	4.634	1.684	1.38	2.226	10.98
ENSMUST00000002844	3.166	2.569	14.404	6.471	12.435	9.773	5.727	2.085	10.609	4.022	8.022	11.988	13.101	12.618	11.457	12.259	1.913	7.783	4.014	7.384	22.878	6.96	13.103	9.722	0.593	4.735	0	6.179	4.923	7.047	7.303	11.893	37.83	38.918	24.536	18.596	32.804	30.548	5.816	3.909	17.701	4.869	10.423	11.242	8.154	11.254	9.499	13.818	32.923
ENSMUST00000002845	201.703	376.896	46.321	252.201	308.693	173.209	30.835	135.331	238.727	147.562	396.878	121.318	68.332	72.347	145.925	120.863	181.777	505.453	206.902	54.053	73.932	86.852	154.033	247.389	339.691	316.241	0.366	75.808	384.501	329.201	448.171	260.835	37.361	40.732	28.555	18.062	41.539	26.758	375.662	271.747	51.68	271.264	181.746	160.356	226.513	33.136	227.923	271.043	37.477
ENSMUST00000002846	0.042	0.089	0.066	0.052	0.016	0	0	0.059	0.286	0.214	0	0	0.324	0.04	0.068	0.072	0.06	0.079	0	0	0.571	0	0.197	0.194	0.187	0.219	0	0.178	0	0.052	0.062	0.063	0.114	0	0	1.111	0.837	0.131	0.18	0.081	0.648	0.144	0	0	0	0.123	0	0	0.622
ENSMUST00000002848	7.152	7.092	2.7	13.171	14.68	9.77	2.054	9.838	12.374	9.17	8.924	8.648	2.812	7.565	7.897	5.685	2.364	9.956	7.867	1.031	1.046	6.855	6.203	9.592	8.439	7.233	0.019	1.082	11.539	10.687	11.038	8.626	0.159	0.082	0.126	0.161	0.144	0.025	5.383	5.055	1.025	8.611	8.711	5.305	14.165	1.144	8.549	11.343	0.133
ENSMUST00000002850	0.03	0.028	0.003	0.004	0	0	0.011	0	0	0.009	0.042	0	0.04	0.017	0.007	0.004	0.069	0.033	0	0	0.073	0	0.029	0	0.052	0.015	0	0.012	0	0.011	0.006	0	0.15	0.07	0	0.046	0.124	0.109	0	0	0	0	0	0	0.017	0	0	0.009	0
ENSMUST00000002855	4.261	4.598	12.834	9.441	8.555	11.239	7.526	6.136	11.557	6.508	6.867	11.241	14.362	12.231	8.708	12.526	2.919	10.197	3.712	2.197	26.136	9.327	13.756	14.391	4.793	4.121	0.064	9.245	9.469	8.24	9.683	10.751	98.761	102.457	66.245	33.662	89.664	78.722	6.254	3.073	10.959	6.686	8.895	9.372	11.394	30.393	7.367	7.154	86.387
ENSMUST00000002874	5.546	9.301	13.774	13.893	13.608	15.431	10.471	11.191	18.355	15.838	14.817	18.798	15.068	16.208	15.073	17.305	6.39	12.772	7.031	0.115	20.57	17.568	21.858	30.602	6.287	5.131	0.299	18.529	22.424	15.38	14.929	13.111	8.245	11.22	6.81	6.635	9.319	17.307	11.112	7.343	15.649	20.285	13.676	14.88	17.674	9.427	14.942	12.819	9.719
ENSMUST00000002880	1.24	0.806	1.876	1.984	2.067	2.11	1.706	0.309	2.185	1.11	1.134	1.102	1.552	0.619	1.857	1.975	0.32	0.902	0.729	3.529	3.38	1.685	1.798	1.532	0.923	0.405	0	0.898	0.582	1.286	1.117	1.085	4.583	4.635	6.731	5.007	5.654	3.679	1.13	0.347	1.533	1.546	0.774	2.064	0.657	1.017	0.937	1.112	6.271
ENSMUST00000002881	0.763	2.004	2.638	1.655	3.238	2.821	1.132	1.446	2.709	1.566	2.097	2.286	3.716	3.862	2.1	2.928	0.711	2.478	1.521	1.194	8.682	2.05	2.533	2.889	0.406	0.764	13.714	3.027	1.868	2.088	3.138	4.121	16.098	19.35	19.902	7.073	29.542	9.143	0.879	0.529	3.215	1.191	2.079	3.549	3.196	1.999	2.816	3.881	20.16
ENSMUST00000002883	0.062	0	0.137	0	0	0.214	0.031	0	0.084	0.139	0	0.282	0.292	0.164	0.11	0.171	0.071	0.062	0	0	0.194	0	0	0.033	0	0	0	0	0	0	0	0	128.772	238.878	90.037	84.359	349.967	344.879	0.053	0.024	0.076	0.028	0.032	0.217	0.096	1.553	0	0.2	305.244
ENSMUST00000002885	0.127	0.019	0.101	0.038	0	0.176	0.228	0.043	0.114	0.102	0.068	0.458	0.618	0.457	0.088	0.455	0.026	0.092	0.055	0	0.381	0.129	0.134	0.168	0.027	0	0.086	0.026	0.066	0	0	0	40.628	40.897	24.142	23.431	54.036	63.568	0.039	0	0	0.042	0	0.28	0	0.903	0.043	0.037	43.52
ENSMUST00000002889	2.928	2.116	10.944	3.588	4.067	6.971	11.345	3.424	7.474	3.965	3.972	13.699	9.497	3.807	6.583	7.762	0.841	4.948	1.581	17.071	17.143	15.061	7.659	5.608	7.348	2.191	0	6.497	2.562	3.046	3.206	5.833	50.762	45.354	33.147	24.947	45.562	37.793	2.496	1.199	10.907	2.828	4.369	6.285	2.123	14.352	3.625	6.303	32.21
ENSMUST00000002891	3.802	3.048	8.008	9.537	13.549	10.158	9.047	4.148	11.965	7.943	6.379	10.611	9.364	8.482	11.192	11.007	5.599	9.04	6.412	13.729	14.639	10.452	10.577	13.642	2.22	4.34	1.07	9.56	8.005	11.852	9.33	14.054	7.077	6.69	4.371	4.4	5.953	5.657	4.697	3.03	10.205	7.678	9.727	9.932	5.883	6.813	11.068	11.601	5.21
ENSMUST00000002902	2.622	6.287	2.106	4.526	0.219	3.576	2.021	3.989	2.583	4.236	8.354	2.452	4.909	2.446	1.648	2.711	7.952	6.332	5.633	5.952	7.391	1.186	4.922	3.843	1.318	8.837	0	5.647	7.456	7.31	7.014	0.883	12.745	9.638	8.38	5.298	10.288	6.734	6.378	7.32	7.071	7.875	3.449	2.495	3.843	3.413	1.116	0.967	10.498
ENSMUST00000002908	0.105	0.072	0.238	0.066	0.08	0.123	0.09	0.05	0.099	0.139	0.06	0.1	0.163	0.15	0.189	0.094	0.174	0.142	0.119	0.315	0.498	0.112	0.116	0.109	0.045	0.059	0	0.08	0.164	0.06	0.122	0.045	25.628	22.228	60.945	48.804	25.026	57.687	0.121	0.117	0.187	0.069	0.168	0.24	0.073	0.551	0.035	0.031	44.344
ENSMUST00000002911	13.079	16.25	11.168	21.905	24.738	22.254	11.301	14.615	31.084	15.82	15.014	24.306	9.452	8.454	19.192	14.407	16.051	26.687	34.124	45.213	16.111	25.34	25.325	20.191	11.195	45.647	0	9.803	21.426	18.463	26.206	22.868	30.78	26.627	21.666	23.815	31.827	28.849	15.693	24.802	7.511	19.958	21.294	26.254	14.563	6.704	23.354	26.644	27.196
ENSMUST00000002914	21.878	56.773	8.04	38.345	35.019	26.269	17.289	37.502	37.602	38.456	38.605	25.413	13.032	11.705	27.142	20.604	26.207	39.422	48.815	41.296	16.06	23.315	19.645	29.574	8.211	53.326	0.062	10.365	36.154	34.841	42.3	23.16	9.653	9.412	7.113	6.838	8.99	7.493	21.554	41.748	10.202	36.927	21.778	23.33	31.76	4.888	23.178	28.91	8.955
ENSMUST00000002923	3.564	1.222	10.41	8.122	15.381	12.744	10.398	2.742	16.969	4.062	7.735	15.316	9.548	11.659	16.828	11.959	0.969	9.276	3.726	2.442	16.077	11.604	19.845	14.944	2.155	1.769	0	5.736	6.91	9.837	8.485	19.641	21.339	23.684	12.417	7.784	20.635	15.373	3.083	1.962	7.629	6.279	11.853	9.913	8.38	9.613	11.187	13.971	20.401
ENSMUST00000002924	1.446	1.661	10.853	2.443	2.458	6.896	5.117	3.815	5.22	3.483	3.709	7.139	7.737	6.779	5.72	5.981	0.371	3.023	1.419	1.182	15.062	5.629	12.078	5.846	0.796	1.041	0	4.76	4.688	3.238	2.4	3.291	10.206	11.416	6.172	6.742	8.131	9.707	2.056	0.965	7.011	2.302	2.773	4.137	5.945	10.247	2.068	3.967	12.39
ENSMUST00000002925	2.089	1.025	11.338	2.538	1.578	4.646	6.452	1.692	4.002	2.396	2.232	15.178	4.627	4.886	5.838	3.964	1.851	1.787	1.057	5.768	8.913	25.013	6.774	3.496	60.419	0.914	0.065	11.955	1.723	2.377	1.927	2.962	16.955	20.236	13.764	8.184	18.616	16.421	1.921	0.934	4.521	2.117	2.133	4.306	0.806	5.2	1.613	3.802	15.293
ENSMUST00000002926	0.68	0.444	0.122	0.292	0.034	0.045	0	0.052	0	0.157	0.305	0.115	0.475	0.333	0.053	0.228	0.333	0.651	0.314	0	0.115	0	0.103	0.465	0.082	0.768	0	0.25	0.048	0.19	0.582	0.033	11.632	4.432	3.611	2.168	3.305	3.332	0.801	0.596	0.136	0.454	0.086	0.121	0.086	0.482	0	0	2.363
ENSMUST00000002964	1.455	0.355	3.319	1.578	1.088	2.796	3.444	1.399	1.331	2.05	1.563	2.539	2.811	1.659	1.591	1.856	0.283	2.057	0.557	4.28	10.578	2.742	2.535	1.966	0.992	0.089	0	2.68	1.974	1.342	1.442	1.105	12.233	8.897	14.139	8.161	17.874	9.819	1.681	0.295	2.449	1.148	1.276	1.757	0.905	10.341	1.241	1.9	14.07
ENSMUST00000002976	0.436	0.099	3.032	0.371	0.051	1.283	2.138	0.206	1.014	0.704	0.594	2.454	3.464	1.553	0.962	2.033	0.087	0.742	0.025	0.705	4.974	2.032	1.98	1.832	0	0.057	0	2.458	0.23	0.222	0.522	0.342	3.72	8.056	6.272	5.385	10.254	5.274	0.983	0.032	3.16	0.426	0.573	3.172	0.117	4.568	0.268	0.144	11.079
ENSMUST00000002979	0.471	0.1	3.685	0.83	0.15	0.712	9.488	0.931	0.803	3.469	0.347	4.085	15.992	2.967	1.494	9.663	0.157	0.613	0.079	4.372	34.945	2.561	3.453	2.981	0.189	0.098	0	5.305	3.003	0.314	0.474	0.162	42.551	35.896	20.39	32.066	32.402	37.67	0.313	0.189	6.415	0.842	0.275	2.54	0.657	42.5	0.939	0.433	24.794
ENSMUST00000002989	0.483	0.049	1.075	0.795	0.891	0.837	0.806	0.141	1.177	0.305	0.476	0.867	0.642	0.132	0.677	0.868	0	0.68	0.308	5.403	1.844	0.856	1.35	0.885	0	0.374	0	0.542	0.393	0.401	0.918	1.097	7.606	6.439	4.379	3.731	6.871	4.047	0.459	0.162	0.864	0.619	0.879	1.311	0.109	0.517	1.264	1.624	5.978
ENSMUST00000003017	0.141	0.127	0.06	0.117	0.034	0.045	0.123	0.01	0.025	0.033	0.104	0.041	0.18	0.052	0.026	0.113	0	0.014	0.082	0	0.183	0.015	0.073	0.029	0	0.057	0	0.232	0.111	0.107	0.032	0	2.921	3.369	1.231	1.71	1.907	2.642	0.093	0	0.067	0.05	0	0.024	0.042	1.306	0	0	0.647
ENSMUST00000003027	31.747	19.762	16.315	48.03	53.457	52.708	18.674	31.702	71.23	35.756	31.782	57.163	23.259	50.28	56.21	41.975	7.375	40.504	38.422	7.108	32.352	22.5	32.07	36.988	46.138	13.826	27.32	10.581	27.645	50.513	41.93	54.759	20.774	21.226	12.019	13.289	16.386	17.279	54.656	50.986	16.588	44.99	28.395	30.068	42.089	20.706	30.49	38.318	22.355
ENSMUST00000003029	11.509	6.705	11.812	27.918	32.116	22.393	14.698	24.394	27.021	26.534	15.732	31.337	13.109	20.644	23.254	19.488	14.185	25.799	22.994	18.402	20.235	38.958	27.44	33.951	30.206	16.83	0	12.655	29.233	30.59	26.165	32.065	33.705	31.349	18.811	15.848	26.936	25.671	13.633	11.374	12.107	24.627	25.634	22.144	25.37	10.804	26.279	29.624	29.026
ENSMUST00000003035	0.954	0.38	3.757	0.307	0.406	1.559	4.051	0.383	0.977	1.067	0.684	3.112	2.845	1.062	1.369	2.055	0.361	0.809	0.084	2.612	7.16	1.689	2.443	1.059	0.166	0.263	0	3.237	0.194	0.281	0.736	0.823	2.928	2.863	2.481	2.358	2.403	2.721	0.545	0.234	5.136	0.326	0.836	1.508	0.319	3.983	0.293	0.708	4.15
ENSMUST00000003038	3.691	12.002	8.066	5.431	4.076	4.225	18.885	13.442	5.769	6.654	10.214	10.573	7.946	4.271	5.837	7.278	13.215	12.42	11.149	6.293	21.984	17.875	8.573	5.939	12.023	14.913	0.973	17.502	8.066	10.75	12.297	6.995	20.109	18.69	18.84	14.044	18.493	16.685	6.753	8.298	13.552	6.985	6.153	4.699	5.063	11.864	5.272	7.677	20.032
ENSMUST00000003044	2.592	2.525	2.643	4.894	6.865	4.128	2.447	1.841	6.58	2.036	3.711	6.397	3.304	5.063	4.654	3.631	0.645	5.676	2.549	19.327	5.811	3.749	5.209	4.467	3.075	2.624	0	2.191	4.149	5.567	5.036	6.577	14.939	13.793	11.101	7.02	13.948	11.419	3.113	3.087	6.631	5.284	7.67	4.267	5.046	3.861	8.247	8.979	12.376
ENSMUST00000003049	8.997	11.563	12.55	7.656	7.721	11.936	9.073	10.115	14.253	8.041	15.669	22.214	10.497	6.88	11.75	9.554	3.844	20.675	10.655	8.364	22.15	22.95	11.94	9.451	9.444	12.72	4.198	4.958	12.475	11.721	21.306	9.648	24.111	20.257	18.628	16.553	20.003	18.722	8.762	5.738	9.698	7.854	6.634	12.065	6.382	9.219	6.097	11.581	34.238
ENSMUST00000003061	0.16	0.123	0.529	0.067	0	0.046	0.213	0.185	0.081	0.502	0.181	0.382	0.432	0.355	0.022	0.231	0.026	0.303	0.04	0	3.34	0.164	0.168	0.189	0.053	0.016	0	0.963	0.221	0.011	0.039	0	29.495	30.217	47.592	14.84	94.137	29.738	0.038	0.017	1.464	0	0.187	0.255	0.243	1.07	0.125	0.036	58.478
ENSMUST00000003066	2.798	1.307	10.931	10.553	0.422	1.256	9.745	0.998	0.876	10.458	2.294	3.872	40.792	3.079	1.352	22.924	3.164	8.42	0.809	14.024	109.447	3.996	12.544	25.212	5.164	3.322	0	16.398	14.196	4.073	5.374	0.172	435.367	490.867	139.508	216.144	589.489	672.795	4.409	1.414	15.525	5.463	0.907	6.089	4.045	232.819	5.353	1.559	153.464
ENSMUST00000003071	0.093	0	0	0	0	0	0	0	0	0	0	0	0	0	0	0	0	0	0	0	0	0	0	0	0	0	0	0	0	0	0.275	0	0.169	0	0.491	0.396	0.622	0	0	0	0	0	0	0	0	0	0	0	0.449
ENSMUST00000003074	0.103	0	0.707	0.37	0.162	0	0.172	0.065	0.039	0.07	0	0.065	0.071	0.098	0.083	0	0	0.735	0.155	0	0.936	0.049	0	0.091	0.561	0	0	0.098	0	0.085	0.101	0.205	1.369	0.315	0.181	0.146	0.327	0	0	0	0.213	0.158	0.451	0	0	1.407	0.161	0.139	0.33
ENSMUST00000003079	1.552	3.573	7.079	2.388	2.237	3.822	9.77	3.039	4.008	4.041	2.858	6.291	9.418	7.032	3.025	6.724	0.926	3.69	2.694	4.809	18.678	7.255	5.781	4.926	2.836	1.759	0	13.708	2.606	3.111	3.466	2.734	279.996	506.899	150.947	95.281	275.942	280.376	1.543	1.9	10.002	1.65	1.27	2.447	2.014	9.643	1.837	1.38	514.303
ENSMUST00000003100	0.266	0.185	0.074	0.058	0	0	0	0.143	0	0.059	0.149	0	0.06	0	0.019	0.07	0.084	0.161	0.07	0	0.475	0	0	0.031	0.034	0.081	0	0.033	0.169	0.057	0	0	0	0	17.679	0	16.754	0.583	0.1	0.045	0	0.053	0	0	0.068	0.272	0	0	5.959
ENSMUST00000003115	1.093	0.337	2.501	1.736	0.185	5.756	7.038	1.54	3.415	2.771	1.892	11.639	9.32	8.537	1.677	6.393	0.222	1.334	0.095	0.148	5.346	16.98	0.9	2.334	41.06	0.142	0	2.894	0.263	0.759	0.6	0.081	91.933	59.827	40.713	35.428	69.942	55.675	1.282	0.053	1.009	0.395	0.119	1.156	0.088	5.352	0.636	0.202	42.854
ENSMUST00000003117	102.367	118.358	98.142	221.292	360.123	194.697	54.507	215	246.934	164.484	174.88	215.329	65.156	232.439	159.954	114.693	49.577	168.149	144.681	20.008	59.872	178.009	179.357	232.124	155.652	97.267	15.163	32.166	260.999	224.216	208.782	233.387	9.838	10.318	9.678	10.126	10.173	8.394	115.064	115.818	58.821	245.506	299.329	169.941	526.256	38.456	296.645	405.329	17.387
ENSMUST00000003121	3.169	3.346	2.676	11.532	14.036	7.51	5.465	6.506	9.046	10.439	5.504	5.845	5.618	6.057	7.492	6.761	3.145	7.87	9.24	2.488	7.976	5.736	9.374	13.445	2.263	6.022	0	4.025	10.711	9.557	9.214	15.295	23.765	23.705	13.862	9.084	25.146	20.258	6.477	6.375	5.957	12.473	12.846	9.298	10.77	6.494	15.245	11.964	19.171
ENSMUST00000003123	5.331	12.892	10.747	8.012	9.988	13.461	12.336	15.616	12.229	12.898	10.111	15.876	14.81	10.19	12.066	13.744	6.786	11.275	19.161	12.103	25.186	12.186	14.298	16.749	8.257	11.037	7.359	10.474	20.316	8.67	12.461	10.536	40.923	43.757	30.665	16.946	50.703	30.464	8.59	11.077	11.171	11.527	10.151	10.913	18.247	15.934	9.511	11.441	36.316
ENSMUST00000003135	0.184	0.288	0.077	0.486	0.442	0.432	0.014	0.113	0.543	0.299	0.312	0.247	0.301	0.247	0.561	0.374	0.157	0.314	0.049	0	0.057	0.337	0.277	0.816	0	0.416	0	0.031	0.268	0.454	0.271	0.501	0.628	1.018	7.321	0.92	11.466	0.589	0.163	0.042	0	0.149	0.398	0.429	0.169	0.095	0.279	0.352	6.98
ENSMUST00000003137	0.376	0.181	0	0.01	0	0	0	0.402	0	0.137	0.233	0.046	0.025	0	0	0	0.158	0.444	0.329	0	0	0.12	0	0	1.155	0.106	0	0.362	0.212	0.404	0.161	0	0	0.084	0	0.077	0	0.051	0.417	0.447	0	0.111	0.064	0	0	0	0	0	0.064
ENSMUST00000003152	14.599	19.085	13.152	21.318	22.252	21.688	11.155	20.248	25.296	23.945	25.622	17.501	15.243	11.413	18.475	16.747	16.691	30.942	28.36	14.743	23.228	10.887	27.833	29.8	4.001	33.097	12.874	14.813	36.093	28.771	30.213	19.783	31.64	32.203	24.002	21.142	35.41	32.124	19.69	22.902	18.068	27.173	22.181	25.448	36.68	11.49	20.448	24.024	25.179
ENSMUST00000003154	0.183	0.162	2.108	0.034	0	0.436	3.026	0.096	0.336	0.135	0.228	1.034	1.037	0.28	0.543	0.852	0.088	0.192	0.076	1.814	4.948	0.835	0.628	0.202	0.181	0.053	0.048	2.426	0.104	0.025	0.15	0	1.714	1.282	0.321	1.143	1.548	0.51	0.044	0	3.212	0.093	0.213	0.537	0.059	3.451	0	0	2.418
ENSMUST00000003156	19.132	8.511	24.719	36.467	45.677	36.703	13.005	10.533	53.464	17.387	30.422	35.579	26.186	22.229	24.623	27.413	17.05	76.721	24.328	16.016	97.337	19.566	56.166	67.246	6.983	32.927	3.637	22.777	67.108	66.187	77.686	84.551	71.342	56.38	43.267	31.112	56.218	58.897	30.105	17.764	46.628	45.32	61.562	54.512	55.994	45.834	58.647	66.262	73.162
ENSMUST00000003183	8.148	2.368	16.321	12.627	27.672	22.84	10.032	3.547	28.717	8.765	12.197	26.476	13.598	8.034	31.44	22.882	1.209	21.458	4.892	22.123	21.802	20.499	38.221	27.948	1.367	3.343	0.792	9.507	11.106	14.889	16.999	31.089	11.431	11.768	11.494	8.987	11.247	12.138	7.627	3.667	10.265	13.048	23.161	29.604	6.83	9.884	21.723	41.317	14.261
ENSMUST00000003191	0.482	0.484	3.304	0.434	0.166	1.71	8.98	0.553	1.007	1.371	0.888	3.234	5.856	2.66	2.135	3.852	0.925	0.767	0.295	1.952	10.902	2.713	3.209	2.061	0.368	0.075	0	10.058	0.463	0.339	0.763	0.616	20.746	21.639	12.165	12.6	17.12	17.019	0.539	0.403	11.286	0.189	0.752	1.582	0.145	6.057	0.368	0.311	19.978
ENSMUST00000003203	7.624	9.096	28.773	11.079	13.717	20.882	27.286	12.892	17.319	14.88	11.462	26.839	18.965	11.548	25.175	20.393	9.741	10.648	9.601	12.519	27.628	31.827	23.282	16.069	11.191	8.74	0.042	22.353	11.796	12.397	10.738	19.378	9.777	10.318	9.14	14.048	9.465	10.858	9.09	6.17	21.861	10.922	15.717	18.342	8.507	11.745	10.69	13.545	9.911
ENSMUST00000003207	16.355	16.448	2.912	5.879	5.205	2.998	2.543	1.659	3.564	2.595	23.188	3.121	1.913	2.329	3.156	2.331	6.882	49.215	9.43	0.294	4.021	3.685	3.914	4.037	9.702	23.77	6.275	3.497	2.799	8.724	40.026	6.067	7.67	9.59	9.057	7.722	9.463	12.887	29.871	16.486	3.75	9.844	6.443	4.368	2.78	2.736	2.662	4.491	7.751
ENSMUST00000003219	1.648	2.98	6.112	2.878	5.066	4.3	7.322	6.008	5.325	2.511	3.565	10.352	3.792	5.746	5.726	4.566	1.129	4.299	1.721	0.923	7.136	13.19	5.736	4.619	7.155	2.023	0	3.884	2.901	4.19	3.975	5.924	7.267	7.962	4.162	4.958	10.513	5.647	1.382	1.155	3.268	2.436	4.136	3.364	4.876	3.449	3.9	5.701	11.801
ENSMUST00000003238	1.088	0.301	3.584	0.565	0.389	2.268	3.61	0.26	1.252	0.923	0.866	7.498	2.654	1.218	1.576	2.197	0.225	1.23	0.025	2.173	6.822	4.504	1.769	1.409	1.943	0.165	0	1.649	0.269	0.485	0.99	0.894	5.472	5.734	4.734	4.116	5.512	3.929	0.414	0.262	3.454	0.301	1.087	2.293	0.248	5.161	0.663	1.307	6.185
ENSMUST00000003245	0.642	0.144	2.599	1.124	0.877	4.533	3.486	0.352	2.006	1.317	2.527	4.056	12.314	6.679	2.026	7.431	0.587	1.237	0	0	18.037	1.917	3.776	3.848	1.81	0.059	0	3.414	1.527	0.543	1.097	0.506	61.679	73.48	43.889	19.899	83.456	48.149	0.654	0	2.411	0.311	0.444	2.31	0.858	18.229	1.189	0.344	59.074
ENSMUST00000003268	12.53	14.93	11.951	25.897	22.723	19.42	5.66	26.073	25.309	21.874	18.753	12.865	12.111	45.101	15.826	13.465	8.039	21.076	38.204	6.606	12.118	20.055	18.239	20.733	16.154	23.672	0	5.778	32.998	21.67	18.862	13.351	23.392	22.313	13.721	12.226	21.279	16.228	8.951	15.214	6.897	18.66	16.492	19.13	37.535	7.864	14.18	14.664	20.998
ENSMUST00000003274	0.074	0.256	0.278	0.215	0.509	0.114	0.14	0.07	0.148	0.057	0.197	0.088	0.076	0.228	0.21	0.432	0.054	0.21	0	0	0.835	0.367	0.224	0.122	0	0.129	0	0.263	0.054	0.251	0.191	0.221	0.269	0.34	0	0.079	0.917	0.387	0.159	0.036	0.459	0.17	0.194	0.245	0.253	0.867	0.13	0.376	0.437
ENSMUST00000003284	5.673	1.962	5.944	8.5	11.001	14.633	4.34	1.472	14.26	3.985	5.858	14.25	5.133	3.289	8.526	7.071	0.432	8.48	2.07	1.282	9.488	12.336	21.489	11.253	3.756	1.472	0	3.607	3.834	7.996	6.189	10.976	30.711	22.519	19.132	13.854	22.988	16.31	5.401	0.785	3.204	5.481	8.371	11.602	2.85	3.902	7.096	12.448	19.063
ENSMUST00000003290	9.371	1.95	5.472	20.391	26.636	29.314	7.264	2.933	37.092	7.384	11.583	16.154	8.203	11.7	18.602	13.656	1.806	16.757	5.245	0.661	13.951	23.963	33.53	27.281	13.352	3.028	0.382	3.607	13.753	19.057	15.818	23.054	16.588	14.644	16.96	9.537	17.457	11.719	8.648	0.664	5.68	16.55	18.301	21.475	10.925	4.011	14.869	29.041	16.827
ENSMUST00000003310	3.898	10.425	21.998	8.32	8.327	9.106	30.88	20.506	10.244	11.016	11.269	16.542	14.5	13.502	17.265	15.245	14.52	10.886	11.544	27.447	23.193	20.418	17.17	12.617	7.019	11.797	0.325	31.382	8.429	12.246	11.072	13.57	27.18	30.711	22.647	15.941	29.22	25.931	6.503	6.294	20.631	9.271	9.78	9.251	10.618	9.815	7.807	8.941	29.671
ENSMUST00000003312	0.517	0.177	0.038	0.534	0.739	0.177	0.03	0.326	0.177	0.323	0.254	0.17	0.092	0.192	0.41	0.098	0.362	0.263	0.233	0	0.075	0.185	0.336	0.339	0.699	0.229	0	0.068	0.563	0.507	0.307	0.445	0.324	0.055	0.486	0.215	0.363	0.436	0.23	0.138	0.037	0.656	0.281	0.184	0.07	0	0.237	0.157	0.365
ENSMUST00000003313	0.567	0.32	1.094	0.506	0.381	0.609	2.08	0.22	0.686	0.497	0.737	0.801	1.989	0.734	0.725	1.337	0.435	1.035	0.309	1.708	3.827	0.979	1.012	1.122	0.061	0.55	0	2.499	0.359	0.523	0.998	0.716	7.198	5.554	3.06	3.341	3.088	4.797	0.705	0.252	2.904	0.204	0.449	1.01	0.067	2.304	0.337	0.361	3.519
ENSMUST00000003318	1.852	0.701	7.002	1.476	1.137	4.973	8.779	1.139	2.58	2.654	1.35	11.388	7.382	2.871	3.74	5.262	0.526	3.114	0.326	3.585	14.336	9.968	4.219	3.371	7.524	0.258	0.082	5.039	0.694	1.39	2.235	1.736	6.73	6.759	3.786	6.902	4.309	5.95	1.712	0.555	7.198	0.895	2.276	4.487	0.93	8.401	0.873	1.584	5.907
ENSMUST00000003319	20.329	29.625	12.603	33.968	35.129	22.518	10.284	24.413	27.311	25.016	30.451	24.2	14.703	29.052	23.487	16.004	16.84	25.66	33.486	8.898	13.766	13.467	20.522	27.37	3.437	32.212	0.066	7.42	30.727	31.672	31.924	21.705	21.647	22.499	14.99	12.692	19.982	19.578	27.181	30.565	12.138	35.641	27.05	23.988	35.518	9.993	22.991	31.263	18.102
ENSMUST00000003320	5.38	6.052	7.331	12.135	21.369	12.838	10.828	9.233	15.879	8.303	10.267	15.35	9.859	9.65	15.15	12.483	7.075	16.123	11.068	14.771	10.841	16.556	14.503	14.724	3.687	9.883	0	10.066	10.488	15.308	14.019	24.86	22.968	21.899	17.633	9.986	21.71	14.949	7.44	6.153	11.498	13.696	18.025	15.914	13.047	6.926	20.148	23.917	18.87
ENSMUST00000003345	1.185	6.918	0.038	1.526	0.08	0.104	0.162	1.596	0.448	1.222	2.858	0.065	0.119	0.122	0.066	0.135	2.834	2.684	3.348	0.457	0.1	0.259	0.018	0.26	0.181	4.243	0	0.222	0.464	2.058	2.008	0.081	0.677	0.14	0.749	0.13	0.71	0.227	1.849	3.563	0.168	1.93	0.267	0.03	0.066	0.318	0	0.083	0.819
ENSMUST00000003351	0.04	0.011	0.08	0.038	0	0.078	0.083	0.014	0.035	0.114	0.178	0.226	0.365	0.259	0.07	0.328	0.022	0.026	0	0	0.149	0.036	0.136	0.094	0	0.018	1.151	0.165	0	0.031	0.075	0	1.515	2.913	0.799	1.225	1.475	1.398	0.033	0.02	0.141	0.081	0	0.045	0	0.207	0.012	0	1.146
ENSMUST00000003360	0.164	0.058	0.671	0.238	0.043	0.615	0.738	0.181	0.14	0.685	0.015	0.806	1.423	0.596	0.243	0.638	0.138	0.103	0	0	1.333	0.232	0.11	0.361	0.203	0	0	0.369	0.398	0.067	0.161	0	1.016	1.535	1.042	0.783	1.717	1.144	0.235	0.053	0.339	0.063	0	0.15	0.08	1.24	0	0	1.554
ENSMUST00000003369	0.417	0.121	1.606	0.271	0.157	0.881	1.772	0.296	0.367	0.59	0.324	0.833	1.361	0.542	0.635	1.098	0.131	0.32	0.116	2.454	3.594	1.143	1.354	0.558	0.357	0.079	0	3.333	0.125	0.162	0.354	0.366	0.543	0.416	0.394	0.337	0.743	0.342	0.273	0.132	3.078	0.115	0.417	0.659	0.159	1.74	0.064	0.184	0.623
ENSMUST00000003370	0.052	0.11	0.664	0.112	0.081	0.212	0.234	0.078	0.024	0.159	0.066	0.414	0.534	0.157	0.168	0.367	0.06	0.078	0.047	2.112	3.237	0.132	0.111	0.356	0.215	0.018	0.638	0.912	0.407	0	0.061	0.155	5.051	1.424	2.015	1.472	2.484	3.033	0	0	2.277	0.048	0	0.091	0.081	1.515	0.097	0.042	0.661
ENSMUST00000003386	7.721	2.402	17.389	9.362	14.82	13.115	14.038	11.439	15.198	7.679	7.856	25.938	11.328	14.362	13.216	10.885	1.827	11.661	6.213	6.14	27.056	13.627	16.767	13.751	3.456	4.329	0	7.64	8.782	12.659	12.19	14.175	38.3	37.138	24.031	21.181	38.131	28.953	4.702	5.978	14.516	9.785	11.018	10.95	18.147	15.987	12.952	22.55	35.584
ENSMUST00000003395	7.511	23.035	2.072	7.687	0.909	1.535	0.959	17.243	1.36	6.141	12.018	1.616	0.743	2.752	0.583	0.749	16.275	13.463	15.197	1.157	1.639	3.511	0.669	1.021	43.392	23.092	0	2.292	8.23	13.217	15.964	0.846	0.669	0.551	0.677	1.166	0.817	0.395	9.024	16.731	1.701	11.105	3.379	0.926	3.481	1.055	0.503	0.418	0.593
ENSMUST00000003397	0.275	0.12	0.436	0.384	0.226	0.627	0.236	0.047	0.271	0.294	0.267	0.321	0.619	0.475	0.253	0.919	0	0.236	0.207	0	0.42	0.177	0.101	0.48	0	0.044	0	0.124	0.491	0.401	0.129	0.299	0.34	1.233	8.619	0.159	10.073	0.366	0.215	0.145	0.116	0.344	0.492	0.275	0.244	0	0.059	0	5.14
ENSMUST00000003404	0.899	1.109	11.971	1.398	1.482	3.438	25.58	3.189	2.757	4.276	1.941	8.854	12.431	4.788	5.092	9.498	1.516	3.366	1.996	23.055	25.662	8.123	9.677	5.53	0.467	0.992	0	27.99	2.119	1.879	3.162	4.202	42.187	34.638	25.575	30.157	29.239	31.558	2.356	1.184	22.55	1.401	3.692	4.116	1.155	14.393	1.821	2.104	27.951
ENSMUST00000003413	0.892	1.93	0.204	1.158	0.106	0.374	0.119	1.46	0.309	0.763	1.56	0.052	0.084	0.604	0.033	0.082	0.705	1.775	2.65	0	0.028	0.058	0.146	0.251	0	3.337	0	0.115	1.557	2.673	2.833	0.101	0.344	0.28	0.57	0.058	0.335	0.312	1.308	2.179	0.294	1.803	0.462	0.089	1.215	0.159	0.063	0	0.498
ENSMUST00000003416	0.136	0.072	0.077	0.032	0	0.099	0.33	0.046	0.022	0	0.062	0.037	0.461	0.074	0.016	0.185	0.028	0.061	0.088	0	0.684	0	0.105	0.026	0.014	0	0	0.193	0	0.012	0.1	0.073	4.797	5.485	3.07	2.436	4.482	3.581	0	0.075	0.301	0.045	0	0	0.057	0.655	0	0	3.334
ENSMUST00000003433	4.944	3.382	16.751	10.508	12.06	12.225	15.89	6.205	12.856	6.511	8.065	17.878	15.246	6.404	15.056	15.273	4.086	14.07	6.475	31.185	38.537	15.278	17.555	11.222	3.518	6.087	0.033	15.836	6.541	9.429	10.711	14.018	15.609	13.853	15.094	7.665	23.334	10.409	4.367	4.218	26.181	8.302	11.873	11.983	9.317	18.183	9.371	14.231	19.825
ENSMUST00000003434	2.357	3.646	3.44	4.374	4.962	4.801	1.96	1.285	3.745	1.949	2.703	6.726	3.025	1.8	3.713	3.428	0.973	3.13	1.475	0.248	4.926	4.723	4.012	3.133	4.265	1.451	0	1.729	2.386	2.975	3.342	3.389	14.213	14.458	12.05	9.466	14.584	10.034	1.828	0.694	3.193	3.219	3.664	3.641	1.578	3.248	2.515	5.1	15.399
ENSMUST00000003436	6.956	8.507	5.937	11.524	14.36	7.983	3.473	7.032	10.845	7.753	8.485	15.761	4.623	15.124	8.436	6.381	2.402	10.321	7.522	2.41	5.415	9.847	8.993	8.652	4.064	8.119	0	2.11	11.15	10.173	11.588	12.125	28.212	18.475	17.212	11.205	27.188	21.904	6.974	6.868	3.416	8.468	12.7	7.156	15.831	2.367	11.127	14.955	23.121
ENSMUST00000003438	1.709	0.348	2.095	3.475	7.736	3.183	2.346	0.565	4.529	1.627	2.429	4.815	3.242	1.399	4.07	3.491	0.403	3.159	0.604	1.865	5.217	3.027	4.107	3.195	0.292	0.501	0.039	2.282	1.109	3.374	2.148	5.788	4.962	5.691	3.189	2.574	4.493	3.154	1.266	0.143	2.259	2.876	4.86	3.915	1.086	3.405	4.491	5.438	5.71
ENSMUST00000003442	0.207	0.041	0.742	0.07	0.012	0.534	2.268	0.015	0.315	0.496	0.139	1.074	2.194	0.488	0.342	1.255	0.178	0.271	0	0.014	6.787	0.381	0.878	0.366	0.148	0	3.494	1.343	0.358	0.066	0.113	0	9.781	5.848	5.033	3.458	9.393	4.212	0.214	0.06	1.809	0.106	0.081	0.863	0.135	4.026	0.27	0.125	10.973
ENSMUST00000003444	69.424	115.102	18.246	116.047	137.629	78.493	23.94	219.229	113.56	98.363	109.799	100.808	25.728	97.006	89.253	62.534	111.038	154.144	135.409	7.451	5.314	163.424	63.56	114.679	148.675	136.146	13.191	22.44	172.474	169.121	165.663	123.972	0.395	0.131	7.446	0.365	15.188	1.367	93.92	103.275	10.828	143.517	120.608	73.061	200.249	3.086	119.529	134.05	6.785
ENSMUST00000003445	0.207	0.032	0.399	0.025	0	0.151	0.596	0	0.304	0.273	0.158	0.113	0.733	0.225	0.24	0.282	0.086	0.373	0	0	1.088	0	0.279	0.196	1.321	0	0	0.211	0.172	0	0	0.044	11.284	7.744	14.341	4.151	11.905	8.865	0	0	0.275	0	0.156	0	0.116	2.429	0	0.241	15.055
ENSMUST00000003450	8.234	3.86	15.292	14.033	15.574	18.671	24.783	6.237	16.625	13.818	6.93	25.926	16.063	4.985	18.274	18.078	4.273	11.022	10.655	138.841	21.868	25.663	17.659	10.811	19.702	10.771	0.097	10.324	4.748	8.859	11.202	14.781	28.149	29.138	19.915	14.816	24.563	20.447	6.14	10.379	17.979	12.366	21.623	23.003	3.168	13.13	14.839	17.329	20.707
ENSMUST00000003451	0.196	0.146	0.171	0.131	0.031	0.141	0.235	0	0.179	0.07	0.22	0.337	0.466	0.28	0.31	0.365	0.37	0.062	0	0.107	1.145	0.125	0.093	0.286	0.044	0.034	0	0.238	0.529	0.024	0.087	0.015	0.392	0.857	1.06	0.125	0.974	0.288	0	0.019	0.274	0.023	0.103	0.39	0.038	0.979	0.023	0	0.602
ENSMUST00000003459	0.039	0	0.088	0.033	0	0.08	0.115	0.012	0.015	0.114	0.056	0.012	0.425	0.099	0	0.164	0.066	0.05	0	0	1.12	0.028	0.07	0.043	0.107	0.229	0	0.205	0.124	0	0.019	0	0.333	0.33	0.379	0.209	0.661	0.466	0	0	0.264	0.015	0	0	0.051	1.649	0.061	0	0.378
ENSMUST00000003461	10.575	14.333	20.697	17.102	21.877	19.457	23.687	16.513	21.352	12.465	17.571	31.91	22.791	18.161	23.76	22.168	8.026	25.713	12.99	18.639	36.422	25.985	23.013	19.805	18.888	12.939	0	14.274	13.718	18.491	23.392	22.727	43.618	40.117	36.474	30.669	37.407	40.375	13.414	10.527	28.142	14.896	20.184	17.648	18.384	23.106	18.197	30.332	42.858
ENSMUST00000003468	6.542	6.035	2.901	9.301	7.46	10.911	3.653	6.927	10.253	9.723	4.414	7.647	2.619	2.347	6.104	4.998	3.069	7.919	8.504	1.368	4.863	9.377	13.715	9.497	3.012	9.649	0.909	2.439	10.264	7.395	9.556	5.609	8.13	6.201	7.694	10.631	4.677	5.068	7.028	6.653	1.714	8.369	5.41	12.708	3.788	1.653	5.635	5.754	5.392
ENSMUST00000003469	0.148	0	0.235	0.025	0.023	0	0.075	0.014	0.068	0	0.032	0.071	0.031	0	0.084	0.051	0	0.056	0	0	0.811	0	0	0.039	0.066	0	0	0	0	0.037	0	0	0.674	0.716	0.078	0.126	0.396	0.124	0	0	0.23	0	0	0	0	0.392	0	0	1.547
ENSMUST00000003493	3.798	3.192	11.294	9.56	12.838	9.828	8.591	3.772	12.072	8.204	6.947	13.102	11.443	4.715	10.479	11.233	5.061	10.605	11.027	32.952	20.191	8.729	16.165	14.19	4.33	8.607	0	9.147	10.191	9.56	7.592	12.279	81.79	100.365	52.084	34.228	76.112	60.217	6.673	5.837	12.9	11.152	13.016	11.47	5.047	14.578	9.655	12.935	67.494
ENSMUST00000003501	0.826	0.179	12.772	0.265	0.132	1.678	1.061	0.257	0.943	0.357	0.446	4.778	1.084	0.523	1.273	0.909	0.349	0.728	0.071	0.581	2.21	2.739	4.471	0.547	1.351	0.053	0	1.176	0.52	0.133	0.558	0.695	0.227	0.109	0.091	0.064	0.139	0.243	0.361	0.05	1.148	0.138	1.041	1.205	0.134	0.568	0.162	0.525	0.181
ENSMUST00000003502	0.698	0.438	1.287	0.7	0.145	1.304	0.568	0.35	0.938	0.8	0.746	2.328	2.035	1.366	0.399	1.298	0.743	2.592	0.34	0	1.813	3.786	0.442	1.822	1.559	0.252	0	0.935	0.299	0.888	1.424	0.154	0.858	0.472	0.108	1.135	0.274	0.646	1.148	0.12	1.147	0.472	0.216	1.631	0.241	1.686	0.723	0.167	0.468
ENSMUST00000003509	0.191	0.05	0.044	0.039	0.009	0.033	0.214	0.056	0.027	0.069	0.144	0.07	0.064	0.022	0.024	0.046	0.162	0.056	0.084	0	0.17	0.067	0.04	0	0.284	0.159	0	0.485	0.026	0.065	0.035	0.013	0.107	0.33	0.743	0.112	1.552	0.302	0.082	0.086	0.191	0.047	0	0	0.011	0.017	0	0.024	0.677
ENSMUST00000003512	0.149	0.093	0.631	0.445	0.049	0.191	0.219	0	0.227	0.523	0.053	0.261	3.52	0.721	0.202	2.23	0.054	0.157	0	0	8.119	0	0.486	1.483	0	0.044	0	0.46	1.324	0.061	0.128	0.037	150.016	96.146	32.847	34.522	67.254	59.996	0.16	0.024	0.54	0.257	0	0.274	0.049	19.153	1.109	0	31.039
ENSMUST00000003513	16.349	17.821	6.935	20.923	24.676	21.274	7.14	25.047	24.725	22.049	19.291	19.258	9.845	21.573	14.914	12.986	23.342	32.282	19.899	7.782	16.026	9.872	17.764	29.955	3.514	24.705	0	9.115	36.309	35.071	32.846	28.897	20.375	25.202	7.663	10.363	19.037	15.311	27.161	23.506	11.256	31.905	24.593	20.586	41.413	8.765	25.61	29.032	16.66
ENSMUST00000003521	42.659	50.7	222.045	65.357	99.902	86.411	177.573	65.087	94.33	56.871	67.961	200.112	207.124	187.765	108.3	156.236	35.105	108.948	46.935	130.073	283.966	95.005	147.51	108.04	31.809	54.066	0	214.216	122.373	103.557	94.916	163.114	795.219	787.285	531.892	312.132	736.44	625.245	62.772	36.538	376.493	72.482	133.742	97.694	117.612	243.822	126.775	195.454	865.019
ENSMUST00000003527	55.283	53.002	62.582	90.582	102.626	91.277	48.732	74.29	106.949	83.431	66.276	122.842	66.964	66.241	77.376	72.193	31.443	90.943	104.956	141.805	89.475	70.465	73.962	83.543	33.312	82.865	2.661	28.155	82.638	80.899	93.374	80.383	53.382	55.589	36.646	30.227	57.829	40.719	50.468	58.305	59.218	84.594	72.755	108.744	95.409	55.508	68.69	85.947	49.689
ENSMUST00000003529	13.738	27.773	18.441	18.871	12.445	17.646	35.548	46.605	19.488	26.635	19.376	26.75	18.647	15.883	15.024	17.509	29.261	28.902	44.987	27.848	35.622	22.23	21.905	21.633	8.966	46.916	0	30.778	26.376	26.643	30.964	14.909	38.964	43.734	26.055	14.093	42.356	32.76	23.391	30.01	30.885	24.365	18.196	21.003	17.442	24.247	11.831	11.064	29.457
ENSMUST00000003536	14.58	17.209	13.654	18.488	16.831	16.389	10.938	23.492	19.544	13.086	22.741	25.585	13.943	14.648	11.137	12.088	35.537	32.876	16.765	6.405	19.992	23.389	17.342	18.556	20.526	29.692	0	14.824	29.013	34.592	34.618	19.498	8.432	10.118	7.606	6.712	9.015	9.021	21.045	18.58	15.504	18.544	17.932	16.793	23.942	11.978	16.835	22.345	13.145
ENSMUST00000003544	0.472	0.81	0.925	0.227	0.099	0.484	1.868	0.433	0.245	0.636	0.773	0.507	1.029	0.421	0.353	0.499	0.674	0.55	0.523	0.445	1.335	0.597	0.567	0.303	0.67	0.788	0	1.261	0.108	0.228	0.621	0.11	6.801	10.922	6.986	6.485	6.973	5.757	0.651	0.315	0.733	0.322	0.447	0.472	0	0.563	0.139	0	10.583
ENSMUST00000003550	6.363	2.144	16.114	9.732	12.326	11.466	11.93	7.261	12.902	8.844	7.597	20.926	16.7	15.536	11.908	14.336	1.457	10.622	3.539	3.835	18.259	21.026	15.195	14.038	4.992	3.04	0	5.793	8.715	9.401	7.709	10.863	42.108	39.731	26.71	21.839	35.074	29.539	4.294	2.17	7.309	5.533	8.84	7.859	7.965	13.135	7.521	10.761	38.83
ENSMUST00000003554	1.521	7.034	0.111	1.139	0.258	0.336	0.147	2.982	0.481	1.765	1.376	0.112	0.399	0.145	0.275	0.101	9.73	1.064	7.252	0	0.369	0.066	0.252	0.589	0.279	13.503	0	0.383	1.98	1.374	1.676	0.123	0.255	0.403	1.388	0.946	0.871	0.147	5.436	11.613	0.036	3.04	0.8	1.343	0.206	0.549	0.33	0.309	0.072
ENSMUST00000003561	0.282	0.041	0.145	0.19	0.036	0.055	0.019	0.317	0.226	0.32	0.073	0.102	0.173	0.109	0.099	0.086	0.254	0.096	0.207	0	0.544	0.065	0.164	0.161	0.023	0.333	0	0.13	0.389	0.019	0.214	0	1.675	5.704	3.533	1.782	9.039	2.89	0.229	0.059	0.284	0.263	0	0.151	0.03	0.112	0.089	0.031	5.319
ENSMUST00000003568	0.08	0	0.013	0.013	0	0	0.061	0	0.009	0	0.017	0	0.025	0	0.013	0	0.035	0.02	0	0.132	0.059	0	0	0	0.119	0	0	0.046	0	0	0.024	0	0	0	0	0	0	0	0	0.031	0	0	0	0	0	0	0	0	0
ENSMUST00000003569	0.06	0.128	0.048	0	0.032	0.041	0	0.038	0.046	0.062	0.043	0	0	0	0	0	0.262	0.101	0.212	0	0.042	0	0	0	0	0	0	0.143	0.088	0.149	0.059	0	0.146	0.507	5.237	0.085	7.429	0.421	0	0.156	0.249	0.138	0	0.089	0.235	6.888	0	0	7.264
ENSMUST00000003572	4.667	4.925	18.655	6.267	12.934	11.721	18.738	4.308	14.122	5.149	12.788	16.299	19.533	10.327	18.905	19.406	2.646	8.611	4.05	41.313	44.344	6.274	19.82	12.702	0.633	5.115	0	17.385	5.223	8.974	10.372	15.947	43.617	41.182	30.013	24.412	41.969	38.244	5.076	3.653	32.958	5.739	13.703	12.992	7.883	19.472	11.316	18.71	45.254
ENSMUST00000003574	0.038	0	0	0	0.03	0.013	0.048	0	0.029	0.065	0.014	0	0.013	0.085	0.021	0	0.055	0	0	0	0.401	0.018	0.068	0	0	0	0	0.036	0	0	0	0	3.139	3.764	1.105	0.837	1.502	2.157	0	0.099	0.079	0	0	0	0	0.633	0	0.026	0.534
ENSMUST00000003575	1.249	0.639	3.578	2.501	1.246	2.133	9.896	1.943	2.228	3.96	1.042	3.262	9.358	3.09	2.059	6.423	0.736	1.77	0.521	8.805	30.807	6.254	5.473	6.756	0.802	1.174	0	19.236	3.303	0.941	0.705	0.547	203.22	158.941	112.21	64.492	160.074	159.225	1.835	0.927	8.229	1.098	1.283	3.609	1.39	40.521	2.838	1.012	127.909
ENSMUST00000003597	0.104	0.014	0	0	0	0	0	0	0	0	0.042	0	0	0	0	0	0.189	0	0	0	0	0	0	0	0.213	0	0	0	0	0	0	0	0	0	0	0	0	0	0	0	0	0	0	0	0	0	0	0	0
ENSMUST00000003599	3.683	7.495	1.344	6.446	3.797	3.045	1.859	8.256	4.602	5.586	6.214	3.329	5.448	7.314	2.657	4.293	5.702	6.684	7.556	0.017	7.704	3.922	2.505	6.041	6.39	8.629	0.482	1.662	7.611	7.624	7.751	3.709	19.807	18.087	13.246	13.928	18.007	17.337	6.361	6.031	1.346	6.133	2.865	2.25	7.937	9.746	2.871	1.511	19.71
ENSMUST00000003612	2.51	3.763	2.602	3.125	0.371	4.001	2.061	1.356	2.081	2.164	3.976	9.591	5.555	4.391	0.994	3.174	6.549	5.683	2.406	1.292	5.81	16.032	1.528	3.801	39.878	5.517	0	5.7	1.168	3.006	4.416	0.369	7.899	8.878	4.788	5.065	10.585	8.672	6.014	3.667	2.135	2.454	0.54	2.378	1.033	8.445	0.892	0.282	7.038
ENSMUST00000003620	0.344	0.077	0.381	0.279	0.114	0.251	0.148	0.094	0.104	0.149	0.068	0.19	0.309	0.224	0.162	0.314	0.105	0.069	0	0.099	1.41	0.051	0.305	0.204	0.121	0	0	0.297	0.145	0.168	0.027	0.014	7.559	13.659	15.552	11.104	9.235	17.329	0.195	0.053	0.76	0.229	0	0.3	0.089	0.718	0.043	0.055	6.528
ENSMUST00000003621	2.515	6.406	3.796	3.355	4.669	3.7	3.233	4.11	3.731	3.532	5.499	4.684	3.873	3.273	2.798	3.155	3.909	5.509	5.537	4.1	7.617	3.068	3.956	4.135	3.014	6.887	0	4.04	3.78	5.069	6.36	4.327	7.315	8.403	5.033	3.996	7.828	6.093	2.869	3.976	4.213	4.601	2.904	3.621	3.132	4.588	2.718	4.461	7.552
ENSMUST00000003622	13.565	3.967	25.334	16.46	36.185	40.081	25.262	10.663	46.452	14.919	24.602	78.569	44.558	27.717	34.404	36.981	4.777	25.358	6.972	2.445	35.548	55.686	39.057	43.044	10.817	5.278	0	14.215	12.436	16.73	17.758	28.941	23.876	23.823	24.82	22.084	39.057	27.276	14.044	3.777	25.551	12.558	28.328	31.694	13.318	23.011	31.148	46.747	35.919
ENSMUST00000003628	0.728	0.436	1.177	0.653	0.107	2.615	0.801	0.366	1.805	1.82	1.003	4.502	5.913	3.33	0.788	3.285	0.165	1.321	0.283	0	2.516	2.67	0.796	2.011	0.305	0.378	0	0.219	0.282	0.745	0.688	0.17	12.19	13.466	38.498	8.223	48.784	9.893	0.941	0.298	0.6	0.484	0.015	2.057	0.122	2.201	0.734	0.173	35.158
ENSMUST00000003635	0.516	0.224	2.047	1.431	0.105	1.077	0.048	0.272	1.637	0.392	1.103	11.129	9.653	2.417	1.596	6.606	0.277	1.351	0.173	0	20.433	6.128	2.291	5.647	1.394	0.435	0	1.905	2.202	0.614	1.326	0.2	4.306	3.82	15.163	4.106	18.343	4.568	0.863	0.334	1.483	0.659	0.452	3.753	1.531	22.424	1.256	0.505	18.288
ENSMUST00000003640	5.014	2.02	17.116	14.727	0.653	14.777	1.501	0.655	10.327	5.799	4.385	36.301	62.697	12.618	9.611	41.133	1.027	6.614	0.669	6.72	244.171	24.952	24.598	35.824	1.639	1.554	5.415	11.192	27.127	5.326	4.737	0.354	0.084	0.106	0.061	0.11	0.077	0.097	7.757	1.041	15.508	4.876	0.621	22.075	6.217	423.174	7.724	4.15	1.49
ENSMUST00000003642	2.244	5.863	1.462	3.338	2.731	3.09	1.98	3.139	2.945	4.44	2.288	1.828	2.836	1.381	1.26	2.435	2.912	3.538	8.126	7.441	6.283	0.938	2.282	3.429	0.887	8.427	0	1.392	5.824	3.808	4.878	2.466	18.844	26.198	13.005	7.583	20.214	16.413	3.423	5.821	3.352	3.36	2.449	3.821	3.093	3.004	1.858	1.591	11.681
ENSMUST00000003643	0.137	0.016	0.024	0.127	0	0	0.192	0	0	0	0.065	0.058	0.158	0.058	0.025	0.053	0.022	0.154	0.138	0	0.145	0	0.123	0.081	0	0	0	0	0	0	0.158	0	0.167	0.281	0	0	0.146	0	0.066	0.059	0.19	0	0	0.674	0	1.031	0	0	0
ENSMUST00000003645	13.489	18.059	12.945	21.042	25.103	17.008	4.67	9.127	23.559	11.337	14.667	15.117	9.45	15.619	11.994	12.011	3.78	20.723	15.975	10.099	11.535	8.609	19.714	20.391	3.722	16.322	0.149	2.82	25.31	23.583	21.811	22.118	16.225	16.938	10.732	7.624	14.608	10.415	7.504	11.204	5.026	13.879	16.003	16.582	25.593	9.73	19.338	22.8	12.99
ENSMUST00000003655	1.469	1.71	1.263	2.999	3.981	3.402	1.103	3.332	5.006	4.825	2.625	3.341	1.925	5.082	4.344	4.277	1.341	2.463	3.89	0	0.701	2.382	6.152	5.954	0.092	1.967	0	0.369	6.067	4.378	2.988	4.675	27.457	42.002	19.36	10.923	24.638	31.47	2.469	1.319	0.038	4.853	3.637	2.37	3.691	0.688	3.304	5.349	17.297
ENSMUST00000003659	28.614	28.411	3.324	45.886	38.256	25.15	3.007	25.891	33.466	32.589	41.316	22.086	7.494	14.526	22.122	14.084	30.508	51.695	55.314	10.281	2.071	9.586	20.483	36.623	1.778	64.643	0.127	4.721	33.797	48.442	50.23	26.27	0.486	11.017	0.705	0.36	0.969	2.112	38.871	40.522	3.016	51.788	33.811	23.82	38.465	0.706	27.307	28.322	5.905
ENSMUST00000003669	4.839	4.561	3.329	7.516	4.018	5.911	3.795	7.288	5.75	7.274	7.26	4.549	4.075	2.796	3.772	3.708	6.901	9	8.614	7.302	7.786	3.894	4.85	8.125	2.217	12.056	0	3.749	9.472	7.888	10.342	5.543	36.59	23.9	23.668	20.108	27.698	25.945	7.103	7.571	6.99	9.135	5.458	5.79	6.11	4.476	5.177	4.978	22.383
ENSMUST00000003677	0.346	0.012	0.503	0.47	0.789	0.579	0.377	0.284	0.553	0.201	0.555	0.802	0.834	0.658	0.636	0.679	0.234	0.481	0.087	0	1.188	0.475	1.025	0.611	0.292	0.081	0	1.133	0.387	0.485	0.477	0.95	14.693	14.389	8.726	6.158	13.227	8.996	0.05	0.045	0.465	0.186	0.759	0.382	0.045	0.88	0.487	0.446	9.451
ENSMUST00000003681	0.772	1.804	0.828	0.916	0.33	0.657	1.044	1.097	0.535	0.767	1.572	1.088	0.976	0.359	0.573	0.783	1.785	1.328	1.821	0.18	1.529	0.594	0.454	0.425	0.208	2.474	0	1.088	0.587	1.188	2.074	0.48	0.478	0.491	0.173	0.559	0.549	0.499	1.378	2.345	0.944	1.171	0.54	0.344	0.225	0.53	0.482	0.568	0.446
ENSMUST00000003687	0.76	0.667	1.388	1.259	0.236	2.893	1.922	1.869	1.685	2.7	1.543	6.209	5.872	3.686	1.093	3.569	0.777	1.178	0.385	0	4.371	8.636	0.938	2.877	3.871	0.615	0.152	0.855	0.959	1.05	0.952	0.096	17.062	17.536	12.577	8.423	17.916	8.289	0.907	0.819	0.872	0.94	0.202	2.1	1.024	6.858	0.885	0.221	14.799
ENSMUST00000003705	6.615	9.267	2.604	11.887	15.334	8.69	3.137	12.158	13.604	7.596	22.55	8.875	4.06	7.01	11.285	8.641	13.006	25.046	12.726	1.616	2.615	7.215	9.414	16.373	2.508	14.491	0.043	5.805	15.678	20.257	21.925	17.527	3.111	4.331	2.563	2.233	3.04	1.598	14.155	12.881	2.735	14.946	11.468	6.588	12.312	1.66	13.953	11.134	3.016
ENSMUST00000003710	4.37	6.326	5.454	5.552	4.938	6.112	5.201	8.242	5.21	5.938	5.693	8.125	3.915	3.829	5.545	4.092	2.386	5.722	3.086	1.024	6.947	8.579	5.178	5.547	7.064	3	0	4.375	6.735	5.544	5.621	4.083	4.041	4.736	3.504	4.347	4.277	3.36	3.646	3.019	4.331	4.492	3.481	4.119	5.818	4.137	2.733	4.572	6.235
ENSMUST00000003714	0.238	0.09	0.842	0.268	0.037	0.157	1.742	0.165	0.145	0.748	0.13	0.352	2.652	1.15	0.193	1.373	0.252	0.067	0	0.588	5.37	0.54	0.313	1.211	0.055	0.046	0	2.783	0.609	0.104	0.086	0.016	22.749	9.32	9.468	5.876	23.374	17.187	0.057	0	1.082	0.073	0	0.152	0	5.671	0.05	0.021	8.721
ENSMUST00000003717	0.34	0.475	0.093	0.477	0.417	0.435	0.307	0.548	0.57	0.593	0.125	0.268	0.137	0.217	0.465	0.211	0.553	0.482	0.8	0.533	0.218	0.151	0.372	0.682	0.134	0.251	0.025	0.219	0.41	0.439	0.36	0.437	0.058	0.427	0.364	0.237	0.111	0.4	0.24	0.134	0.346	0.403	0.307	0.293	0.622	0.062	0.523	0.421	0.228
ENSMUST00000003720	0.916	0.838	5.552	1.314	2.072	2.424	9.726	0.834	2.068	1.887	1.781	3.782	8.838	2.984	4.282	7.05	0.554	2.077	0.62	4.898	16.383	2.068	6.686	3.642	0.075	0.366	0	10.879	0.842	0.963	1.033	1.901	22.261	21.216	18.142	7.673	28.249	15.171	1.551	0.364	11.175	1.675	2.031	2.277	0.578	8.338	2.134	2.099	17.02
ENSMUST00000003726	10.393	2.302	48.035	10.548	13.808	23.599	47.891	5.658	19.897	10.013	9.958	70.171	32.043	10.291	24.645	24.869	1.856	13.044	2.703	35.818	71.394	60.766	29.614	15.952	23.099	2.04	0.052	28.307	5.188	8.329	10.19	15.022	8.08	6.663	8.152	12.098	6.323	7.663	6.533	2.199	47.93	7.503	14.971	22.804	4.384	43.611	11.06	21.509	7.252
ENSMUST00000003741	1.584	4.771	2.713	2.291	0.832	0.861	6.2	1.102	1.152	0.906	3.198	1.776	3.85	0.979	1.193	2.737	2.588	7.494	5.028	10.114	12.713	1.312	1.925	1.095	0.355	9.557	0	5.098	1.022	3.68	5.243	0.986	8.174	8.708	8.994	4.918	14.733	9.019	4.52	3.579	9.852	2.771	1.696	1.84	0.822	4.46	0.97	0.912	9.75
ENSMUST00000003754	0.166	0.064	0.324	0.088	0.119	0.186	1.598	0.014	0.207	0.093	0.258	0.562	0.5	0.632	0.27	0.511	0.131	0.057	0.137	0.276	2.749	0.086	0.631	0.08	0.18	0	0	0.215	0.066	0.168	0.089	0.045	0	0	0	0	0.058	0	0.065	0	0.845	0.104	0.199	0.133	0.089	0.576	0.142	0	0.066
ENSMUST00000003759	0.78	0.659	2.337	1.105	2.09	1.858	1.619	0.619	2.28	0.995	1.262	2.492	1.851	2.246	1.898	2.07	0.143	1.465	0.646	2.732	2.601	2.553	2.339	1.891	0.628	0.283	0.033	1.361	1.117	1.121	1.598	2.546	17.167	16.747	8.82	6.19	15.626	10.861	0.635	0.273	1.942	1.39	1.997	1.194	2.445	2.021	1.436	2.288	11.587
ENSMUST00000003762	0.186	0.033	0.312	0.232	0	0.117	0.117	0.127	0.059	0.255	0.055	0.256	0.246	0	0.059	0.17	0.045	0.039	0	0	1.685	0	0.181	0.48	0.046	0.036	0	0.029	0.452	0.064	0.031	0.062	0.395	0.333	1.254	1.892	0.197	0.499	0.089	0.1	0	0	0.027	0.137	0.384	6.856	0.097	0	0.236
ENSMUST00000003777	2.741	4.572	2.367	5.686	5.358	3.555	1.296	3.001	4.161	4.081	3.955	2.722	2.986	5.982	2.813	3.647	2.781	8.82	5.423	1.477	4.657	2.215	3.162	5.547	2.187	7.735	0.11	1.927	7.185	5.388	7.716	3.843	6.788	6.616	4.207	4.502	6.642	5.237	3.904	3.526	2.908	4.467	4.928	3.445	4.046	2.544	3.692	4.235	5.564
ENSMUST00000003808	0.028	0	0.044	0.07	0	0	0.018	0.027	0	0	0.06	0.107	0.072	0.013	0.034	0.048	0	0.053	0	0	0.191	0.02	0	0.019	0	0	0	0	0	0.017	0	0	0.051	0	0.443	0.119	0.4	0	0.12	0	0.13	0.064	0	0	0	0.041	0	0	0.257
ENSMUST00000003818	4.104	8.105	9.76	12.648	18.151	11.75	6.88	20.305	12.688	12.357	14.133	19.065	9.578	54.561	20.606	14.351	4.481	12.134	9.534	0.029	6.631	11.155	24.279	25.825	0.8	6.09	0	6.995	19.554	20.025	12.409	19.998	5.709	5.837	6.823	4.074	6.331	6.066	5.791	5.712	5.274	11.959	14.315	6.438	47.664	3.597	15.917	19.906	6.574
ENSMUST00000003826	0.093	0.033	0.016	0.147	0.025	0	0	0.049	0.012	0.064	0.1	0.02	0	0.02	0	0.018	0.06	0.052	0.031	0	0.044	0	0	0	0.031	0.145	0	0.015	0.061	0.18	0	0	0	0	0	0	0	0	0.089	0.04	0	0.119	0.055	0	0.02	0	0	0	0
ENSMUST00000003828	19.676	112.467	13.695	36.988	28.67	16.112	12.296	75.749	22.676	35.498	54.17	15.626	13.578	60.663	17.199	16.507	37.414	66.263	75.541	1.761	14.721	37.093	15.904	31.888	69.162	71.813	16.733	13.811	51.829	69.069	74.897	25.235	28.434	29.999	19.208	15.165	28.711	22.834	32.674	52.781	9.996	51.169	28.287	17.297	66.918	6.528	27.14	18.89	28.883
ENSMUST00000003843	0.135	0.085	0.367	0.06	0	0.043	0.509	0.068	0.024	0.207	0.117	0.189	0.391	0.08	0.082	0.27	0.098	0	0	0.115	0.89	0.179	0.233	0.123	0.088	0.066	3.697	0.492	0.104	0.021	0.037	0.032	9.395	13.193	9.411	4.585	13.255	8.112	0.027	0.016	0.314	0.039	0.022	0.056	0.025	2.668	0.04	0.051	13.072
ENSMUST00000003850	0.406	1.078	1.046	0.986	0.964	1.234	0.503	1.047	1.232	1.188	0.761	0.952	1.286	1.557	1.133	1.217	0.636	0.723	1.345	2.624	1.715	0.642	1.031	1.447	0.129	1.445	0	0.36	1.854	1.135	0.855	0.847	4.645	4.206	4.071	3.129	3.087	2.875	0.888	0.646	0.868	1.423	0.683	1.161	1.743	1.308	1.078	0.907	2.958
ENSMUST00000003857	2.228	0.557	0.698	2.722	1.622	1.644	0.646	0.53	2.031	0.987	1.146	1.878	1.562	0.854	1.472	1.406	0.252	1.227	1.41	0.184	2.216	0.546	1.729	1.834	0.669	0.835	0	0.235	1.297	1.325	1.218	1.303	5.83	4.296	4.156	2.515	6.699	4.266	1.262	0.73	0.711	1.412	1.206	1.477	1.362	1.076	0.861	1.883	6.619
ENSMUST00000003860	2.418	2.514	2.005	2.333	1.567	2.66	0.861	2.149	3.26	3.233	2.955	2.418	2.078	2.327	1.888	2.078	1.421	3.079	3.392	6.24	4.345	2.517	3.11	2.508	1.107	4.408	0	0.931	5.724	2.449	2.575	2.448	11.994	11.362	16.641	6.113	20.84	8.062	1.748	3.176	2.153	2.188	2.112	3.171	2.537	2.326	1.349	2.137	9.849
ENSMUST00000003870	7.136	8.596	4.174	10.836	10.457	11.575	5.937	10.017	11.071	9.362	12.008	19.669	12.765	8.215	8.386	11.047	7.548	14.79	7.787	4.231	8.378	18.367	6.742	13.709	10.824	9.3	3.104	5.969	9.941	14.044	14.665	9.105	5.234	5.239	5.337	4.066	5.816	4.729	10.187	6.782	4.555	10.545	7.642	8.714	6.915	5.571	6.732	8.443	7.024
ENSMUST00000003876	5.646	3.444	10.409	11.482	10.34	13.729	8.702	6.502	12.793	10.69	5.817	10.724	6.881	5.883	11.128	9.283	4.099	8.271	7.396	7.973	8.056	11.4	16.304	11.717	4.92	5.201	0	6.227	8.163	8.686	7.148	9.964	17.986	20.562	13.581	12.729	15.73	13.956	10.538	4.2	4.415	9.888	11.211	17.113	4.907	3.86	9.006	7.469	15.16
ENSMUST00000003898	0.158	0	0.212	0.057	0.086	0.126	0.121	0.026	0.078	0.056	0.081	0.059	0.149	0.033	0.095	0.095	0.159	0	0	0.05	0.548	0.019	0.286	0.118	0	0	0	0.312	0.03	0.017	0.02	0	2.118	1.591	0.633	1.284	1.021	1.725	0	0.053	0.064	0	0.108	0.061	0	0.161	0.08	0.056	0.769
ENSMUST00000003906	11.98	13.094	11.889	22.227	20.765	19.538	6.511	4.967	22.04	8.5	16.523	27.008	17.374	40.732	22.344	20.929	6.087	23.766	8.013	11.882	25.075	11.84	22.753	27.416	1.128	16.622	0	9.793	24.531	24.165	21.595	16.85	33.771	30.731	19.626	14.805	27.489	26.554	10.055	8.621	10.84	16.629	14.947	14.889	15.13	10.104	11.949	16.23	25.715
ENSMUST00000003907	0.379	0.712	0.301	0.34	0.055	0.562	0.377	0.265	0.399	0.593	0.288	0.561	0.938	0.673	0.429	0.907	0.39	0.542	0.12	0.328	1.615	0.226	0.43	0.515	0.074	0.751	0	0.639	0.218	0.271	0.353	0.119	17.981	24.566	12.489	9.208	16.825	17.085	0.665	0.291	0.588	0.206	0.052	0.682	0.078	1.2	0.211	0.041	13.015
ENSMUST00000003908	19.874	18.965	23.866	23.775	19.395	29.674	18.418	20.701	32.049	26.511	22.304	42.236	22.539	14.607	24.218	22.528	9.884	33.675	21.223	13.932	30.657	45.98	26.992	26.467	36.28	23.319	0.019	13.871	24.298	24.046	31.699	17.998	5.966	6.594	6.383	7.557	6.681	7.224	18.626	13.992	19.753	20.344	15.591	29.285	20.048	13.298	14.603	20.358	9.897
ENSMUST00000003910	0.113	0.228	0.57	0.189	0.069	0.129	0.19	0.048	0.202	0.142	0.148	0.3	0.638	0.108	0.225	0.535	0.11	0.048	0.076	2.001	0.835	0	0.187	0.2	0.206	0.066	0	0.179	0.092	0.125	0.056	0.151	8.909	5.357	5.249	2.922	8.369	5.338	0.108	0.024	0.469	0.116	0	0.056	0.049	1.331	0	0.128	3.667
ENSMUST00000003911	21.418	33.331	9.203	42.589	79.09	50.676	12.567	34.675	73.558	37.537	46.66	32.767	21.497	22.732	55.679	40.781	12.801	45.731	28.378	6.714	13.695	26.97	45.385	59.557	42.829	27.463	9.695	4.689	58.729	57.155	47.917	69.622	21.722	18.987	15.713	15.717	21.04	17.327	26.602	24.834	9.673	41.215	62.699	49.032	65.587	12.106	66.427	94.893	23.946
ENSMUST00000003912	143.15	136.227	431.511	269.371	336.269	310.989	160.194	163.078	324.45	201.991	218.343	419.542	220.864	223.998	267.704	247.227	78.1	169.023	158.424	289.211	177.51	218.694	393.161	253.374	82.463	114.838	2.114	110.075	168.741	188.548	157.707	231.589	481.661	503.57	425.825	172.094	504.999	452.562	132.589	127.217	163.008	195.126	239.282	204.245	278.576	176.307	262.988	356.732	475.23
ENSMUST00000003922	37.237	76.738	56.977	19.111	8.464	22.339	43.453	8.368	16.544	4.953	79.186	48.357	27.214	15.631	22.336	27.335	37.845	98.616	26.928	45.782	64.421	33.352	45.182	13.086	149.079	54.366	0.15	75.708	8.513	33.144	78.991	21.302	9.805	12.542	3.66	2.752	8.851	6.02	68.737	38.177	56.909	19.589	21.416	18.87	4.44	19.808	8.223	12.324	8.517
ENSMUST00000003946	2.803	2.654	8.067	6.605	15.711	13.664	8.221	3.642	14.966	4.467	11.774	11.754	10.503	9.78	13.107	14.252	0.869	7.803	1.887	13.49	20.969	10.746	15.032	14.061	2.193	1.758	0	2.525	6.35	9.666	7.928	12.333	10.139	7.727	7.766	6.433	5.174	9.402	2.691	1.646	7.729	6.714	8.779	10.932	11.95	9.331	9.824	15.7	8.226
ENSMUST00000003947	0.167	0.059	0.177	0.197	0	0.157	0.105	0.158	0	0.157	0.045	0.279	0.518	0.384	0.203	0.313	0.242	0.105	0	0	1.156	0.079	0.094	0.479	0.145	0	0	0.079	0.244	0.103	0.041	0.208	5.893	3.709	1.651	1.243	3.001	3.735	0.12	0	0.389	0.192	0	0.276	0.109	1.102	0.131	0.17	1.134
ENSMUST00000003961	0.307	0.066	0.085	0.092	0.066	0.369	0.095	0.219	0.244	0.137	0.104	0.373	0.399	0.228	0.09	0.135	0.277	0.135	0.107	0	0.313	0.139	0.102	0.206	0.179	0.117	0	0.076	0.175	0.187	0.072	0.153	0.396	0.276	1.277	0.236	1.67	0.568	0.21	0.035	0.055	0.041	0.105	0.235	0.122	0.104	0.083	0.181	1.055
ENSMUST00000003964	0.2	0.025	0.769	0.137	0.139	0.488	1.332	0.122	0.45	0.332	0.182	0.997	1.742	0.413	0.477	1.069	0.136	0.267	0.018	0	4.257	0.484	0.744	0.475	0.245	0.041	0	0.929	0.214	0.196	0.191	0.194	8.672	8.884	8.721	7	9.162	8.07	0.114	0.091	1.168	0.054	0.124	0.804	0.402	2.827	0.235	0.299	10.115
ENSMUST00000003971	1.794	0.376	0.863	2.495	0.555	4.941	0.222	0.111	1.881	1.84	1.257	1.205	1.488	0.811	1.097	2.446	0.213	0.557	0.222	0	1.793	0.042	2.614	2.767	0.088	0.463	0	0.126	0.3	1.236	1.042	0.704	8.016	10.067	7.597	2.377	10.045	3.946	3.225	0.628	1.369	0.609	1.315	1.882	0.46	0.431	0.138	0.479	2.603
ENSMUST00000003981	0.29	0.194	0.016	0.017	0	0.014	0.017	0.185	0	0.111	0.072	0	0.035	0.045	0	0	0.273	0.026	0.02	0	0.021	0	0	0.062	0.03	0.024	0	0.058	0.187	0.083	0.03	0	0.478	0.635	0.249	0.129	1.35	1.158	0.203	0.039	0.063	0.093	0	0	0.079	0.257	0	0	0.012
ENSMUST00000004036	0.38	0.441	1.449	0.243	0.235	0.536	1.872	0.392	0.574	0.453	0.261	0.699	1.424	0.433	0.452	0.929	0.266	0.232	0.133	0	4.069	0.646	1.043	0.414	0.04	0.119	0.032	0.88	0.812	0.185	0.231	0.254	2.048	1.56	1.199	1.083	1.529	0.968	0.365	0.277	1.834	0.406	0.196	0.554	0.265	2.191	0.159	0.221	1.297
ENSMUST00000004050	0.17	0.06	0.615	0.215	0.013	0.372	2.023	0.153	0.221	0.315	0.302	0.654	1.56	0.56	0.157	0.979	0.105	0.184	0.049	0.059	2.36	0.424	0.294	0.428	0.553	0	0	2.219	0.141	0.2	0.191	0.012	11.151	6.993	3.831	3.16	11.678	6.822	0.069	0.031	1.303	0.074	0.17	0.41	0.205	1.871	0.057	0.131	20.328
ENSMUST00000004051	0.299	0.073	2.185	0.21	0.018	0.491	2.927	0.098	0.188	0.421	0.336	0.847	2.121	0.721	0.677	1.46	0.233	0.194	0	3.566	6.227	1.131	0.991	0.325	0.462	0.04	0	2.171	0.039	0.09	0.062	0.086	1.824	1.144	0.656	1.459	1.382	0.747	0.058	0.015	3.401	0.088	0.212	0.465	0.232	4.495	0.081	0.14	1.111
ENSMUST00000004054	1.995	3.794	8.093	2.823	2.301	4.109	9.174	5.066	3.861	4.15	3.791	7.048	6.349	4.429	4.89	5.6	5.809	4.106	4.294	2.615	10.62	6.524	7.188	5.002	2.433	3.455	0.041	10.64	3.516	4.426	4.413	4.456	11.84	13.688	8.627	6.469	15.069	10.126	3.293	2.449	9.68	3.738	3.611	3.408	2.985	5.436	2.82	3.325	14.472
ENSMUST00000004055	32.622	50.776	6.738	34.545	32.923	23.616	9.034	57.321	33.351	26.335	66.047	39.544	7.376	9.282	29.431	19.198	55.092	68.293	45.841	1.756	5.014	52.131	19.51	30.5	48.539	54.374	0.197	13.16	38.759	53.401	84.242	28.516	8.392	7.659	5.95	4.879	7.284	6.182	52.598	47.532	2.551	52.484	24.229	19.671	22.393	3.616	22.82	36.183	8.901
ENSMUST00000004057	8.034	19.879	23.278	20.984	35.185	36.897	31.192	48.551	38.843	30.24	33.906	33.544	35.826	57.221	34.224	43.288	20.116	39.544	38.594	2.174	48.667	33.757	47.18	43.884	11.505	29.681	44.915	54.042	68.506	40.843	38.988	57.065	68.659	70.93	42.529	23.748	62.484	39.25	27.376	21.748	32.755	25.436	31.25	19.53	54.153	34.548	40.515	45.839	50.68
ENSMUST00000004072	191.464	132.999	401.772	277.327	495.998	390.14	182.216	116.179	469.737	145.596	330.389	386.832	457.52	497.937	376.402	392.066	80.596	354.501	123.892	326.428	780.37	122.808	552.073	427.065	30.317	162.185	25.113	216.621	265.968	370.036	328.438	538.871	876.012	836.138	496.25	269.562	753.884	600.52	298.457	157.144	799.854	328.279	636.335	456.23	720.808	805.057	600.564	897.25	705.958
ENSMUST00000004076	0.147	0.111	0.165	0.025	0.019	0.013	0.139	0.087	0.028	0.088	0.078	0.082	0.133	0.029	0.064	0.032	0.221	0.062	0.276	0	0.373	0.017	0.049	0	0.064	0.064	0	0.113	0	0.015	0.072	0.018	0	0	0.097	0	0.105	0	0.092	0.249	0.152	0.126	0	0.027	0	0.484	0	0	0.07
ENSMUST00000004094	0.77	1.112	4.269	0.595	0.365	1.5	6.071	1.645	0.942	1.037	0.963	2.473	4.497	1.543	1.603	2.995	1.163	1.642	0.906	0.16	11.342	1.891	3.304	1.267	1.537	1.157	0	4.278	1.426	0.749	1.088	0.638	6.988	4.443	3.196	3.369	4.263	3.562	0.705	0.69	5.782	0.766	0.575	1.23	1.399	7.435	0.59	0.456	4.658
ENSMUST00000004097	8.697	16.772	7.581	12.966	10.658	10.517	10.534	15.457	12.313	12.908	15.08	18.002	7.172	6.299	11.658	9.604	26.683	21.188	20.196	7.877	8.418	26.51	12.779	12.52	43.543	27.035	5.046	12.788	14.202	17.104	21.767	12.826	15.532	17.624	13.608	12.084	14.386	11.67	14.247	15.335	7.379	14.832	11.13	10.698	4.721	4.703	7.417	9.308	20.257
ENSMUST00000004120	1.325	3.264	2.235	3.426	4.657	3.845	2.417	4.735	4.94	3.614	4.325	4.069	2.492	8.774	4.362	3.293	4.379	4.379	4.654	0.348	2.636	4.638	4.692	4.973	2.363	2.82	0	4.203	5.265	5.226	3.853	6.188	4.484	4.977	4.058	1.637	6.208	2.895	3.174	3.159	2.266	4.269	4.905	2.872	7.041	1.234	4.135	5.553	5.389
ENSMUST00000004133	0.132	0	0.092	0	0.008	0.038	0.027	0	0.036	0.011	0.045	0.02	0.054	0	0	0.041	0.015	0	0	0	0.089	0.03	0	0.028	0	0	0	0.098	0	0	0	0	0.862	0.194	0.639	0.426	0.141	0.763	0	0	0.049	0	0	0.047	0	0	0	0	1.636
ENSMUST00000004134	766.071	940.362	168.362	965.807	1422.22	825.169	178.131	1197.59	1001.36	839.367	1551.71	1251.66	272.562	698.235	881.121	627.543	822.077	2353.87	807.314	7.639	140.644	1121.97	884.699	1629.23	786.576	1171.59	158.287	342.591	2095.4	1984.29	2181.61	1743.45	45.305	53.337	30.266	14.693	56.389	33.136	2134.36	1252.54	226.705	2038.27	1878.76	781.844	2278.49	118.824	1953.65	1674.67	55.101
ENSMUST00000004136	0.108	0.096	0.029	0	0.028	0.018	0.158	0	0.103	0.129	0.135	0.034	0	0.051	0.044	0.093	0.104	0.045	0	0	0.113	0	0	0	0	0	0	0	0.052	0	0	0	0.065	0	0	0.076	0	0	0	0.07	0	0.041	0	0.04	0	0	0	0	0.142
ENSMUST00000004137	7.394	1.255	6.526	6.529	0.889	27.694	9.702	5.991	17.841	9.678	13.824	49.936	38.587	23.358	6.415	22.002	1.455	15.778	1.231	1.633	9.505	32.092	5.328	22.545	20.077	2.171	0	2.325	1.488	4.675	10.055	0.775	31.89	32.132	39.721	15.626	36.931	28.631	17.654	1.372	3.801	2.779	0.95	20.333	1.503	9.9	5.933	0.702	18.598
ENSMUST00000004140	16.317	2.198	20.98	19.838	2.348	45.511	39.556	20.98	29.536	33.338	13.657	127.754	123.683	45.344	15.201	72.865	3.206	35.022	2.149	0.122	181.998	83.006	28.934	85.007	17.702	3.2	0	13.777	22.279	16.308	28.488	1.556	210.926	188.966	168.671	108.502	246.347	175.605	23.186	3.647	15.928	8.675	2.029	50.88	6.129	167.733	16.613	3.991	172.708
ENSMUST00000004143	0.175	0.05	1.663	0.263	0.054	1.116	2.096	0.113	0.605	0.521	0.214	1.477	2.981	0.881	0.589	1.946	0.093	0.135	0.039	0.413	7.73	0.854	1.363	1.024	0.318	0.09	0	1.715	0.548	0.032	0.195	0.089	18.297	13.155	17.412	17.102	16.948	16.947	0.358	0.066	3.3	0.196	0.146	0.989	0.033	4.76	0.261	0.2	17.617
ENSMUST00000004145	0.767	0.178	2.263	1.175	1.631	1.697	2.232	0.174	2.013	0.473	0.951	3.142	1.97	0.957	2.245	2.167	0.169	1.397	0.067	0.487	5.12	2.437	2.763	1.51	0.927	0.058	0	1.559	0.486	0.749	1.1	2.255	13.446	8.328	9.305	8.195	10.82	8.474	0.514	0.13	2.709	0.652	1.74	2.159	0.272	3.849	1.305	3.076	15.692
ENSMUST00000004156	2.411	2.006	3.781	4.272	4.903	4.288	2.362	3.275	6.093	3.944	2.686	7.154	3.148	2.682	3.998	3.774	1.137	3.806	3.344	2.667	5.721	7.616	4.473	4.287	4.191	3.017	0	1.547	4.395	3.373	4.306	4.043	9.3	11.314	7.899	8.818	10.862	9.621	1.467	1.557	3.142	2.811	3.919	3.765	3.734	2.636	3.511	5.449	11.372
ENSMUST00000004172	65.774	114.749	23.542	59.996	32.415	23.771	17.709	52.54	31.369	37.337	200.262	21.707	20.867	32.883	19.441	22.307	98.451	190.267	92.248	39.288	39.457	12.798	22.838	33.059	28.723	154.272	7.413	35.065	57.889	103.289	182.183	29.829	23.976	24.313	20.649	11.826	25.2	20.458	144.466	117.825	32.927	94.396	39.013	21.478	40.804	17.555	19.124	17.791	25.029
ENSMUST00000004173	10.242	21.59	7.288	14.229	15.722	10.711	6.002	10.881	13.635	11.752	18.38	11.334	9.821	15.831	9.537	10.236	10.106	21.211	13.059	2.804	14.377	9.534	9.789	13.36	14.101	18.669	2.362	4.492	15.446	17.602	21.363	12.04	17.498	20.904	14.745	15.073	22.516	17.024	15.568	12.286	7.095	12.937	9.493	9.484	14.983	6.4	8.28	10.055	22.991
ENSMUST00000004200	35.781	53.741	77.221	84.796	141.185	97.91	70.162	99.501	128.561	64.905	75.002	186.177	52.729	96.931	100.692	83.477	46.132	102.714	54.501	19.919	59.58	211.877	144.554	135.36	129.198	45.851	9.327	50.557	114.259	119.75	105.963	180.874	74.314	65.348	50.103	32.485	68.53	55.758	52.547	36.536	47.649	83.559	125.848	87.196	114.757	41.375	120.853	164.64	67.156
ENSMUST00000004201	0.085	0	0.241	0.097	0.006	0.043	0.271	0.03	0.024	0.257	0.064	0.121	0.471	0.044	0.032	0.242	0.015	0.031	0	0.258	1.456	0.065	0.148	0.051	0.011	0	0	0.191	0.268	0.026	0.021	0.005	1.836	0.349	2.039	0.939	1.072	2.103	0.038	0	0.088	0.057	0.028	0.062	0	2.736	0.05	0	1.882
ENSMUST00000004202	8.027	2.587	24.34	12.832	18.321	20.611	52.019	2.966	22.281	8.965	9.843	37.126	38.041	7.543	29.758	31.448	1.726	14.394	3.138	200.368	83.607	21.952	26.355	18.501	2.607	2.276	0.057	50.946	3.598	10.599	10.308	17.014	50.813	45.877	27.904	33.767	38.464	34.945	8.283	2.752	91.397	14.576	21.431	34.748	3.721	41.655	15.28	25.129	42.49
ENSMUST00000004203	3.637	1.931	17.857	5.438	4.205	9.11	19.925	8.017	8.693	8.126	4.316	14.383	11.818	6.055	6.213	8.757	1.744	6.521	7.103	20.055	35.391	9.916	11.838	6.808	2.448	2.991	0	13.269	6.625	6.014	5.559	5.58	14.371	18.407	9.007	11.398	14.102	15.44	3.813	3.795	23.423	6.249	6.571	10.282	5.869	20.008	4.619	7.767	11.683
ENSMUST00000004206	67.082	103.797	67.54	113.999	169.908	148.302	43.431	48.179	191.341	57.239	134.461	147.111	92.189	75.611	119.291	106.652	115.857	177.904	79.608	112.288	147.628	55.57	138.453	149.644	34.369	100.829	41.61	92.247	142.218	145.65	177.83	214.861	87.179	77.884	55.544	32.889	76.082	58.722	115.315	83.445	176.758	155.102	230.24	174.508	182.615	97.377	211.565	231.956	86.303
ENSMUST00000004208	0.227	0.262	0.421	0.307	0.265	0.265	1.019	0.178	0.244	0.624	0.166	0.271	1.397	0.271	0.357	0.931	0.253	0.155	0.185	0.13	4.049	0.505	0.48	0.48	0.154	0.249	0	0.544	0.5	0.136	0.134	0.262	19.586	20.97	10.204	7.325	16.515	9.256	0.362	0.075	0.221	0.208	0.255	1.043	0.342	11.602	0.213	0.25	13.734
ENSMUST00000004214	0.221	0.276	0.009	0.05	0.032	0.03	0.009	0.123	0.037	0.143	0.209	0.019	0.033	0.005	0.018	0.009	0.367	0.181	0.193	0.019	0.072	0.024	0.089	0.027	0.053	0.355	0	0.012	0.087	0.116	0.161	0.046	0.251	0.086	0.166	0.185	0.185	0.061	0.194	0.205	0.021	0.192	0.031	0.026	0.013	0.025	0.016	0.028	0.06
ENSMUST00000004222	1.04	0.35	4.293	1.121	1.967	2.945	3.103	0.301	2.821	1.341	1.293	3.272	3.721	1.364	3.415	3.236	0.334	1.43	0.379	9.072	6.712	1.701	3.976	2.139	0.099	0.485	0	2.809	0.284	0.861	0.915	1.511	7.803	5.545	7.834	6.267	7.431	6.349	1.025	0.259	4.39	0.589	1.442	2.895	0.471	3.172	1.119	1.97	5.842
ENSMUST00000004232	0.609	0.278	0.816	0.277	0	1.262	0.912	0.48	0.976	1.546	0.263	1.215	5.282	0.358	0.423	2.209	0.189	0.787	0.153	0	7.767	0.144	2.771	6.718	0.043	0	0	0.289	1.162	0.179	0.257	0	365.06	95.524	76.794	39.412	96.947	195.571	0.748	0.338	0.585	0.233	0	1.822	0.453	47.341	0.748	0.914	36.55
ENSMUST00000004281	1.558	5.131	0.53	2.02	0.111	0.819	0.484	1.925	0.555	1.422	3.957	1.793	2.173	1.067	0.312	1.235	3.809	5.288	3.919	1.643	1.297	0.832	0.422	0.938	2.139	6.163	0	1.44	0.443	4.325	4.464	0.394	7.517	5.716	6.852	5.873	7.006	5.81	3.176	3.85	0.942	2.372	0.825	1.384	0.119	2.225	0.19	0.082	9.635
ENSMUST00000004294	0.818	0.645	1.113	0.967	1.136	1.874	1.437	0.873	1.587	0.832	1.11	1.304	0.717	0.53	1.099	0.661	0.428	0.973	0.311	0.364	2.957	1.151	1.769	1.349	0.246	0.47	0	1.185	1.645	0.782	1.005	0.546	2.112	3.444	2.556	2.428	1.234	2.278	0.665	0.387	0.576	0.601	0.543	1.32	0.887	0.383	0.646	0.644	1.127
ENSMUST00000004316	12.323	4.704	44.144	23.26	5.888	48.271	47.188	9.241	32.262	31.222	26.888	58.85	116.785	49.761	27.504	81.728	2.784	33.053	2.677	64.597	143.352	28.898	37.65	54.667	2.571	3.137	0	42.281	11.189	14.251	19.582	8.095	710.425	389.75	246.92	226.086	437.698	469.606	21.769	3.559	59.537	10.037	7.52	35.549	6.765	145.586	13.02	7.091	344.36
ENSMUST00000004326	0.068	0.027	0.415	0.021	0.005	0.265	0.678	0.041	0.117	0.287	0.057	0.335	0.682	0.198	0.096	0.413	0.158	0.083	0.009	0.068	2.553	0.194	0.663	0.384	0	0	0	0.749	0.127	0.023	0.028	0.047	2.155	2.239	2.199	1.682	2.269	1.566	0.114	0.024	0.686	0.014	0.033	0.206	0.006	1.151	0.037	0.108	2.993
ENSMUST00000004327	1.019	0.452	3.543	1.275	0.16	5.06	4.514	1.034	3.696	2.508	1.995	7.309	8.663	4.89	2.676	5.571	0.307	2.058	0.233	0.625	10.256	2.995	2.382	5.194	0.437	0.471	0	3.226	0.82	1.158	1.383	0.11	26.008	16.122	16.843	14.684	23.391	20.027	1.998	0.301	8.147	0.993	0.214	3.543	0.956	16.783	0.899	0.149	29.584
ENSMUST00000004330	0.228	0.043	0.399	0.086	0.012	0.266	0.437	0.059	0.171	0.212	0.137	0.351	0.658	0.324	0.137	0.452	0.131	0.158	0.038	0.011	0.834	0.297	0.269	0.248	0.195	0.011	0.03	0.565	0.128	0.069	0.042	0.023	10.657	9.468	7.42	5.436	10.779	7.297	0.161	0.012	0.33	0.029	0.016	0.255	0.061	0.559	0.059	0.025	7.212
ENSMUST00000004340	0.237	0.357	0.028	0.128	0.016	0.114	0.035	0.026	0.104	0.072	0.276	0.266	0.252	0.053	0.045	0.036	0.132	0.353	0.126	0	0.11	0.149	0	0.083	0.551	0.232	0	0	0.02	0.112	0.227	0	0.025	0	1.16	0.03	0.227	0	0.496	0.285	0.173	0	0	0.123	0.055	0.225	0	0	0.11
ENSMUST00000004343	0.328	0.094	0.486	0.22	0.108	0.487	0.802	0.288	0.33	0.453	0.246	0.378	0.653	0.401	0.477	0.696	0.355	0.291	0.236	0.268	1.427	0.132	0.845	0.344	0.022	0.146	0	0.433	0.572	0.2	0.34	0.161	3.224	2.973	2.222	2.023	3.601	3.473	0.306	0.114	0.502	0.259	0.206	0.606	0.249	0.474	0.161	0.309	3.307
ENSMUST00000004375	9.365	10.661	34.726	17.082	33.529	37.553	29.995	9.024	41.568	12.685	27.606	37.011	45.939	26.383	41.634	48.431	4.418	26.072	8.976	24.632	83.238	32.109	40.757	31.942	6.642	10.366	0	35.728	18.607	19.556	21.205	33.901	113.901	114.201	100.376	72.103	90.969	130.413	11.567	7.516	37.722	14.442	18.939	22.546	12.5	30.115	23.947	36.597	105.745
ENSMUST00000004377	0.412	0.629	0.594	0.249	0.118	0.23	0.754	0.461	0.214	0.769	0.25	0.259	0.967	0.392	0.243	0.406	1.357	0.39	0.325	0	2.757	0.133	0.177	0.285	0.042	1.377	0	1.013	1.352	0.22	0.138	0.238	4.442	6.67	8.714	2.251	6.862	5.93	0.403	1.018	1.424	0.129	0.099	0.248	0.256	1.703	0.132	0.114	2.692
ENSMUST00000004378	0.023	0	0	0.039	0.024	0.103	0.039	0.015	0.106	0.056	0.099	0.125	0.08	0.081	0.075	0.134	0.302	0.029	0.198	0	0.512	0.154	0.219	0.102	0.012	0.068	0	0.242	0.169	0	0.034	0	0.801	0.409	0.163	0.576	0.516	0.697	0.05	0.06	0.096	0.071	0.02	0.102	0.03	0.431	0.163	0.031	0.529
ENSMUST00000004379	6	7.975	28.326	14.626	20.736	22.552	19.814	5.979	20.368	7.527	13.316	20.341	26.644	25.064	19.611	28.105	3.331	14.28	7.596	24.531	54.787	8.749	32.297	20.469	1.214	5.893	0	32.802	10.091	14.853	12.126	31.102	58.233	59.36	39.893	25.033	50.818	42.687	9.125	4.181	41.789	11.968	24.635	14.023	16.22	30.844	20.562	25.174	41.235
ENSMUST00000004381	38.561	54.644	39.07	77.912	116.81	59.126	26.635	125.521	80.488	63.255	72.616	71.833	33.728	140.879	71.886	54.803	14.344	103.539	65.15	2.162	25.553	61.844	56.558	92.234	13.39	49.411	13.133	14.262	127.445	106.138	111.838	105.034	50.815	42.823	28.05	25.417	33.994	57.574	43.078	40.302	26.944	78.893	81.986	46.464	214.446	18.262	99.974	138.946	34.47
ENSMUST00000004389	26.501	46.577	39.662	29.547	4.67	20.272	22.195	36.365	16.994	16.907	72.169	29.074	31.923	26.219	8.205	18.79	40.451	80.489	38.254	15.953	93.21	13.432	23.245	21.372	52.21	89.199	0.594	31.633	41.239	68.74	78.743	10.197	96.989	116.868	75.791	29.78	110.399	68.001	55.313	51.607	79.846	53.728	31.823	24.872	30.301	66.196	6.997	6.878	76.71
ENSMUST00000004392	0.059	0.126	0.901	0.049	0.047	0.182	0.957	0	0.293	0.355	0.127	0.292	0.979	0.094	0.08	0.727	0	0.075	0.03	0	3.031	0.224	0.479	0.209	0.015	0	0	0.464	0.058	0	0.029	0	1.758	2.269	1.77	1.47	2.864	3.167	0	0.038	1.011	0	0.078	0.044	0.039	4.345	0.07	0.121	4.301
ENSMUST00000004396	33.793	99.316	51.396	52.233	62.185	48.418	24.886	37.157	61.426	28.577	71.802	80.758	42.746	69.139	47.617	44.241	41.285	69.224	52.43	28.113	50.748	38.518	55.87	48.683	22.066	60.78	23.058	28.983	47.082	66.908	66.712	64.34	78.836	79.751	58.353	31.13	88.239	57.886	63.274	57.621	52.398	73.38	73.521	38.538	74.634	41.939	69.078	90.567	78.353
ENSMUST00000004428	0.307	0.126	1.868	0.369	0.061	1.011	3.525	0.339	0.63	0.695	0.427	1.822	3.175	1.558	0.913	1.908	0.138	0.53	0.019	1.326	4.574	1.129	0.982	1.208	0.215	0.032	0	1.952	0.24	0.137	0.335	0.104	3.684	4.469	3.599	3.408	5.206	3.781	0.443	0.03	3.111	0.142	0.136	0.62	0.136	3.34	0.254	0.126	8.879
ENSMUST00000004430	2.092	8.364	4.033	4.036	3.555	3.145	4.464	6.521	2.969	3.564	6.186	3.291	4.198	5.769	5.012	4.951	5.107	5.603	7.213	3.949	6.041	4.642	5.502	4.719	3.461	6.364	0	5.477	3.292	5.86	5.517	3.782	16.144	17.806	14.875	10.462	17.713	13.752	4.264	5.208	5.882	5.119	3.65	3.016	5.606	2.703	3.233	3.454	15.866
ENSMUST00000004453	4.796	17.702	0.868	3.339	0.191	0.445	0.153	5.71	0.953	2.692	7.985	0.017	0.108	0.578	0.028	0.03	4.43	13.603	5.528	0	0	0.789	0.047	0.345	3.984	7.21	0	1.113	4.637	8.739	10.207	0.442	0.189	0	0	0.111	0.166	0	8.668	7.187	1.133	4.874	1.874	0.192	1.358	0.102	0.122	0	0.213
ENSMUST00000004456	0.053	0	0	0.022	0	0.014	5.428	13.673	0.045	3.349	0.142	0	0	0	0.011	0	0.058	0	0	0	0	0	0	0	0	0	0	0	0	0	0.059	0	0	0	0	0	0	0	0	0	0	0	0	0	0	0	0	0	0
ENSMUST00000004470	1.851	1.007	13.21	1.955	2.572	6.495	18.553	1.861	5.818	3.342	3.071	9.237	10.969	4.301	7.72	9.811	0.688	4.519	1.269	14.929	20.706	10.591	11.239	5.153	2.041	1.046	0.012	13.732	1.653	2.71	3.826	6.236	7.023	7.479	6.619	6.258	6.174	7.225	2.247	0.841	14.322	2.307	4.861	7.907	1.162	10.059	2.505	3.854	7.402
ENSMUST00000004473	1.116	0.523	0.068	0.194	0.039	0.239	0.031	0.139	0.168	0.34	0.314	0.035	0.114	0	0.06	0.17	0.16	0.031	0.129	0.313	0.168	0.07	0.116	0.081	0	0.129	0	0.017	0.143	0.076	0.036	0.018	0.579	0.958	0.097	0.548	0.889	0.797	0.395	0.286	0	0.028	0.032	0.325	0.048	0.036	0.029	0.025	0.344
ENSMUST00000004480	0	0	0	0	0	0	0	0	0	0	0	0	0	0	0	0	0.314	0	0	0	0.076	0	0	0	0	0	0	0	0	0	0	0	0	0	0	0	0	0	0	0	0	0	0	0	0	0	0	0	0
ENSMUST00000004494	17.915	8.275	37.529	26.748	30.327	42.268	24.914	17.055	40.876	23.149	23.477	95.469	54.342	44.693	33.409	46.873	12.517	41.156	13.742	37.733	50.524	51.642	39.582	45.202	34.959	14.138	0.174	23.758	18.759	28.721	32.524	33.179	26.484	27.308	17.008	15.255	25.777	17.622	25.493	11.562	27.428	23.177	27.29	49.992	23.734	24.718	33.673	42.592	20.547
ENSMUST00000004497	0.448	0.841	1.271	0.613	1.316	0.942	2.722	0.848	0.747	0.647	0.951	1.718	1.704	0.795	1.28	1.312	0.265	0.796	0.444	4.344	3.524	1.588	1.325	1.202	0.193	0.67	0	2.273	0.378	0.721	0.704	1.305	9.1	10.029	7.236	7.732	8.633	9.263	0.355	0.4	3.621	0.569	1.472	0.923	0.576	2.316	1.176	1.582	9.959
ENSMUST00000004505	0.261	0.175	0.2	0.153	0.175	0.268	0	0.49	0.243	0.705	0.165	0.166	0.115	0.11	0.251	0.13	0.105	0.037	0.197	0	0.402	0.158	0.372	0.321	0	0.085	0	0.158	1.15	0.144	0.093	0.109	0.026	0	0	0.093	0	0.02	0.094	0.169	0.09	0.078	0.013	0.16	0.161	0.071	0.08	0.089	0
ENSMUST00000004507	3.824	3.674	4.682	7.778	11.614	7.552	3.603	5.505	10.022	5.249	7.346	6.382	6.437	8.216	7.159	6.826	3.97	10.298	8.88	3.771	11.187	4.139	10.434	11.479	1.793	9.5	0	4.012	9.847	11.757	9.982	14.242	29.238	31.71	21.031	17.746	25.852	24.558	8.864	6.309	9.124	8.689	14.709	9.803	12.44	5.446	12.193	13.128	21.779
ENSMUST00000004508	14.407	11.857	12.791	37.069	59.185	36.397	11.206	14.717	43.66	24.576	31.971	41.302	21.891	50.092	48.903	31.41	5.721	34.679	16.612	11.6	22.111	23.471	61.137	62.826	7.054	10.543	0.102	10.633	34.812	48.326	40.807	56.357	25.963	26.8	21.106	12.854	29.116	22.896	16.012	13.224	13.332	37.837	55.099	34.22	57.894	16.207	64.348	100.979	30.829
ENSMUST00000004554	34.03	41.832	211.391	59.003	90.536	93.121	122.202	36.827	112.548	41.434	66.694	139.11	229.446	135.139	90.785	161.165	21.352	152.823	48.991	50.696	436.849	64.033	233.074	145.944	14.252	53.064	25.21	131.441	104.054	120.143	125.141	191.318	920.171	969.297	572.445	321.771	863.37	682.901	60.467	32.324	262.475	65.175	143.904	112.758	124.736	414.502	145.029	186.857	893.215
ENSMUST00000004560	0.444	0.421	2.037	0.214	0.489	0.86	4.35	0.178	1.139	0.557	0.317	2.701	3.774	0.892	1.625	2.763	0.2	0.898	0.089	7.118	8.585	1.275	2.288	1.151	0.132	0.173	0	5.835	0.331	0.354	0.481	0.946	2.979	3.789	1.484	1.554	5.709	2.194	0.679	0.115	4.659	0.182	1.273	1.612	0.135	2.752	0.232	1.125	4.993
ENSMUST00000004565	1.889	1.177	2.892	3.095	0.669	8.34	2.674	1.172	5.738	3.739	3.532	8.9	12.367	8.395	2.228	7.305	0.629	3.673	0.256	8.617	7.475	17.122	2.366	6.631	4.57	0.298	0	3.254	0.675	1.4	2.369	0.339	25.619	27.986	20.211	10.706	27.55	22.074	2.802	0.77	3.986	0.934	0.075	4.605	0.554	4.654	1.064	0.231	28.731
ENSMUST00000004569	1.925	4.152	1.253	3.516	5.999	2.358	0.966	3.248	2.835	1.991	3.681	2.982	1.258	3.633	4.366	2.033	2.157	3.78	2.086	0.357	0.854	1.921	2.796	3.587	1.389	2.081	0	1.328	2.939	5.465	3.13	2.994	4.865	3.698	2.379	2.272	4.162	5.298	1.876	1.519	1.214	3.043	4.313	2.689	5.35	0.265	4.626	4.467	3.77
ENSMUST00000004574	4.812	5.869	14.069	11.683	20.453	14.733	14.034	8.616	18.219	10.425	14.23	16.057	13.497	8.809	23.911	20.833	5.752	15.354	11.821	17.462	19.127	14.752	27.242	23.854	20.66	11.352	0.053	15.892	18.469	17.243	13.857	25.101	44.741	55.895	38.082	14.411	46.424	42.706	7.694	4.879	14.45	13.127	19.71	13.911	12.43	8.719	18.696	19.943	51.32
ENSMUST00000004576	1.856	1.441	1.986	4.659	6.872	3.901	2.437	2.288	5.455	3.159	2.915	5.497	2.991	3.727	5.189	4.054	0.718	3.758	2.858	4.847	3.869	3.269	5.56	5.724	1.191	2.031	0.076	2.176	2.917	4.557	3.79	6.095	6.178	6.157	4.365	3.199	5.266	4.344	1.806	1.631	2.756	4.488	4.23	3.619	2.564	2.088	5.127	5.696	5.776
ENSMUST00000004587	1.196	0.425	3.426	1.502	2.605	2.95	1.059	0.325	4.123	0.67	1.633	1.509	0.904	0.79	3.618	1.928	0.465	0.867	0.317	0	0.722	1.225	4.117	1.746	0.495	0.504	0	0.599	0.533	0.876	0.654	2.271	0.624	0.687	2.16	0.448	1.564	1.3	0.738	0.194	0.412	1.044	1.194	2.15	0.411	0.845	0.728	1.644	1.368
ENSMUST00000004614	11.275	22.791	4.054	28.108	47.857	20.548	8.145	40.379	28.093	23.736	31.838	21.013	11.415	39.615	30.674	22.161	18.78	34.811	26.028	1.274	6.556	20.863	19.913	34.206	15.863	21.9	4.114	10.808	34.2	44.108	33.263	43.814	9.133	9.224	6.775	4.263	8.982	6.423	19.687	17.37	6.67	36.688	36.212	19.951	57.62	4.838	39.99	32.338	7.749
ENSMUST00000004622	5.623	2.777	5.041	6.489	8.886	9.007	4.582	6.68	11.211	8.478	5.682	26.862	7.233	5.805	11.298	9.102	2.167	7.541	3.277	3.743	6.15	14.165	9.914	8.83	10.309	3.32	0	3.356	4.909	6.253	6.666	9.689	18.883	32.402	14.612	16.399	21.733	17.652	4.922	2.275	2.752	5.022	7.073	11.207	5.699	10.308	7.48	13.014	27.195
ENSMUST00000004634	0.167	0	0.217	0.339	0.325	0.44	0.632	0.053	0.217	0.281	0.137	0.75	1.067	0.945	0.349	0.851	0.008	0.261	0.143	0	0.845	0.816	0.308	0.496	0.017	0.108	0	0.111	0.155	0.179	0.148	0.134	2.566	1.667	2.516	0.938	2.365	1.662	0.144	0.043	0.537	0.193	0.264	0.419	0.044	0.852	0.039	0.079	2.426
ENSMUST00000004646	1.913	1.412	14.953	2.308	3.521	8.113	16.063	1.032	5.764	2.89	3.845	13.672	15.214	5.499	8.494	11.564	0.529	4.714	0.299	9.334	31.66	8.618	9.491	5.521	1.051	0.466	0	10.782	0.84	2.234	2.632	5.422	20.241	19.161	13.742	10.839	19.411	17.161	2.809	0.409	19.412	1.381	4.186	7.187	1.065	21.322	2.471	4.396	23.016
ENSMUST00000004655	0.813	0.296	0.024	1.225	1.036	1.835	0.22	0.497	1.105	0.729	0.715	0.51	0.234	0.656	1.118	0.464	0.552	0.481	0.512	0	0.108	0.57	1.317	1.35	0.337	0.396	0	0.205	1.171	0.992	0.76	0.447	0.131	0.095	0	0.044	0	0	0.487	0.36	0.096	1.373	0.19	0.75	0.664	0	0.483	0.293	0.054
ENSMUST00000004657	1.027	1.937	0.285	0.871	0.121	0.452	0	0.34	0.317	0.527	1.273	0.225	0.085	0.176	0.1	0.125	1.101	1.336	0.356	0	0.032	0.524	0.235	0.463	4.984	1.277	0.877	0.38	0.824	1.028	1.364	0.138	0	0	0	0	0	0	0.883	0.758	0	0.85	0.189	0.045	0.462	0	0.024	0.042	0
ENSMUST00000004673	1.253	2.018	3.283	2.034	0.181	0.852	3.254	0.323	0.527	2.539	1.617	3.018	15.65	1.934	0.91	8.742	1.016	2.037	0.483	0.128	36.355	1.578	3.374	5.749	0	1.386	0	5.508	3.654	0.904	1.657	0	73.84	58.822	25.622	37.876	45.203	42.417	1.228	0.389	4.728	1.037	0.237	1.084	0.411	42.181	0.682	0.612	33.993
ENSMUST00000004681	0.906	0.021	2.705	0.555	0.556	2.471	1.564	0.208	1.558	1.264	0.802	2.294	2.803	1.13	1.319	2.152	0.169	0.818	0.103	0.587	3.544	1.182	1.791	1.452	0.348	0.162	0	1.29	0.185	0.397	0.575	0.664	7.87	10.722	11.005	6.963	8.357	7.057	0.859	0.142	0.953	0.347	0.525	1.355	0.086	1.172	0.435	0.585	7.646
ENSMUST00000004683	2.198	0.268	15.579	1.149	0.659	5.63	6.917	0.952	2.965	2.169	2.014	10.514	7.449	3.195	3.064	4.343	0.182	3	0.205	2.159	17.661	6.148	12.351	4.799	0.296	0.257	0	4.367	1.16	1.216	1.221	1.567	11.812	9.812	7.725	7.971	13.322	9.722	2.341	0.244	10.722	1.083	2.671	5.451	0.348	8.996	1.18	3.13	13.218
ENSMUST00000004684	0.894	0.24	1.165	0.983	1.023	1.76	1.301	0.365	1.485	1.477	0.71	2.599	2.745	1.322	1.453	2.227	0.226	0.88	0.526	4.101	3.401	2.292	1.839	1.891	0.299	0.187	0	0.841	0.76	0.709	0.527	0.773	11.647	11.418	10.074	7.763	10.634	10.678	0.855	0.223	1.68	0.707	1.09	2.642	0.313	2.598	0.992	1.043	8.804
ENSMUST00000004686	5.92	9.615	2.247	12.631	14.533	9.838	1.062	4.401	12.715	6.405	9.458	6.058	2.995	10.133	7.664	5.174	3.556	8.122	6.893	0.11	1.211	7.95	9.171	13.362	4.755	5.591	0	0.912	13.026	11.792	8.648	10.416	1.711	1.817	1.906	2.083	3.708	2.937	7.045	5.806	0.771	9.056	10.044	8.16	14.793	0.928	10.131	11.873	2.152
ENSMUST00000004715	0.182	0.171	0.102	0.08	0	0.561	0.324	0.102	0.343	0.44	0.092	0.378	1.053	0.5	0.174	0.641	0.062	0.19	0	0	1.071	0.32	0.159	0.711	0	0	0	0.657	0	0.119	0	0	10.643	17.424	8.285	5.704	10.582	8.051	0.231	0	0.3	0	0.056	0.308	0	0.975	0.201	0	8.601
ENSMUST00000004728	0.53	0.448	0.64	0.133	0.06	0.034	0.233	0.056	0.01	0.293	0.476	0.048	0.834	0.08	0.034	0.35	0.073	0.234	0.114	0	1.6	0.191	0.079	0.234	0.05	0.294	0	0.838	0.429	0.031	0.223	0	0.321	0.27	0.488	0.447	0.289	0.511	0.488	0.131	0.183	0.116	0	0.019	0.016	1.998	0	0	0.147
ENSMUST00000004729	6.674	9.846	2.924	4.081	0.118	2.653	3.605	7.17	3.755	4.266	7.159	2.8	8.076	1.231	1.535	4.487	36.178	7.327	16.257	11.68	15.681	2.12	4.361	6.038	1.483	21.147	0.946	4.29	11.403	3.508	6.947	0.186	92.403	81.239	68.527	34.535	66.856	84.994	18.367	19.247	6.184	6.985	1.572	4.396	0.779	20.307	1.111	0.203	67.758
ENSMUST00000004732	0.074	0.079	0	0	0	0	0	0.047	0	0.101	0.026	0	0	0	0	0	0.107	0.031	0	0	0	0	0	0	0	0	22.643	0	0.072	0	0	0	0	0.113	0	0	0	0	0	0.096	0	0	0	0	0	0	0	0	0
ENSMUST00000004745	20.329	25.716	7.79	30.863	44.723	28.176	10.12	34.858	34.635	25.439	32.307	28.44	14.408	35.662	28.125	20.965	14.595	40.179	24.349	6.493	20.054	21.02	39.046	50.89	10.629	22.335	0	8.815	43.435	44.96	40.247	39.238	31.452	31.806	28.565	15.259	26.819	26.768	34.804	20.75	12.387	35.813	40.02	35.948	61.8	9.955	36.54	42.708	29.494
ENSMUST00000004749	0.218	0.14	0.589	0.327	0.309	0.984	0.11	0.124	0.2	0.448	0	0.042	0.271	0.249	0.496	0.492	0	0.331	0	0	0.092	0.062	1.059	0.463	0	0.382	0	0.249	0.573	0.162	0.322	0.588	0.793	0	0.576	0.557	0.917	0	0.751	0.339	0	0.201	0.689	0.385	0.085	0	0.41	0.266	0.306
ENSMUST00000004750	1.219	0.861	8.377	1.066	1.262	2.638	1.612	0.459	1.861	1.48	2.486	6.412	6.32	2.554	2.239	3.814	1.423	2.104	0.319	0	6.903	2.135	5.897	2.225	1.759	0.631	0	2.461	0.961	1.291	1.67	2.364	26.464	34.087	13.834	7.777	24.585	17.678	1.123	1.328	0.927	0.458	2.519	1.235	0.34	12.987	0.847	1.923	25.077
ENSMUST00000004756	4.576	5.892	2.843	8.59	13.859	10.461	3.734	5.428	10.474	5.514	7.165	10.107	4.447	4.616	9.021	7.51	2.972	7.638	4.662	4.465	6.795	9.061	9.446	9.891	2.28	5.633	0	2.949	3.905	7.523	7.848	11.16	13.933	9.87	12.441	9.732	12.094	10.461	6.421	3.592	4.365	8.061	10.794	9.756	8.057	5.284	10.786	15.068	8.399
ENSMUST00000004761	3.986	2.885	15.702	4.357	8.25	10.188	13.116	3.015	7.878	4.382	6.949	16.737	12.181	7.036	11.316	11.643	3.803	9.499	3.548	15.516	28.472	10.46	16.894	5.894	1.256	5.764	0	12.435	2.678	8.253	9.075	11.26	13.818	16.188	8.749	8.854	12.9	13.261	5.529	2.932	19.677	5.129	9.304	10.296	1.755	11.252	5.365	9.353	11.277
ENSMUST00000004770	0.896	0.697	1.924	0.604	0.488	0.737	0.23	0.31	0.478	0.63	0.517	0.125	0.878	0.218	0.461	0.521	0.483	0.231	0.394	0.119	1.718	0.093	1.312	0.485	0.185	0.401	0.776	0.968	0.667	0.25	0.232	0.166	0.012	0.015	0	0.097	0	0.055	1.096	0.52	2.942	0.436	0.585	0.808	0.243	1.706	0.384	0.465	0.011
ENSMUST00000004774	0.082	0.079	0.242	0.048	0.091	0.152	0	0.062	0.047	0.186	0.088	0.102	0.034	0.063	0.1	0.036	0.048	0.114	0	0	0.234	0	0.255	0.196	0.159	0.014	0	0.07	0.144	0.01	0.061	0.049	8.149	16.9	8.632	4.795	19.5	10.005	0.142	0.032	0	0.189	0	0.182	0.209	1.569	0.039	0.033	10.102
ENSMUST00000004780	7.293	12.914	6.32	11.659	9.025	8.296	7.907	20.72	10.717	13.457	9.759	12.061	6.046	8.693	7.441	7.193	5.344	12.569	11.925	9.099	10.68	18.586	5.892	10.495	6.513	9.759	0	6.099	16.557	14.389	12.947	7.582	0.415	0.302	0.376	0.777	0.349	0.706	6.214	6.92	6.24	10.806	6.64	6.666	16.061	3.568	5.966	7.969	0.48
ENSMUST00000004784	0.132	0.094	0.871	0.212	0.09	0.504	1.626	0.499	0.442	0.766	0.197	0.544	2.096	1.579	0.42	1.294	0.153	0.089	0.079	0.032	6.254	0.224	0.876	0.664	0.249	0	0	1.126	0.718	0.13	0.078	0.026	24.03	14.211	7.62	9.513	19.75	10.887	0.17	0.068	1.5	0.101	0.162	0.427	0.343	7.294	0.392	0.018	14.245
ENSMUST00000004786	10.375	6.08	24.916	19.126	25.638	22.936	15.571	10.236	27.959	13.501	15.857	18.805	25.496	22.951	18.747	22.623	6.191	14.788	12.633	76.25	57.145	7.186	31.499	21.954	5.747	10.582	5.094	22.386	23.203	20.754	18.425	26.661	54.675	45.55	32.359	28.314	42.825	44.961	12.794	11.116	45.529	21.515	22.387	31.951	39.448	38.772	27.449	30.679	49.829
ENSMUST00000004827	0.969	0.922	0.082	1.963	1.062	1.889	0.584	5.289	1.695	4.608	1.354	0.55	0.713	7.171	0.852	0.759	1.746	2.095	1.771	0	0.238	1.14	0.624	3.577	1.365	1.642	4.059	0.337	6.912	2.941	1.627	0.694	1.086	1.089	0.516	0.723	2.654	1.512	0.953	1.521	0.096	2.44	0.949	1.569	9.464	0.756	1.717	1.278	0.578
ENSMUST00000004829	0.241	0.037	0.041	0.038	0.045	0.018	0	0.038	0.033	0	0.129	0.016	0.059	0.027	0.019	0.02	0.075	0.022	0.026	0	0.109	0	0.062	0.061	0	0	0	0.008	0	0	0.034	0.052	2.988	0.317	0.424	0.257	0.033	0.277	0	0.022	0	0	0	0	0.034	0.051	0.094	0	0.151
ENSMUST00000004850	0.567	1.622	0.977	0.484	0.093	0.113	0.374	0.564	0.324	0.866	0.436	0.158	1.858	0.263	0.022	0.977	1.413	0.253	1.544	0.366	2.691	0.108	0.103	0.678	0.082	0.933	0.493	1.724	1.019	0.333	0.582	0	9.882	7.725	2.043	2.826	8.912	6.049	0.655	0.712	1.267	0.493	0.109	0.031	0.392	4.668	0.065	0.169	2.51
ENSMUST00000004868	2.666	2.841	2.333	5.799	13.834	8.412	1.157	1.349	10.674	3.033	6.336	5.708	2.927	4.705	9.055	5.799	0.533	4.256	1.755	0	2.464	2.239	8.274	7.632	0.274	1.851	0	1.069	5.607	5.963	3.979	10.869	6.82	10.101	2.665	3.78	6.957	6.07	3.031	1.577	1.427	4.931	6.73	4.158	5.209	1.213	7.049	15.55	4.524
ENSMUST00000004892	3.306	13.124	7.234	9.067	15.26	12.915	7.819	13.487	11.287	9.354	10.444	10.802	15.722	29.636	11.635	16.018	11.208	14.174	13.583	12.663	13.863	6.236	14.827	15.451	3.786	10.559	0	11.483	13.881	14.41	13.083	22.947	58.818	50.16	36.579	23.49	65.853	46.611	6.328	6.208	9.698	10.441	11.372	7.375	18.034	9.377	16.289	14.41	57.048
ENSMUST00000004910	9.94	6.76	18.078	17.993	25.659	23.884	6.984	14.26	27.828	12.337	18.006	25.978	13.701	28.926	19.164	16.73	4.818	12.601	8.711	10.863	19.538	21.935	19.192	16.577	23.461	9.385	0	5.542	15.889	15.86	14.61	18.163	13.533	13.15	12.531	6.331	15.907	11.661	8.051	7.611	7.859	11.333	15.942	15.572	27.216	9.125	15.998	26.108	14.138
ENSMUST00000004913	1.927	1.718	0.954	5.604	5.954	2.912	0.31	1.618	2.731	1.177	3.49	2.109	1.651	8.171	1.95	2.071	1.524	3.054	1.627	0	2.241	0.446	1.73	4.164	0.387	1.292	0	0.37	4.284	6.466	2.702	4.295	0.472	0.534	1.333	0.465	2.19	0.659	1.352	2.149	0.212	3.173	2.732	1.538	3.658	2.164	1.54	0.584	0.694
ENSMUST00000004920	14.126	17.183	14.998	21.226	22.12	19.045	9.665	37.439	24.363	24.788	23.101	32.082	10.586	13.853	25.363	16.876	13.869	36.276	21.711	2.301	9.017	23.452	25.293	28.36	15.153	21.411	5.52	10.134	29.53	29.305	36.376	27.509	13.186	12.633	8.8	8.158	13.739	10.913	22.225	15.824	6.998	25.874	22.326	21.644	26.224	5.84	19.527	24.921	15.422
ENSMUST00000004936	0.151	0	0.186	0.056	0	0	0.169	0	0.115	0.086	0.09	0	0.052	0.032	0.054	0.058	0.097	0	0	0	0.106	0	0.136	0.044	0.025	0.029	0	0	0	0	0	0	0.061	0	0	0.143	0.224	0.281	0.036	0	0.104	0.154	0	0	0.066	3.197	0	0	0.647
ENSMUST00000004943	0.312	0.03	0	0	0	0	0	0	0	0	0.03	0	0.029	0	0	0	0	0	0	0	0	0.121	0	0	0	0	0	0	0	0	0	0	0	0	0	0	0	0	0	0	0	0	0	0	0	0	0	0	0
ENSMUST00000004949	0.263	0.022	0.645	0.169	0.107	0.51	1.001	0.153	0.36	0.277	0.21	0.801	1.227	0.616	0.355	0.926	0.137	0.336	0.011	0.237	1.647	0.83	0.363	0.474	0.057	0.025	0	0.798	0.077	0.095	0.212	0.231	4.858	4.935	3.833	3.89	4.68	4.914	0.181	0.014	1.088	0.097	0.258	0.371	0.075	1.172	0.239	0.192	6.301
ENSMUST00000004955	2.706	1.505	9.82	4.522	10.358	8.716	20.972	4.012	8.521	3.645	5.093	15.879	11.691	8.268	10.704	12.629	1.517	8.35	0.852	35.754	31.37	13.372	17.64	10.695	2.102	1.957	0	27.946	3.466	5.816	4.463	15.446	19.03	20.41	15.88	8.935	21.195	13.987	3.213	1.965	29.767	5.681	13.743	8.023	5.082	12.563	8.729	11.154	16.642
ENSMUST00000004959	0.442	0.36	0.206	0.454	0.778	0.32	0.033	0	0.03	0.133	0.111	0.273	0.134	0	0.042	0.158	0.207	0.148	0.431	0	0.793	0.166	0.508	0.465	0.097	0.068	0	0	0.303	0.129	0.365	0.078	4.136	4.392	0.548	0.968	4.442	3.19	0.14	0	0	0.299	0.616	0.172	0	0.877	0.061	0.265	0.98
ENSMUST00000004964	2.963	4.755	1.035	1.085	0.48	1.711	2.778	1.836	1.03	3.302	1.537	0.953	0.667	0.8	1.246	0.898	2.455	0.046	0.735	9.634	0.231	0.484	0.394	0.339	0.98	0.448	0.752	0.573	0.516	0.271	0.09	0.109	0.044	0.028	0	0.259	0.14	0.256	0.891	1.492	0.454	0.981	0.096	0.215	0.238	0.215	0.658	0.174	0.075
ENSMUST00000004965	16.406	31.482	15.945	37.07	48.189	30.061	18.77	65.536	35.248	37.23	33.672	54.974	17.054	59.598	38.256	32.997	33.915	53.8	46.809	12.019	12.103	70.025	38.81	54.069	26.055	32.925	0.223	26.641	69.871	59.059	55.719	60.167	20.729	19.912	21.451	9.43	24.123	14.448	30.802	25.008	12.923	51.455	44.423	35.164	59.161	10.004	49.667	40.501	21.868
ENSMUST00000004968	1.199	0.506	5.678	1.266	1.415	4.935	4.446	0.768	2.988	2.136	2.219	4.823	5.411	1.642	4.873	4.864	0.305	2.763	0.894	1.816	14.528	2.674	9.622	5.178	0.324	0.877	0	5.17	1.365	1.002	1.994	3.946	25.195	25.617	16.537	13.975	23.376	24.813	1.941	0.384	7.078	1.652	4.212	4.072	0.283	10.323	1.748	2.842	24.457
ENSMUST00000004985	5.661	8.062	4.327	11.598	11.061	11.453	5.535	13.736	12.966	13.021	8.434	18.542	7.074	8.444	10.198	8.362	2.921	11.616	10.106	3.879	6.739	20.535	9.018	13.778	11.342	8.671	2.349	3.518	14.127	12.901	12.588	10.807	4.816	4.737	5.711	8.006	3.97	7.545	6.175	5.329	3.305	8.809	7.317	8.951	13.188	2.628	8.572	11.08	5.512
ENSMUST00000004986	0.093	0.165	0.32	0.155	0	1.575	0.899	0.206	0.497	0.701	0.249	1.125	1.443	0.635	0.478	0.767	0	0.098	0	8.672	1.11	1.388	0.23	0.556	0	0	0	0.663	0	0.115	0.321	0	4.656	1.427	5.157	2.114	4.326	4.59	0.2	0	0	0.071	0	0.583	0	1.002	0.036	0	2.164
ENSMUST00000004987	48.825	75.691	34.954	87.236	125.463	87.309	46.554	94.057	118.78	69.418	112.723	79.511	45.529	38.948	105.589	78.402	52.813	126.875	80.281	14.86	43.258	98.525	98.298	131.527	72.839	92.029	7.76	51.032	121.544	124.162	127.052	128.421	24.621	22.338	20.601	19.22	22.172	20.339	73.928	60.414	31.974	93.781	99.296	76.201	92.329	17.937	103.765	120.202	26.927
ENSMUST00000004990	0.871	0.312	4.772	0.948	0.412	3.234	5.722	0.341	2.165	2.301	1.557	2.672	7.408	2.335	2.391	4.936	0.185	1.801	0.11	11.21	18.585	2.49	4.474	2.713	0	0.171	0	6.846	0.702	0.746	1.385	0.921	10.93	11.606	10.746	7.764	12.43	9.71	1.048	0.225	10.952	0.869	0.93	2.73	0.381	9.778	0.572	0.57	11.102
ENSMUST00000004994	0.344	0.03	0.173	0.275	0.26	0.137	0.08	0.359	0.249	0.303	0.218	0.107	0.007	0.26	0.188	0.11	0.132	0.124	0.042	0.295	0.007	0.299	0.161	0.149	0.857	0.074	0	0	0.287	0.226	0.187	0.158	0	0	0	0	0	0	0.076	0.055	0.087	0.161	0.074	0.031	0.288	0	0.33	0.243	0
ENSMUST00000005003	2.118	0.694	7.529	2.927	5.636	6.548	11.983	1.672	7.551	1.524	4.593	9.322	9.217	4.132	12.739	11.332	0.573	4.858	0.798	8.509	16.318	7.531	17.177	10.267	2.964	0.565	0	21.044	1.58	4.43	4.645	12.838	13.815	15.914	8.327	6.487	12.985	11.383	2.278	0.366	12.792	3.583	7.926	7.791	2.51	7.642	5.945	12.246	12.365
ENSMUST00000005014	0.455	1.01	0.19	0.557	0.368	0.129	0.095	0.526	0.231	0.324	0.689	0.12	0.065	0.516	0.174	0.197	0.823	1.085	1.124	0	0.08	0.09	0.034	0.435	0.564	0.863	0	0.216	1.105	1.218	1.361	0.227	0	0	0	0.161	0	0.106	0.516	0.466	0.078	0.494	0.199	0.112	0.321	0	0.178	0.051	0
ENSMUST00000005015	3.486	2.17	7.726	5.92	7.038	10.082	10.51	7.548	13.05	9.019	5.627	12.133	9.771	5.289	9.063	10.663	2.383	9.855	7.597	21.131	15.902	13.014	11.012	8.883	2.71	4.177	0	7.57	7.183	7.853	7.832	8.912	14.855	15.498	12.17	8.946	12.754	13.431	3.56	4.313	8.618	6.856	5.816	10.143	6.512	9.29	6.301	9.204	16.094
ENSMUST00000005016	6.098	8.097	5.897	12.585	18.102	13.072	4.324	4.913	17.537	7.403	11.319	12.226	6.674	13.311	11.794	10.895	5.892	12.026	8.566	7.028	9.62	9.156	15.843	13.952	2.764	8.778	0	6.459	8.108	13.001	11.714	19.955	13.287	14.348	12.735	8.948	10.808	9.492	8.71	5.373	3.769	11.547	14.055	13.245	11.646	3.995	17.064	17.856	8.916
ENSMUST00000005017	33.595	90.324	32.547	94.236	106.837	84.202	36.673	60.366	113.375	68.586	78.236	102.054	40.544	56.455	80.229	64.039	30.068	81.638	83.251	81.654	50.437	165.544	80.031	106.661	299.545	73.585	20.473	28.611	124.995	95.871	82.466	102.784	55.462	45.014	42.306	28.016	52.764	48.808	41.905	70.565	35.834	79.981	84.212	68.413	91.226	26.802	84.919	110.796	64.865
ENSMUST00000005019	0.163	0.099	0.184	0.232	0.146	0.357	0.321	0	0	0.905	0.099	0.221	0.408	0.088	0.32	0.563	0	0.176	0.07	0	1.635	0	0.657	0.062	0	0.366	0	0	0.508	0.23	0.137	0	15.399	29.23	9.669	4.593	21.53	5.5	0	0.18	1.081	0	0	0.461	0	0.409	0.218	0	17.314
ENSMUST00000005041	3.583	1.799	10.139	5.137	5.907	10.459	12.035	1.636	9.06	3.706	4.847	17.064	10.717	4.629	10.355	11.599	2.36	6.098	2.827	53.009	21.815	9.512	13.487	7.804	1.71	2.423	7.035	8.861	2.591	4.015	6.578	8.875	67.319	69.076	49.394	34.367	71.382	54.701	4.285	1.735	12.919	5.597	7.075	11.372	1.247	13.562	4.885	6.909	71.689
ENSMUST00000005051	114.741	128.727	32.054	260.864	383	183.985	35.142	207.138	283.528	219.051	229.157	181.456	79.05	242.966	216.693	173.473	92.597	287.403	199.779	19.054	25.927	138.259	164.898	253.392	158.112	234.406	25.736	30.168	278.027	308.254	291.939	317.348	125.041	130.137	109.207	51.105	109.604	96.15	152.759	179.315	25.303	303.137	264.753	162.298	375.419	35.795	380.174	467.958	153.485
ENSMUST00000005053	32.414	8.54	24.583	82.022	128.357	66.733	14.655	31.645	95.581	43.434	39.565	87.342	22.188	52.342	70.32	42.579	16.67	44.018	17.452	0.041	10.882	39.004	57.691	76.126	3.182	19.098	0.211	13.218	50.547	63.378	48.759	71.039	53.8	48.636	31.04	15.767	46.257	32.949	34.992	19.021	9.121	53.587	63.945	50.203	76.397	15.345	96.523	162.566	34.645
ENSMUST00000005057	36.478	35.699	14.623	47.87	47.84	39.318	13.988	54.699	59.188	49.633	56.334	41.076	17.462	23.825	35.083	24.47	48.113	70.046	55.788	11.784	26.503	31.154	28.724	49.249	20.728	76.735	1.014	16.552	72.796	62.927	77.844	39.791	20.665	18.096	17.443	9.27	18.277	14.801	42.279	49.417	22.815	62.56	42.905	41.433	69.185	12.761	48.378	57.804	18.44
ENSMUST00000005064	30.176	64.831	13.907	54.933	32.777	29.777	9.323	65.507	39.815	63.994	35.708	22.955	15.761	64.86	18.917	19.569	23.016	54.025	78.881	13.257	18.401	20.587	21.596	40.614	16.599	73.278	1.476	6.572	82.197	57.254	64.155	24.992	8.907	8.267	7.247	4.971	9.192	6.645	31.638	51.658	12.083	60.232	29.104	32.3	93.05	9.692	30.336	26.201	10.027
ENSMUST00000005066	0.408	0.35	4.597	0.465	0.258	1.509	5.361	0.882	0.953	1.165	0.891	2.841	4.198	1.848	1.914	2.929	0.167	0.964	0.522	3.125	8.629	3.16	2.343	1.411	0.449	0.202	0	7.075	0.362	0.428	0.55	0.584	34.473	36.205	20.605	18.439	40.415	26.676	0.324	0.241	5.316	0.347	0.677	1.39	0.451	3.644	0.208	0.433	42.766
ENSMUST00000005067	34.791	38.08	21.843	62.458	63.152	43.684	21.473	53.149	61.38	53.098	42.906	58.629	28.709	43.598	43.508	37.04	20.083	81.202	44.009	18.993	52.81	43.11	50.423	70.151	12.21	54.319	8.754	17.069	90.149	75.464	82.408	76.358	23.12	23.657	17.796	15.504	28.341	23.199	42.066	37.265	31.588	55.704	60.613	46.172	93.715	25.6	58.501	80.102	28.571
ENSMUST00000005069	0.399	1.202	0.242	0.323	0.009	0.132	0	0.857	0.107	0.856	0.414	0.022	0.061	0.123	0.067	0.081	1.531	0.237	0.744	0	0.136	0.067	0.016	0.062	1.014	1.399	0	0.1	0.634	0.465	0.191	0.07	0.043	0	0.155	0.075	0.045	0	0.808	0.958	0.036	0.756	0.093	0.104	0.161	0.138	0.11	0	0
ENSMUST00000005072	6.699	5.61	19.545	13.237	16.831	12.706	10.779	12.05	17.028	9.408	8.377	25.304	9.22	14.375	11.499	9.297	1.882	10.941	5.203	8.391	25.295	19.582	12.751	11.693	3.894	4.86	0	5.118	13.62	12.729	10.473	13.209	6.485	5.447	4.114	3.463	5.522	4.21	4.463	5.39	14.587	9.466	10.919	10.091	22.524	11.607	11.389	20.887	6.38
ENSMUST00000005073	0.065	0.209	0.609	0.041	0	0.067	0.452	0	0.131	0.05	0.017	0.171	0.371	0.124	0.106	0.127	0	0.083	0.025	0	1.872	0.348	0.308	0	0	0	0	0.489	0	0	0	0	19.921	15.239	5.426	8.549	11.815	8.906	0	0	1.217	0.15	0.043	0.18	0.128	1.294	0	0	20.101
ENSMUST00000005077	2.178	0.791	2.621	3.166	1.601	6.352	1.235	2.766	5.058	2.529	3.94	13.665	11.843	8.171	3.668	7.631	1.144	7.345	1.155	1.311	6.115	8.32	2.612	10.847	0.321	0.922	0	1.704	4.084	4.259	4.558	1.362	11.309	14.958	26.5	9.623	45.173	11.191	3.706	1.116	1.932	2.807	1.259	8.61	3.602	10.532	5.282	2.678	26.178
ENSMUST00000005103	0.221	0.036	0.256	0.106	0.04	0.139	0.235	0.249	0.126	0.253	0.254	0.089	0.448	0.436	0.179	0.397	0.098	0.247	0.077	0.155	0.857	0.217	0.206	0.18	0.24	0.193	0	0.811	0.273	0.22	0.038	0.102	0.741	0.273	1.635	1.301	2.172	0.748	0.164	0.066	0.316	0.137	0.045	0.131	0.017	0.598	0.02	0.069	1.206
ENSMUST00000005108	2.133	2.582	13.517	2.492	2.695	5.08	13.097	3.54	5.395	3.557	3.647	9.493	9.042	4.868	8.26	8.582	2.952	4.705	3.68	24.6	14.714	13.064	8.756	4.537	1.908	3.191	3.29	12.265	2.963	3.333	3.559	5.787	11.755	14.663	11.233	9.131	12.295	10.466	2.994	2.255	13.357	2.91	4.763	5.939	2.115	6.308	3.115	4.652	11.466
ENSMUST00000005114	0.18	0.019	0.272	0.015	0	0.111	0.045	0.034	0.041	0.037	0.039	0.052	0.335	0.514	0.088	0.39	0.157	0	0.163	0	0.625	0.128	0.073	0.024	0	0	0	0.103	0.131	0.067	0.053	0.135	0.197	1.16	41.294	0.69	46.232	0.605	0	0	0.392	0	0.047	0.199	0.141	0.212	0.127	0.073	2.828
ENSMUST00000005120	30.782	45.015	15.72	54.171	62.067	42.862	15.124	113.566	55.616	54.981	37.915	76.881	19.49	106.481	52.25	32.901	42.455	58.527	46.633	3.969	16.163	72.356	45.723	70.157	82.078	45.857	0	15.698	93.868	77.739	65.446	51.349	4.307	4.894	3.598	2.935	5.667	2.516	33.739	40.083	9.266	62.699	56.741	29.89	148.194	7.304	52.046	71.432	5.113
ENSMUST00000005122	0.538	0.458	0.235	0.425	0.275	0.523	0.338	0.255	0.215	0.414	0.517	0.307	0.472	0.409	0.719	0.233	0	0.339	0.851	1.57	0.961	0.191	0.543	0.214	0	0.141	0	0.191	0.078	0.365	0.397	0.201	15.145	13.218	8.504	5.318	12.26	10.371	0.289	0.313	1.168	1.174	0.141	0.593	0.42	1.025	0.063	0.273	16.491
ENSMUST00000005164	0.297	0.155	2.906	0.369	0.263	1.273	3.815	0.706	0.926	0.931	0.624	1.982	4.157	1.351	1.121	2.48	0.188	0.634	0.481	4.742	5.935	1.525	1.477	1.138	0.257	0.142	1.898	4.439	0.685	0.314	0.423	0.485	29.157	32.183	22.044	14.283	29.153	23.989	0.569	0.126	6.339	0.236	0.682	1.466	0.348	4.263	0.469	0.341	27.487
ENSMUST00000005173	0.888	1.105	0.771	1.304	0.41	2.064	0.912	0.949	0.958	1.522	0.997	3.026	2.941	2.014	0.579	1.921	0.539	1.366	0.456	0	1.512	1.696	0.494	1.788	0.894	0.591	0	0.374	1.136	1.036	1.259	0.297	3.894	5.79	3.099	3.197	4.222	3.848	1.003	0.694	0.693	0.947	0.209	1.051	0.805	1.397	0.536	0.242	4.473
ENSMUST00000005175	12.469	42.514	1.526	11.767	0.93	0.709	1.894	15.786	1.364	7.567	17.026	0.675	0.778	0.845	0.231	0.408	51.48	31.937	54.643	9.293	2.317	1.015	0.587	1.064	7.462	101.868	0.079	3.954	8.159	15.408	33.499	0.713	0.095	0.087	0.069	0.071	0.081	0.075	28.111	69.214	2.619	20.076	3.528	1.349	1.987	0.584	0.423	0.207	0.066
ENSMUST00000005185	1.299	1.115	10.85	1.921	1.646	5.989	16.261	2.802	3.339	2.554	2.97	4.471	21.729	3.568	4.564	12.004	0.784	4.602	0.762	4.215	36.759	6.502	12.735	20.655	1.343	0.758	0	22.968	3.21	3.523	3.355	4.699	61.245	33.161	29.201	20.263	52.399	39.188	2.949	1.261	31.476	2.157	5.506	4.459	2.045	47.315	3.982	3.303	48.54
ENSMUST00000005188	0.137	0.299	0.446	0.107	0.137	0.047	0.459	0.201	0.147	0.195	0.105	0.333	0.376	0.159	0.265	0.23	0.077	0.565	0.046	1.302	1.484	0.301	0.204	0.181	0	0.12	0	0.627	0.111	0.225	0.146	0.25	0.965	0.959	0.6	1.404	0.999	0.955	0.147	0.029	0.471	0.07	0.12	0.151	0.119	0.957	0.143	0.216	1.876
ENSMUST00000005218	0.177	0.016	0.205	0.048	0.006	0.055	0.635	0.004	0.048	0.174	0.049	0.15	0.394	0.344	0.078	0.27	0.05	0.034	0.023	0	2.259	0.224	0.176	0.143	0.063	0	0	0.4	0.084	0.033	0	0.023	2.876	2.981	9.012	1.196	7.097	4.472	0.033	0.045	0.191	0.168	0.02	0.076	0.045	5.839	0.054	0	5.199
ENSMUST00000005220	4.431	13.223	0.847	8.285	6.291	4.102	0.806	9.798	5.421	7.516	7.418	2.499	1.847	10.561	3.947	2.579	6.889	7.789	11.415	0	0.641	2.581	2.792	6.113	2.663	12.277	0	1.158	7.751	11.917	8.58	5.004	0	0	0.054	0	0.155	0	6.578	7.677	0.978	8.224	3.315	2.713	18.153	0.537	6.394	4.589	0.134
ENSMUST00000005233	1.394	0.261	3.655	1.221	0.953	3.429	3.419	0.385	2.113	1.829	1.281	6.063	4.69	1.972	2.519	3.866	0.414	1.655	0.194	1.347	6.836	3.46	3.827	2.159	0.482	0.196	0	3.449	0.46	0.958	1.573	1.204	5.592	5.669	5.608	8.362	5.99	5.66	1.382	0.226	2.497	0.496	1.004	3.02	0.243	3.637	0.818	1.265	6.091
ENSMUST00000005234	3.666	8.9	8.708	2.544	1.142	2.794	9.691	2.007	3.367	3.272	8.032	5.408	8.891	3.562	3.733	6.599	5.013	10.064	6.014	7.239	24.088	3.277	5.136	3.361	3.002	9.885	0	9.97	1.005	5.019	8.268	1.866	76.877	65.308	53.206	34.186	76.907	61.088	7.789	6.621	15.317	5.108	1.967	3.802	0.831	14.84	0.964	1.506	68.956
ENSMUST00000005238	0.433	0.59	0.011	0.155	0.01	0.034	0.092	0.019	0.03	0.014	0.242	0.051	0.034	0.038	0.022	0.081	0.328	0.185	0.211	0	0.161	0.038	0.018	0.079	0.724	0.35	0.348	0	0.039	0.305	0.295	0	0.593	0.658	0.527	0.482	0.521	0.783	0.616	0.375	0.083	0.215	0	0	0.013	0.196	0	0	0.508
ENSMUST00000005255	0.242	0.036	0.212	0.06	0.007	0.109	0.315	0.092	0.048	0.287	0.073	0.267	1.45	0.371	0.072	0.841	0.055	0.043	0	0	1.975	0.253	0.126	0.208	0.051	0.052	0	0.157	0.216	0	0	0.006	1.256	0.935	0.682	0.586	1.011	0.934	0.018	0.016	0.105	0.01	0	0.131	0.017	2.749	0.129	0.052	6.645
ENSMUST00000005256	1.326	0.343	5.3	1.72	0.33	3.131	6.232	0.567	2.9	2.958	1.689	5.132	8.726	2.592	1.652	4.944	0.401	3.537	0.124	4.743	14.527	2.922	2.653	2.272	0.636	0.275	0.107	3.327	0.983	0.694	2.122	0.28	6.941	7.915	5.784	4.381	12.476	5.087	3.044	0.335	14.833	1.223	1.103	4.281	0.41	18.652	1.512	0.548	8.572
ENSMUST00000005262	19.048	59.235	10.841	41.212	55.299	22.79	7.676	117.864	30.019	37.59	62.507	19.284	5.414	86.427	23.179	14.35	38.725	33.935	58.223	6.92	1.69	45.69	15.252	27.482	13.295	44.914	0.498	16.471	46.889	63.957	38.816	36.513	1.937	2.088	0.737	0.669	3.568	0.843	30.699	35.597	4.665	55.362	43.529	16.349	80.904	1.179	32.694	30.747	1.807
ENSMUST00000005279	4.019	6.21	3.946	2.905	0.326	0.309	2.15	0.845	0.287	0.49	6.336	2.358	1.297	0.287	0.621	0.783	6.44	8.913	4.109	0.092	3.591	1.051	1.184	0.499	18.906	7.609	0	3.112	0.275	6.643	7.99	0.771	0.639	0.346	1.523	0.481	3.307	0.632	6.644	5.39	2.105	3.812	1.189	0.527	0.417	4.421	0.118	0.588	1.123
ENSMUST00000005292	4.597	1.29	7.58	4.975	3.752	16.875	7.038	2.743	14.452	7.199	12.151	28.277	33.384	19.812	5.562	20.185	1.336	8.552	1.76	1.157	27.268	8.607	9.647	25.107	2.725	0.959	0	6.566	5.296	4.648	7.146	3.322	292.596	260.875	164.316	92.504	243.26	208.757	10.04	1.791	11.764	3.545	2.805	14.85	6.14	37.07	9.743	5.863	193.835
ENSMUST00000005334	0.884	0.114	1.039	0.684	0	10.347	2.109	1.587	3.758	6.172	1.661	12.064	10.667	5.779	2.198	6.941	0.353	2.904	0.161	0	2.482	9.401	1.6	8.113	1.769	0.08	0	0.521	0.8	1.111	0.742	0.091	3.82	1.89	1.967	2.948	2.093	1.661	2.751	0.385	0.851	0.28	0.24	5.58	0.625	2.055	1.824	0.124	2.456
ENSMUST00000005336	7.121	6.573	23.524	10.729	10.939	16.726	22.079	15.409	16.769	15.588	9.179	37.219	14.44	19.148	16.776	14.993	4.643	14.207	8.369	39.601	34.542	23.626	20.895	17.446	6.317	8.148	3.681	13.972	12.252	11.34	9.586	13.037	21.057	18.786	11.429	12.423	20.007	20.317	8.018	4.882	21.06	8.852	9.587	19.838	12.913	15.433	10.443	11.596	21.407
ENSMUST00000005352	1.441	1.014	1.305	2.016	0.916	1.612	0.677	0.817	1.285	1.61	2.143	2.161	2.865	2.012	1.027	1.706	0.657	3.424	0.664	0.024	1.089	3.633	0.886	2.244	3.793	0.965	0	3.266	0.622	1.758	1.818	0.992	0.097	0.398	0.141	0.057	0.314	0.019	2.466	0.466	1.656	1.155	0.889	1.521	0.53	0.73	0.908	0.796	0.545
ENSMUST00000005364	0.034	0.012	0.018	0	0.018	0.035	0	0.032	0.091	0.141	0.049	0	0.024	0.054	0	0	0.066	0	0.034	0	0	0.016	0	0.03	0.272	0	0	0	0.183	0.113	0.034	0	0.062	0.157	0.06	0	0.283	0.144	0	0.022	0	0.053	0	0	0	0	0	0	0.501
ENSMUST00000005365	2.67	6.491	4.084	7.515	5.27	4.062	6.118	3.013	2.374	4.199	4.613	3.855	7.959	31.557	5.107	6.454	1.181	2.665	11.353	12.225	9.53	2.268	6.245	8.939	1.214	2.463	0	8.491	9.862	6.46	3.02	3.901	13.945	17.337	7.543	3.775	11.409	13.005	3.163	2.235	6.997	5.477	2.397	4.657	23.466	2.861	6.831	2.667	20.651
ENSMUST00000005371	2.525	1.105	6.91	3.674	3.032	6.399	8.23	2.345	7.008	3.504	3.663	11.067	11.982	8.304	4.698	8.528	0.371	4.96	0.662	10.708	19.915	11.734	6.605	7.289	3.832	1.089	0	3.387	3.255	3.12	4.321	4.419	33.604	29.117	14.308	20.342	32.795	26.059	2.728	0.521	8.671	2.748	2.663	5.895	4.792	14.456	4.84	4.094	44.81
ENSMUST00000005394	11.036	30.109	8.024	10.775	8.093	11.35	10.319	8.718	11.096	8.176	24.282	12.942	11.879	10.451	9.501	11.276	17.835	33.023	16.278	6.779	18.841	11.83	13.259	11.923	15.785	29.2	0.206	14.494	12.192	18.882	25.974	9.661	19.226	15.052	14.758	11.333	20.478	16.097	26.268	21.935	13.715	14.391	9.515	8.985	8.064	9.021	6.89	7.226	19.587
ENSMUST00000005399	1.007	0.544	2.53	1.469	2.92	2.366	3.98	1.437	2.783	1.811	1.492	4.005	2.274	1.181	4.011	3.303	0.457	1.466	0.941	2.254	4.693	3.6	4.756	2.348	0.989	0.4	0	3.651	2.614	1.427	1.298	3.125	0.976	1.033	0.991	1.042	1.102	0.633	0.837	0.313	2.292	1.111	1.783	3.526	0.931	1.536	1.797	3.25	1.024
ENSMUST00000005400	0.351	0.043	0.241	0.679	0.064	0.214	0.441	0.013	0.223	0.816	0.209	0.456	3.149	0.064	0.443	2.39	0.127	0.213	0	0	6.849	0.66	1.317	3.789	0	0	0	0.624	0.659	0.25	0.249	0	51.57	62.38	60.068	71.754	68.977	92.329	0.232	0.196	0.649	0.186	0.053	0.238	0	11.276	0.158	0.165	55.134
ENSMUST00000005406	9.91	12.718	22.252	11.17	1.451	25.353	34.384	12.297	15.873	25.052	15.251	50.275	57.827	28.613	10.943	34.45	10.269	18.306	5.459	55.691	58.966	21.892	16.401	20.582	7.089	14.398	4.592	24.165	7.467	11.989	14.708	2.12	107.224	101.588	72.075	42.272	101.423	75.653	17.044	9.206	39.382	8.119	6.417	20.86	3.957	92.005	6.878	1.982	83.699
ENSMUST00000005413	0.163	0	0.045	0.053	0.045	0.167	0.063	0.04	0.065	0.036	0.144	0.034	0.389	0.034	0.023	0.191	0.165	0.054	0.032	0.298	0.455	0.141	0.096	0.132	0	0	0	0.071	0.041	0.088	0.021	0.053	1.29	1.452	0.861	0.801	1.152	0.983	0.031	0.055	0.176	0	0.131	0.031	0.056	0.229	0	0.058	0.66
ENSMUST00000005431	2.354	0.957	4.394	3.52	5.441	4.327	3.871	1.32	5.685	1.531	3.01	6.936	3.841	1.36	5.209	4.994	1.479	3.551	1.861	12.705	5.608	7.777	6.169	4.373	2.094	1.443	0	4.933	1.842	3.121	4.133	6.474	6.489	6.886	5.976	3.453	6.572	5.647	2.574	1.139	5.243	4.091	5.738	6.387	1.402	3.969	5.419	6.055	5.799
ENSMUST00000005452	0.156	0.042	0.103	0.281	0.358	0.2	0.074	0.117	0.134	0.24	0.236	0.118	0.027	0.291	0.195	0.09	0.057	0.213	0.137	0	0.157	0.157	0.201	0.172	0.068	0.114	0	0.065	0.066	0.297	0.144	0.38	0.603	0.926	0.103	0.622	0.285	0.368	0.14	0.126	0	0.299	0.205	0.244	0.28	0.172	0.183	0.304	0.513
ENSMUST00000005470	0.137	0	0.02	0.014	0.074	0.088	0.076	0.016	0.029	0.044	0.083	0.106	0.222	0.098	0.028	0.097	0.162	0	0	0	0.19	0.037	0.035	0.102	0	0	0	0.134	0.05	0	0	0.051	0.655	0.454	0.656	1.534	0.409	1.224	0	0.033	0	0.059	0	0.076	0.134	2.518	0.081	0.017	0.354
ENSMUST00000005477	0.131	0.013	0	0	0.009	0	0	0	0	0	0.063	0	0	0	0	0	0.103	0	0	0	0	0	0	0	0.035	0	0	0	0	0	0	0	0	0	8.255	0	17.906	0.323	0	0.069	0	0	0	0	0	0.035	0	0	10.354
ENSMUST00000005487	14.739	16.54	12.524	28.373	48.954	24.398	8.971	16.166	37.244	14.657	26.305	24.171	15.704	24.146	18.255	19.821	10.396	29.922	14.562	9.269	26.05	28.446	23.507	29.125	34.986	20.643	0.316	7.327	28.827	33.46	33.895	40.605	8.745	11.324	8.647	9.599	8.548	16.618	16.186	16.17	13.802	24.581	35.307	18.41	31.049	18.025	29.125	44.105	26.238
ENSMUST00000005488	0.149	0	0.029	0	0	0.019	0.058	0	0.011	0.019	0.079	0	0	0	0	0.016	0.134	0	0	0	0.02	0	0	0	0	0	0	0.013	0	0	0	0	0	0	0	0	0.035	0	0	0	0	0	0	0	0	0.054	0	0.076	0.049
ENSMUST00000005490	0.207	0.143	0	0.155	0.057	0.148	0.091	0.078	0.13	0.212	0.133	0.197	0.246	0.148	0.034	0.143	0.195	0.248	0.281	0	0.228	0	0.028	0.247	0.092	0.127	0	0	0.211	0.153	0.168	0.046	1.166	0.285	0.409	0.374	0.178	0.195	0.067	0.02	0.064	0.214	0	0.091	0.061	0	0.049	0.063	0.354
ENSMUST00000005493	0.317	0.149	0.342	0.484	1.56	0.617	0.471	0.089	0.854	0.186	0.388	1.089	0.831	0.094	1.158	1.012	0.038	0.524	0.063	0.152	1.834	2.74	0.979	0.86	1.322	0.109	0	0.451	0.341	0.456	0.238	1.718	0.604	0.656	8.745	0.431	12.771	1.078	0.19	0.101	0.097	0.549	1.311	0.493	0.162	1.736	0.573	1.003	4.805
ENSMUST00000005503	2.21	1.949	11.843	3.377	5.976	6.934	13.585	2.844	7.029	3.607	4.86	11.196	10.648	6.923	8.915	9.811	1.163	4.389	2.942	15.013	19.428	8.002	9.862	5.783	1.49	1.913	0.072	11.511	2.571	4.219	4.447	6.518	15.696	16.039	9.282	7.76	13.671	10.312	3.059	1.974	20.488	3.645	7.151	8.667	4.995	10.314	6.441	8.021	15.037
ENSMUST00000005504	1.872	1.313	7.877	1.915	2.382	5.753	7.562	5.257	4.632	3.873	3.271	10.718	8.838	4.091	6.458	7.944	1.932	3.334	1.411	1.865	9.205	12.209	9.418	5.765	4.532	1.168	0	9.618	1.882	2.519	3.771	3.864	17.122	19.98	16.161	14.345	20.196	23.07	3.296	1.389	5.643	2.189	4.386	4.261	0.967	6.752	3.144	3.917	14.686
ENSMUST00000005507	2.288	0.234	2.677	1.058	0.178	8.504	6.492	1.542	2.416	5.522	1.645	8.935	5.425	2.062	1.195	2.728	0.06	1.801	0.161	0.586	9.638	8.21	2.489	4.605	2.468	0.427	0	4.915	1.005	0.448	0.833	0.16	2.116	1.583	3.023	3.867	1.122	1.694	2.798	0.162	3.652	0.765	0.469	3.147	0.209	2.231	0.6	0.29	1.812
ENSMUST00000005508	15.09	29.821	17.173	32.797	39.128	25.075	12.192	34.284	36.205	25.14	27.593	23.657	12.354	50.974	19.102	16.658	13.617	30.566	30.493	38.64	14.999	19.996	28.711	30.9	13.386	30.626	42.672	8.549	37.537	38.815	32.51	33.844	11.054	14.411	5.164	7.663	10.552	10.6	14.542	15.035	11.918	27.101	27.266	20.362	46.043	5.237	27.264	37.67	7.477
ENSMUST00000005509	0.51	0.085	0.42	0.2	0.047	1.506	1.246	0.199	0.468	0.82	0.31	1.324	1.435	0.561	0.195	1.55	0.072	0.202	0.03	2.646	2.459	0.965	0.66	1.126	0.387	0.07	0	0.384	0.569	0.173	0.251	0.03	3.761	5.168	3.268	5.763	4.102	3.899	0.451	0.078	0.434	0.046	0	1.125	0	1.32	0.047	0.061	2.471
ENSMUST00000005518	1.365	1.777	12.831	2.481	2.69	7.353	9.861	3.255	6.062	3.733	4.393	7.257	9.797	7.401	6.571	8.552	1.318	5.446	3.073	4.735	18.544	10.493	12.617	5.982	0.276	3.746	0.48	13.722	3.98	4.289	4.924	5.447	17.389	21.791	18.607	14.513	18.967	18.72	3.079	1.44	10.93	2.053	3.9	4.052	3.721	8.055	2.848	3.084	17.244
ENSMUST00000005532	1.366	0.324	3.517	2.156	0.202	2.359	5.567	1.368	2.152	5.083	2.079	4.818	15.206	3.824	1.162	9.257	0.331	2.018	0.253	0.776	30.233	4.276	3.188	4.623	0.772	0.094	0.051	2.769	3.045	0.61	0.997	0.128	34.562	23.318	10.696	15.612	20.158	21.661	1.399	0.194	5.005	0.74	0.301	2.635	1.055	65.376	1.502	0.625	16.626
ENSMUST00000005548	1.481	0.129	6.375	1.523	0.18	2.482	10.114	0.217	2.383	1.312	1.554	5.977	11.191	1.792	2.193	7.334	0.487	4.198	0.183	0.467	23.049	6.893	4.133	6.259	0.902	0.613	0.128	5.155	1.315	1.68	1.728	0.222	19.957	14.347	6.208	6.298	10.684	14.87	2.026	0.366	6.977	0.65	0.673	3.742	0.658	23.727	0.948	0.411	14.837
ENSMUST00000005578	6.298	4.124	14.95	8.698	5.818	10.708	13.615	7.901	11.108	9.853	5.829	20.627	9.869	6.257	8.17	8.547	2.649	8.033	4.836	7.956	30	19.122	13.892	10.34	13.303	4.3	0.017	8.488	8.766	7.546	7.459	5.353	11.76	9.461	7.996	10.674	8.494	9.087	5.137	3.641	14.587	6.991	5.752	13.397	8.139	14.377	4.709	7.325	11.32
ENSMUST00000005583	5.182	4.065	16.768	7.724	11.87	12.756	12.743	3.658	11.372	4.971	8.589	13.558	19.129	9.535	9.278	14.755	4.413	10.178	4.847	3.853	40.176	8.611	20.099	12.905	6.322	3.864	0	21.042	7.837	12.807	10.517	17.883	36.052	40.234	29.404	13.931	37.308	22.13	4.901	2.889	33.362	7.612	13.063	14.929	12.05	17.663	11.827	16.836	44.19
ENSMUST00000005592	0.05	0	0.007	0	0	0	0	0.032	0.019	0	0.027	0.016	0.035	0	0	0	0.219	0	0.025	0	0.044	0	0	0	0	0	0	0	0.049	0	0	0	0	0.116	0	0	0.161	0.229	0	0.016	0	0	0	0.019	0	0.099	0	0	0.147
ENSMUST00000005597	0.3	0.043	0.438	0	0.013	0.125	0.49	0.046	0.083	0.233	0.043	0.232	0.327	0.046	0.046	0.204	0.094	0.031	0	0.296	0.691	0.449	0.077	0.14	0.072	0	0	0.543	0.059	0.08	0.06	0.024	1.224	1.342	0.984	1.346	1.44	1.514	0.035	0	0.252	0.093	0	0.054	0.063	0.666	0	0	1.102
ENSMUST00000005600	7.694	15.029	2.294	6.465	0.835	1.879	2.048	14.274	2.059	7.839	12.082	1.837	1.777	3.251	0.639	1.553	10.889	16.015	16.826	2.874	4.668	1.669	1.34	1.558	7.089	25.636	0	2.538	11.19	11.069	16.816	0.628	3.135	3.333	3.742	3.868	3.134	2.118	9.448	14.267	1.624	9.696	2.317	2.561	3.817	2.584	0.292	0.253	3.796
ENSMUST00000005601	0.098	0.017	0.065	0.047	0.013	0.017	0.02	0.015	0	0.067	0	0.039	0.034	0	0.092	0.014	0.047	0	0	0	0.257	0.046	0.033	0.022	0.036	0	3.475	0.058	0.047	0	0.012	0	3.193	1.383	0.729	0.813	1.832	1.057	0	0.032	0	0	0.086	0.072	0	0.74	0	0.033	0.798
ENSMUST00000005606	17.289	32.337	21.329	36.051	34.882	22.773	13.954	40.639	32.442	23.499	28.905	45.656	17.087	44.16	24.779	18.496	10.664	25.794	25.199	1.6	20.444	91.183	17.065	26.691	150.49	18.832	0.179	12.322	30.478	34.398	28.411	21.56	41.796	33.85	34.19	21.835	40.435	34.704	14.23	15.286	11.675	24.361	24.995	14.915	55.491	12.885	22.882	30.528	33.877
ENSMUST00000005607	10.869	7.872	51.694	23.705	40.112	29.998	45.011	19.888	31.898	17.858	17.287	49.345	26.346	27.161	36.111	32.297	4.658	31.308	9.204	19.459	59.401	42.072	56.83	41.902	5.706	6.773	0.057	30.984	26.41	34.329	25.498	48.857	3.383	4.305	2.39	1.209	1.892	3.143	13.128	6.785	61.354	25.849	40.991	39.562	42.15	27.269	40.754	57.323	5.17
ENSMUST00000005611	15.463	73.785	6.655	29.883	32.745	18.939	0.496	10.833	23.308	14.459	26.727	12.43	5.921	62.13	14.84	8.952	15.235	22.612	12.132	3.791	1.686	3.656	15.124	28.953	2.584	13.168	0	2.434	56.641	30.674	24.491	21.097	0	0	0	0.28	0	0.11	30.308	18.333	2.612	30.834	25.386	13.52	98.16	0.54	34.014	21.771	0
ENSMUST00000005616	1.12	0.201	2.341	1.246	0.44	3.719	1.861	0.441	2.429	2.543	1.943	2.41	4.236	1.938	0.908	2.888	0.255	1.446	0.503	7.772	7.301	1.812	1.907	2.084	0.318	0.507	0	2.114	0.55	0.669	1.356	0.499	24.337	21.491	16.781	17.448	21.667	18.214	1.38	0.257	4.081	0.738	0.463	3.318	0.467	5.259	0.724	0.499	15.695
ENSMUST00000005620	36.432	96.842	19.27	88.87	107.212	65.712	21.16	115.429	80.605	71.195	84.964	60.753	39.817	151.554	69.98	61.627	50.166	112.853	75.676	7.67	34.1	45.044	60.996	95.017	27.149	72.164	7.752	27.323	139.463	136.879	121.313	134.735	12.271	13.298	8.787	5.262	11.409	8.611	58.065	59.728	23.601	115.426	112.161	66.562	284.028	41.466	118.103	126.761	12.53
ENSMUST00000005630	0.851	0.602	4.02	0.476	0.767	2.922	2.036	1.674	2.308	1.313	1.403	4.179	1.087	1.483	2.618	2.127	1.223	2.691	1.195	0.19	1.113	3.751	6.651	3.004	1.509	1.342	0	2.128	1.573	1.702	1.851	3.063	0.201	0.179	0.171	0.263	0	0.041	1.509	0.845	0.686	1.658	2.546	3.441	1.155	0.343	1.22	2.802	0.091
ENSMUST00000005643	4.176	1.765	18.906	4.955	6.527	12.457	26.261	6.637	11.645	6.941	6.409	22.6	14.634	9.472	13.317	14.123	2.107	8.103	2.152	13.558	24.648	26.349	15.124	9.641	5.89	1.45	0	21.525	3.433	5.231	5.998	11.863	28.503	31.8	22.873	21.141	26.139	26.796	4.177	0.939	18.67	3.426	9.1	11.485	4.95	11.355	6.923	9.231	24.957
ENSMUST00000005647	43.729	49.593	37.33	66.496	119.089	70.035	26.791	42.861	75.108	39.26	84.632	51.637	43.371	72.658	65.128	58.823	34.871	106.722	42.497	8.787	68.952	43.859	94.443	87.78	15.476	54.743	0	34.838	70.911	117.667	95.955	126.478	95.717	95.9	60.951	41.756	88.522	85.131	62.922	50.324	61.579	75.164	94.312	66.44	109.408	38.612	96.442	141.158	85.617
ENSMUST00000005651	2.616	2.77	12.094	3.541	1.793	6.981	15.245	10.803	7.353	7.588	5.767	8.924	16.812	10.447	5.877	10.279	2.435	6.513	4.513	15.13	29.913	6.352	11.498	8.062	1.087	4.092	0	6.27	6.362	4.408	5.216	3.326	46.952	29.106	33.459	15.994	38.632	29.758	3.597	3.694	24.639	4.28	5.781	7.075	6.939	26.675	3.6	4.821	27.543
ENSMUST00000005669	0.161	0	0	0	0	0	0	0	0.013	0	0.062	0	0	0	0	0	0.184	0	0	0	0	0	0	0	0.017	0	0	0.066	0	0	0	0	0	0.053	0	0	0	0	0	0	0	0	0	0	0	0	0	0	0
ENSMUST00000005671	1.912	0.267	16.831	1.923	0.33	3.794	25.105	1.56	2.745	6.827	1.873	9.871	18.799	5.183	4.334	11.066	0.502	2.906	0.501	14.842	44.601	13.069	7.874	6.099	10.152	0.582	0	22.591	1.847	1.196	2.438	1.103	20.763	23.607	24.623	25.861	23.255	16.859	1.988	0.318	32.389	1.074	1.419	5.833	0.885	31.215	1.888	1.264	22.115
ENSMUST00000005678	0.193	0.093	0.214	0.128	0.432	0.178	0.061	0.055	0.132	0.119	0.144	0.046	0.229	0.018	0.188	0.125	0.154	0.024	0.116	0	0.477	0.52	0.403	0.537	0.259	0.017	0	0.151	0.197	0.024	0.043	0.13	0.088	0.066	0.331	0.472	0.405	0.101	0.187	0	0.269	0.177	0.076	0.341	0.019	0.198	0.181	0.196	0.085
ENSMUST00000005685	0.279	0.069	0	0.089	0.084	0.066	0	0.02	0	0	0.126	0	0	0.031	0.104	0	0.156	0	0	0	0.034	0.183	0.029	0.114	0.288	0.075	0	0	0.016	0.093	0	0.064	0	0	3.34	0	8.831	0	0	0	0	0	0.056	0	0	0	0	0.044	3.642
ENSMUST00000005692	0.278	0.046	0.554	0.082	0.029	0.937	0.296	0.193	0.268	0.342	0.489	0.801	1.194	0.476	0.135	0.648	0.081	0.507	0.056	0	1.533	0.368	0.325	0.491	0	0.335	0	0.211	0.64	0.053	0.201	0.065	0.55	0.397	0.293	0.302	0.755	0.816	0.399	0.192	0.499	0.242	0	0.505	0.229	0.834	0.16	0.075	0.514
ENSMUST00000005705	61.499	48.519	87.364	108.957	179.985	100.129	54.734	80.757	146.693	72.692	104.16	120.672	60.406	86.349	118.469	82.019	32.881	125.206	74.337	61.5	94.927	87.869	123.172	120.594	46.277	71.074	12.33	39.266	86.233	134.727	121.883	155.22	96.386	94.635	55.447	44.772	82.934	66.348	58.899	45.159	78.054	102.274	149.814	131.144	175.762	48.359	131.089	223.047	101.934
ENSMUST00000005711	77.582	59.687	61.157	122.267	137.55	125.347	26.797	59.847	138.551	78.864	109.975	75.999	59.872	85.776	83.811	67.183	51.303	130.138	82.615	117.492	92.952	27.061	120.763	118.944	9.895	101.454	6.862	40.904	128.947	127.615	115.535	129.556	96.861	100.122	72.217	36.701	110.03	71.274	90.454	66.248	71.438	99.019	104.395	103.063	165.197	69.697	109.26	129.633	77.033
ENSMUST00000005714	46.963	58.401	29.916	79.637	82.141	64.736	22.383	75.92	85.509	67.47	55.274	84.932	26.967	45.068	55.924	49.75	34.478	97.215	72.13	10.559	20.794	84.791	57.004	70.042	120.383	76.129	0.558	13.089	97.566	90.346	99.005	86.951	67.322	81.033	57.71	30.047	71.926	66.682	52.606	45.655	15.726	79.003	71.808	68.436	88.507	15.248	80.873	104.369	71.25
ENSMUST00000005719	0.335	0.103	0.439	0.242	0.099	0.661	0.604	0.073	0.277	0.478	0.202	0.596	1.858	0.401	0.433	1.063	0.14	0.539	0.044	1.036	1.728	0.289	0.418	0.938	0.116	0	0	0.552	0.184	0.156	0.172	0.123	20.71	25.303	20.044	20.352	19.063	24.036	0.292	0.085	1.084	0.1	0.115	0.407	0.066	1.465	0.194	0.118	12.988
ENSMUST00000005722	0.468	0.408	0.312	0.182	0.091	0.536	1.058	0.586	0.39	0.887	0.38	0.912	1.98	0.842	0.31	1.24	0.574	0.332	0.067	1.31	1.997	1.333	0.322	0.743	0.26	0.144	0	2.603	0.339	0.215	0.282	0.169	7.644	9.743	3.81	5.066	7.805	7.029	0.36	0.265	0.976	0.141	0.054	0.671	0.187	1.283	0.176	0.153	7.397
ENSMUST00000005749	16.444	17.94	21.719	37.248	32.587	30.705	24.386	67.537	35.249	54.893	25.304	46.153	26.272	55.093	26.33	28.557	21.399	33.698	36.363	24.485	20.477	45.75	24.064	40.022	15.942	28.217	0.215	12.934	43.545	38.469	36.2	28.411	27.349	30.742	15.953	15.739	28.785	20.371	20.16	25.879	14.87	35.401	27.081	32.923	62.512	17.429	27.779	28.54	24.214
ENSMUST00000005751	0.105	0.178	0.324	0.197	0.063	0.211	0.307	0.274	0.167	0.551	0.186	0.495	1.3	0.421	0.119	0.879	0.136	0.154	0.126	0.095	3.263	0.648	0.244	0.411	0.119	0.11	0	1.5	0.534	0.125	0.057	0.084	6.394	6.514	3.815	5.504	5.477	4.986	0.06	0.122	0.465	0.104	0.073	0.208	0.327	6.332	0.246	0.184	3.838
ENSMUST00000005768	1.808	4.263	5.455	2.243	0.669	4.149	7.842	4.194	3.029	4.556	3.007	7.459	6.351	5.475	2.891	4.794	3.374	3.71	4.692	9.068	10.898	2.159	4.233	2.856	0.86	4.133	3.184	7.73	4.493	3.047	2.411	1.515	17.788	12.329	11.411	9.671	14.886	11.459	3.406	2.774	9.293	2.014	1.716	3.139	3.047	6.723	1.181	0.745	13.009
ENSMUST00000005769	1.062	1.354	0.166	0.043	0.014	0.036	0.153	0.049	0.08	0.036	0.893	0.05	0.054	0	0.113	0.015	0.605	2.263	0.157	0	0.091	0	0.141	0.115	1.347	0.67	0	0.743	0.102	0.215	1.182	0.078	0	0	0	0.148	0.199	0.146	1.834	0.575	0.108	0.48	0.275	0.192	0	0.051	0.082	0.071	0.107
ENSMUST00000005791	0.146	0	0.019	0.02	0	0	0	0	0	0	0.013	0.023	0.025	0	0	0.032	0.088	0	0	0	0.026	0	0	0	0	0	0	0.035	0	0	0	0	0	0	0	0	0	0	0.157	0	0	0	0	0	0	0	0	0	0.043
ENSMUST00000005798	1.39	2.031	10.691	1.38	3.775	6.926	17.372	3.132	6.339	3.565	5.392	13.163	16.235	5.404	9.763	14.49	1.673	6.809	1.403	0.777	29.241	10.625	16.702	11.2	0.634	1.511	0.213	20.976	4.365	4.433	4.848	9.179	44.351	44.327	29.551	15.095	45.159	33.141	2.483	1.263	13.12	2.655	6.989	8.461	2.454	16.015	4.079	5.109	47.531
ENSMUST00000005810	3.805	5.226	7.863	8.711	13.007	12.512	14.667	8.954	15.086	9.476	9.75	19.019	12.946	16.441	13.895	13.453	4.054	11.52	5.721	9.763	22.876	12.105	12.526	16.016	2.022	5.355	2.165	13.58	9.222	12.042	8.324	15.052	7.272	13.838	10.357	8.137	12.007	23.278	6.621	3.966	20.821	7.937	12.135	11.187	15.804	10.856	14.189	17.904	7.704
ENSMUST00000005815	0.527	0.588	11.528	0.441	0.143	1.342	24.082	0.432	1.028	1.28	1.121	3.271	12.242	2.767	3.613	7.402	0.721	1.529	0.463	9.684	26.088	2.811	5.338	1.873	0.623	0.755	0	20.619	0.333	0.702	1.01	0.546	6.411	7.886	8.447	7.76	9.184	7.109	0.446	0.217	25.505	0.4	0.949	1.573	0.251	12.926	0.418	0.59	6.307
ENSMUST00000005817	0.496	0.237	0.528	0.376	0.472	0.834	0.512	0.168	0.896	0.349	0.625	0.882	0.749	0.591	0.696	0.75	0.129	0.617	0.1	0.527	0.786	0.693	0.588	0.569	0.022	0.155	0	0.232	0.335	0.311	0.437	0.399	12.909	10.625	7.314	4.203	9.813	9.712	0.334	0.014	0.39	0.425	0.389	0.735	0.419	0.608	0.382	0.331	8.981
ENSMUST00000005820	0.29	0	0.024	0	0.108	0.016	0	0.014	0.087	0.047	0.114	0.073	0.095	0.029	0.037	0	0	0.058	0	0	0.08	0.065	0	0	0.091	0	0	0.087	0.156	0.076	0.068	0	0.333	0.281	0.685	0.065	0.146	0.385	0.099	0	0	0.07	0.08	0.034	0	0.09	0.036	0	0.295
ENSMUST00000005824	1.274	0.468	0.906	0.731	1.071	1.53	0.885	0.999	1.255	0.721	1.362	1.13	0.454	1.044	0.748	1.37	0.191	0.888	0.265	0	1.478	2.119	1.775	2.503	0	0.231	0	0.938	0.705	0.923	0.389	1.578	0.08	0	0	0.934	1.006	0.184	1.039	0.341	0.409	0.303	0.693	0.194	0.172	0.902	0.516	2.324	0.5
ENSMUST00000005825	4.372	3.753	8.378	7.29	8.391	10.67	10.7	8.414	9.843	7.066	6.562	12.851	8.223	8.978	10.638	8.487	1.991	7.133	4.614	3.014	14.323	14.775	14.459	11.346	2.951	2.509	0.092	5.879	9.839	8.967	8.653	7.896	6.876	7.276	6.325	7.212	6.747	6.426	4.679	2.179	6.498	6.611	5.98	9.883	11.753	6.298	7.697	6.818	7.219
ENSMUST00000005826	3.807	2.704	22.296	3.338	7.997	10.94	23.744	3.2	9.769	3.983	6.494	20.644	17.092	8.917	13.634	15.593	1.495	9.709	3.872	23.476	31.835	26.47	17.955	10.309	12.848	2.462	3.156	13.604	2.998	5.11	6.904	12.104	49.945	49.993	44.746	31.474	50.987	47.432	3.813	2.182	24.627	4.464	8.927	11.031	2.958	17.084	5.311	10.619	63.63
ENSMUST00000005829	0.301	0.354	0.373	0.474	0.05	0.314	0.485	0.38	0.392	0.726	0.271	0.493	0.714	0.276	0.193	0.727	0.245	0.22	0.342	0	2.87	0.734	0.434	0.644	0	0.25	0	0.511	1.478	0.098	0.179	0.047	1.41	1.516	1.266	1.595	2.277	1.616	0.477	0.39	0.098	0.316	0.097	0.594	0.114	3.887	0.335	0.193	2.42
ENSMUST00000005830	18.095	64.222	26.687	24.148	16.192	21.481	30.694	44.781	23.781	24.335	44.487	38.054	20.941	24.544	27.143	27.813	53.974	65.322	56.981	33.478	44.161	40.826	41.043	27.312	22.421	76.234	0.21	47.205	32.554	53.821	70.527	35.706	30.55	34.629	19.03	13.351	31.545	25.855	37.482	49.473	28.768	40.076	30.658	23.215	21.886	15.689	19.993	24.967	26.069
ENSMUST00000005839	0.024	0	0	0	0	0	0	0.185	0	0	0	0	0	0	0	0	0.071	0.062	0	0	0	0	0	0	0	0	0	0	0.178	0.06	0.145	0	0	0.112	0	0.104	0	0	0	0	0	0	0	0	0	0	0	0	0.043
ENSMUST00000005841	2.818	3.301	11.866	5.729	6.681	7.817	13.043	6.533	7.756	6.918	5.424	13.459	7.668	6.651	9.416	8.031	3.75	7.108	3.972	11.932	17.52	11.717	10.108	9.231	3.591	2.832	0.054	17.789	4.551	7.232	5.863	6.869	15.63	17.332	10.696	12.485	14.995	12.977	4.891	2.309	14.388	5.769	6.57	7.882	5.172	9.036	6.199	7.197	16.177
ENSMUST00000005849	0.886	0.175	1.067	1.474	1.884	2.083	0.702	0.249	2.548	0.236	1.402	0.594	0.407	0.312	1.596	0.71	0	0.663	0	0	0.793	0.233	2.562	0.826	0.342	0	0	0.514	0.144	0.486	0.339	2.062	0.417	0.678	1.816	0.698	4.131	0.413	1.34	0	0.815	0.905	1.812	1.52	0.192	0.289	1.54	2.669	2.529
ENSMUST00000005860	0.111	0	0	0	0	0	0.446	0	0	0	0.047	0.042	0.183	0	0	0	0.192	0	0	0	0.419	0	0.209	0	0.099	0.039	0	0	0	0	0.065	0	0	0	0	0	0.084	0	0.143	0.043	0.069	0	0	0.488	0	0.13	0	0	0
ENSMUST00000005862	0.317	0.033	2.345	0.332	0.137	0.776	2.614	0.068	0.561	0.367	0.426	2.769	2.578	0.729	0.697	1.985	0.133	0.233	0.231	4.033	7.194	1.829	0.634	0.407	0.792	0.519	0	2.986	0.134	0.051	0.332	0.122	6.357	5.006	3.586	5.331	4.646	5.126	0.022	0.199	4.636	0.071	0.457	1.196	0.04	2.971	0.192	0.166	6.589
ENSMUST00000005889	1.736	0.863	0.654	3.223	3.667	1.682	0.23	0.546	2.308	1.676	1.723	1.738	1.047	0.992	1.36	1.03	0.655	2.413	0.781	0	1.196	1.397	1.218	3.451	1.955	0.536	0	0.488	2.755	3.389	1.734	3.21	1.644	1.844	1.192	0.947	1.712	1.621	1.255	0.737	0.385	2.08	2.207	1.755	1.511	0.963	2.226	2.716	0.543
ENSMUST00000005891	0.044	0	0.047	0	0	0	0	0	0	0	0.047	0.028	0	0	0	0.025	0	0	0	0	0	0	0	0	0	0	0	0	0	0	0	0	0	0	0.232	0	0	0.031	0	0	0	0	0	0	0	0	0	0	0
ENSMUST00000005907	0.103	0	0.072	0.021	0	0.026	0.097	0	0.015	0.026	0.055	0	0.013	0	0.021	0.011	0.205	0	0	0	0.027	0	0.017	0.051	0	0	0	0.11	0	0	0	0	0.187	0.266	0.204	0.329	1.032	0.756	0	0	0.08	0	0	0.057	0	0	0	0	0.508
ENSMUST00000005923	11.146	22.743	43.864	22.117	44.499	37.87	53.702	38.693	52.677	24.442	34.779	67.441	48.105	85.594	57.378	53.388	15.112	46.328	22.479	15.972	93.544	27.478	78.141	60.426	2.911	18.939	0.087	63.35	35.173	46.06	43.635	80.653	163.288	162.997	100.031	54.798	127.813	115.264	25.657	13.413	62.445	34.742	61.281	35.683	65.313	47.057	57.607	67.2	115.923
ENSMUST00000005933	0.219	0.216	0	0.169	0.025	0	0	0.148	0	0.08	0.2	0	0	0.03	0	0	0.113	0.237	0.659	0	0	0	0.042	0.103	0.209	0.738	0	0	0.091	0.077	0.323	0	0	0	0	0	0	0	0.605	0.243	0.097	0.144	0	0	0	0	0	0	0
ENSMUST00000005950	0.162	0.013	0.01	0	0	0	0.045	0	0	0.018	0.064	0	0.074	0	0	0.021	0.191	0	0	0	0.189	0	0.073	0	0.08	0	0.057	0.068	0	0	0	0	1.296	2.148	0.742	1.581	7.513	4.674	0	0	0	0	0	0	0	0.158	0	0	0.362
ENSMUST00000005952	1.426	2.878	2.633	0.524	0.218	1.436	4.003	0.446	0.855	0.808	6.205	1.453	3.583	1.868	1.278	2.48	1.681	6.801	1.708	0.918	3.61	1.511	2.523	1.553	0.66	2.136	0	5.628	0.399	1.219	4.881	0.717	10.802	9.453	6.148	5.762	9.015	9.806	3.832	2.207	4.426	0.665	0.688	1.189	0.263	1.87	0.521	0.363	11.397
ENSMUST00000005953	22.479	170.425	3.222	23.225	1.621	1.952	0.603	25.067	4.051	11.062	88.27	0.343	1.423	1.128	0.204	0.799	49.202	73.212	61.258	11.021	1.285	1.989	0.468	2.096	13.095	84	0.114	9.656	15.796	43.678	62.994	1.991	11.452	9.084	12.349	2.498	20.577	7.335	49.34	60.708	2.864	37.135	9.739	1.243	2.599	3.55	0.141	0	11.298
ENSMUST00000005954	0.862	0.575	2.481	1.621	2.753	1.723	1.609	1.469	1.474	1.146	1.85	1.756	1.942	1.563	1.826	2.021	3.622	2.53	2.946	0.317	2.172	1.664	2.164	1.636	4.97	2.618	0	1.572	2.416	1.61	3.498	2.145	4.498	4.404	3.859	2.52	6.215	3.577	2.068	1.952	1.502	1.612	1.763	1.67	1.964	1.583	2.636	2.751	3.806
ENSMUST00000005964	2.803	1.781	29.304	4.54	0.604	19.163	21.05	1.825	10.575	4.645	8.296	28.305	28.492	21.897	8.839	21.188	0.664	6.143	0.691	29.02	52.728	28.429	12.506	17.319	9.45	1.085	0	30.394	2.142	2.648	4.575	1.472	81.96	78.792	53.139	25.052	80.972	54.724	4.723	1.178	37.522	1.735	2.481	11.092	1.501	31.781	3.069	1.234	65.799
ENSMUST00000005975	10.824	8.279	8.39	27.046	44.322	24.143	10.883	19.367	35.226	21.073	15.791	27.65	11.722	21.16	24.503	20.03	5.933	24.18	13.782	3.314	15.25	25.25	23.487	29.965	14.256	10.116	0	7.595	24.661	28.571	22.98	35.381	35.735	30.744	26.162	13.957	34.256	21.133	11.071	7.674	7.782	21.99	30.017	22.016	34.3	10.804	33.764	43.676	28.082
ENSMUST00000005976	0.023	0	0	0	0	0	0.073	0	0	0	0	0	0	0.022	0	0	0	0	0.053	0	0.024	0	0	0.031	0	0	0	0	0	0.072	0.086	0	0	0	0	0.049	0	0.195	0.05	0	0	0.053	0.031	0.051	0	0.068	0	0	0.082
ENSMUST00000006005	0.211	0.102	3.845	0.088	0.015	0.629	2.779	0.018	0.636	0.335	0.349	1.473	1.646	1.396	0.662	1.638	0	0.255	0	10.93	9.122	0.803	2.301	0.649	0	0.05	0	2.118	0.084	0.036	0.269	0.043	3.907	5.866	1.391	2.552	2.564	4.387	0.144	0.075	6.197	0.11	0.101	0.593	0.281	3.829	0.045	0.176	2.792
ENSMUST00000006020	0.099	0	0.034	0	0	0	0	0	0.016	0	0.075	0	0	0	0	0.012	0.02	0	0	0	0.052	0	0	0	0	0	0	0	0	0	0	0	0.038	0.065	0	0.03	0	0	0	0	0	0	0	0	0	0	0	0	0.012
ENSMUST00000006027	1.046	1.162	3.946	3.014	4.812	2.418	2.012	0.729	2.96	1.686	2.267	2.897	7.714	3.466	3.403	5.396	0.444	1.811	0.405	0.477	12.696	2.427	4.618	4.176	0.356	1.203	5.424	1.468	2.625	2.058	2.095	2.549	22.259	35.674	25.869	13.154	40.959	42.748	0.659	0.812	1.716	0.876	3.753	1.714	2.044	10.735	2.174	4.436	25.362
ENSMUST00000006029	0.34	0.332	0.236	0.035	0.045	0	0.196	0.027	0	0.058	0.817	0.189	0.205	0.067	0.034	0.074	0.021	1.037	0.128	0	0.417	0	0	0.206	1.644	0.669	5.106	0.242	0	0.052	0.606	0	0.54	0.13	0.709	0.12	2.728	0.059	0.244	0.33	0	0.26	0.335	0	0	0.374	0	0	1.178
ENSMUST00000006035	68.507	104.569	92.977	111.458	168.194	104.149	34.993	41.582	138.188	61.723	120.205	125.229	66.815	67.655	102.458	86.838	30.149	138.966	65.344	22.517	69.738	41.557	117.898	81.488	26.341	96.196	0.075	26.888	55.102	106.646	102.5	123.166	89.367	87.922	59.209	31.285	92.403	57.855	61.94	58.834	41.563	75.358	88.943	100.176	86.637	61.885	104.067	167.258	75.037
ENSMUST00000006036	8.4	35.094	2.95	8.657	9.491	6.907	3.738	10.109	9.534	7.025	17.04	7.037	7.737	5.57	8.438	8.227	10.772	40.265	19.239	0.976	9.562	0.949	6.45	8.223	0.358	30.118	0	3.619	7.061	20.033	29.456	18.059	22.556	27.902	15.231	11.153	23.787	19.686	20.249	14.858	5.73	12.916	7.248	14.227	5.281	10.829	13	12.244	20.512
ENSMUST00000006037	17.189	18.312	18.948	16.642	8.431	20.409	24.124	22.821	16.915	25.072	16.582	43.135	28.002	16.174	12.233	21.038	19.494	28.587	16.957	23.901	28.649	31.499	14.376	18.732	13.263	23.062	0.084	20.175	9.276	18.801	26.496	10.373	10.491	11.854	9.727	9.886	10.267	8.532	25.627	15.695	26.471	15.893	12.192	20.542	4.624	15.783	7.844	9.634	13.051
ENSMUST00000006046	0.172	0.133	0.087	0.221	0.049	0.048	0.059	0	0.232	0.096	0.267	0.119	0.081	0.03	0.076	0.271	0.339	0.158	0.565	0	0.082	0.111	0.084	0.083	0.674	0.465	0	0.022	0.114	0.116	0.231	0.117	0	0	0	0	0	0	0.067	0.364	0.097	0.215	0.329	0	0.061	0.046	0.11	0.095	0
ENSMUST00000006053	17.549	18.192	18.473	30.632	33.602	30.088	20.245	38.127	35.708	23.287	30.567	38.348	14.637	21.974	25.904	19.681	9.102	34.685	18.857	9.105	25.068	46.62	24.593	33.948	41.185	18.731	0.266	9.607	37.175	36.22	37.783	29.044	5.956	6.8	5.472	5.848	7.102	5.313	16.569	14.156	16.647	28.251	24.5	20.542	41.779	10.615	24.137	36.39	8.489
ENSMUST00000006061	0.727	1.05	3.102	0.974	1.089	2.043	3.302	1.094	2.289	0.955	1.272	2.988	2.715	1.711	2.89	2.686	0.516	1.502	0.581	2.376	5.71	2.781	3.126	1.641	0.61	0.922	0	2.985	0.875	1.386	1.137	1.883	6.371	24.723	13.829	9.251	37.867	16.172	0.723	0.511	3.3	0.594	1.706	1.603	1.248	1.888	1.133	1.815	4.632
ENSMUST00000006071	0.116	0	0.418	0.013	0	0.214	0.819	0.073	0.133	0.016	0.066	0.362	0.344	0.147	0.069	0.161	0.034	0.078	0	0.184	0.823	0.132	0.324	0.031	0.3	0.027	0	0.265	0.045	0.01	0.08	0.07	0.028	0	0.041	0.033	0.03	0.032	0.067	0	0.722	0.036	0.041	0.068	0	0.25	0.091	0.095	0.014
ENSMUST00000006094	4.849	6.889	1.105	11.15	9.634	5.695	0.447	8.363	6.679	7.144	8.637	4.608	2.538	9.195	4.965	3.586	4.587	12.626	8.539	0	0.608	6.264	5.08	13.336	12.521	9.18	0	1.965	15.081	17.747	15.166	10.031	0	0	0	0.056	0.025	0	7.346	6.15	0.653	12.356	10.681	5.277	16.127	0.463	8.329	7.805	0
ENSMUST00000006101	1.13	4.895	0.508	3.124	4.891	2.148	0.311	2.588	2.119	2.416	2.896	0.638	1.167	4.885	2.165	1.953	2.394	3.414	2.127	0	0.532	1.188	1.848	4.737	1.339	3.041	0	1.577	11.109	5.988	3.584	5.293	0.449	0.258	0.104	0.06	0.268	0.177	2.2	3.297	0.209	4.162	4.185	1.017	9.339	0.561	5.107	4.551	0.074
ENSMUST00000006103	1.598	1.156	3.536	1.504	2.283	1.861	3.642	0.35	2.056	1.001	2.103	3.35	4.187	1.303	3.198	3.228	0.195	2.952	0.444	0.967	7.905	3.067	3.07	2.518	0.25	0.854	0	3.7	0.527	1.923	1.999	3.311	7.412	5.082	3.968	4.293	6.724	5.713	2.586	0.964	5.822	1.586	3.584	2.877	0.345	5.477	2.35	3.781	6.051
ENSMUST00000006104	0.181	0.144	0.079	0.263	0.248	0.268	0.159	0.188	0.247	0.333	0.309	0.275	0.168	0.352	0.329	0.188	0.196	0.091	0.245	0.231	0.427	0	0.462	0.442	0	0.063	0	0.296	0.579	0.245	0.107	0.23	0.082	0.021	0	0.173	0.293	0.7	0.349	0.228	0.14	0.311	0.024	0.139	0.758	0.265	0.339	0.22	0.047
ENSMUST00000006105	0.231	0.164	0.202	0.282	0.593	0.528	0.203	0.066	0.589	0.103	0.469	0.359	0.366	0.381	0.605	0.827	0.067	0.457	0.104	0	0.388	0.481	0.384	0.581	0	0.094	0	0.11	0.213	0.314	0.341	0.542	1.385	1.627	1.461	1.359	1.748	1.84	0.116	0.06	0.215	0.265	0.182	0.238	0.09	0.226	0.47	0.329	1.066
ENSMUST00000006106	0.185	0.069	0.044	0.415	0.748	0.256	0.023	0.175	0.528	0.265	0.731	0.158	0.057	0.149	0.135	0.04	0	0.898	0.334	1.382	0.019	0.066	0.187	0.233	0	0.695	0	0	0	0.776	0.014	0.857	0	0	0	0	0	0	0.258	0.126	0	0.531	0.364	0.245	0.433	0.054	0.347	0.489	0.024
ENSMUST00000006112	0.269	0.105	0.381	0.146	0.045	0.317	0.787	0.117	0.147	0.445	0.182	0.699	0.651	0.373	0.163	0.309	0.172	0.307	0.156	0	0.999	0.293	0.25	0.233	0.062	0.045	0	0.331	0.045	0.128	0.191	0.077	0.526	1.163	0.626	0.406	0.641	0.671	0.4	0.08	0.353	0.095	0.19	0.137	0.162	0.954	0.024	0.084	1.19
ENSMUST00000006123	2.087	3.091	1.858	6.438	6.237	6.077	2.585	3.945	7.536	4.442	4.645	2.607	3.199	11.334	3.091	3.907	1.571	3.382	5.735	13.719	3.239	2.261	4.637	8.567	0.257	2.359	0	4.235	7.848	6.954	5.711	5.153	4.434	3.341	6.302	2.307	8.622	4.358	2.844	1.803	3.723	4.798	3.587	3.698	6.969	1.205	4.243	3.593	6.271
ENSMUST00000006128	0.469	0.059	0.649	0.621	0.106	0.7	1.66	0.324	0.681	1.084	0.306	1.159	4.613	0.688	0.58	2.74	0.242	0.371	0.024	4.09	8.137	0.395	1.21	2.422	0	0.056	0	0.996	0.8	0.216	0.059	0.024	48.303	51.174	36.657	13.015	59.941	32.338	0.735	0.123	1.825	0.11	0.021	0.789	0.466	15.758	0.541	0.129	54.332
ENSMUST00000006136	0.351	0.047	0.672	0.194	0.184	0.539	0.441	0.055	0.367	0.479	0.125	0.557	0.724	0.264	0.414	0.24	0.233	0.184	0.308	0	0.783	0.373	0.846	0.503	0.152	0.051	0	0.832	0.639	0.126	0.259	0.175	0.425	0.973	0.231	0.714	0.725	0.551	0.188	0.17	0.181	0.235	0.231	0.741	0.4	0.257	0.274	0.238	0.576
ENSMUST00000006137	20.918	22.936	26.979	33.709	58.156	39.852	30.233	30.645	48.997	23.569	32.292	60.858	28.59	44.718	49.375	35.181	14.359	42.258	19.848	17.87	40.608	39.126	46.12	45.774	10.793	22.349	0.133	18.864	28.696	42.713	36.813	56.647	48.522	46.62	34.16	31.252	36.764	51.332	24.142	17.333	33.345	34.274	46.247	44.265	42.554	25.69	47.638	67.983	41.443
ENSMUST00000006138	4.424	7.312	4.597	2.739	1.259	2.639	7.155	2.282	2.332	1.661	7.442	4.9	3.876	2.361	2.036	2.996	3.104	13.252	3.758	1.729	10.849	4.202	3.147	3.254	6.286	7.054	0	7.138	2.321	2.739	9.327	1.652	11.951	11.305	10.134	7.474	9.741	11.512	9.079	4.108	7.338	3.088	1.984	1.989	1.69	6.934	2.03	1.403	13.791
ENSMUST00000006139	10.783	16.244	1.84	7.528	2.306	2.951	2.246	9.681	3.232	5.282	15.555	3.182	1.632	3.078	2.418	2.583	13.365	25.845	13.335	0.512	2.68	2.748	3.159	3.344	6.907	23.118	0.242	4.101	11.301	11.717	19.112	3.167	2.733	3.689	4.367	2.819	3.988	2.138	17.101	13.86	3.165	10.49	2.749	2.137	4.234	2.094	1.975	3.059	2.926
ENSMUST00000006151	0.087	0	0	0	0	0	0	0	0	0	0.034	0	0	0	0	0	0.115	0	0	0	0	0	0	0	0.106	0	0	0	0	0	0	0	0	0	0	0	0	0	0	0	0	0	0	0	0	0	0	0	0
ENSMUST00000006167	1.965	1.047	6.815	2.892	5.549	6.659	7.452	3.114	5.842	3.127	3.487	10.792	6.791	3.653	8.314	7.125	2.226	4.04	1.083	0.575	11.216	12.081	11.826	8.645	7.802	0.551	0.717	13.093	3.251	4.063	3.57	6.429	20.349	21.617	9.695	10.824	20.406	11.593	3.467	0.783	5.435	3.273	5.235	4.809	1.846	5.21	3.962	5.765	16.259
ENSMUST00000006171	0.786	0.37	2.367	0.847	1.401	3.164	3.552	0.997	3.659	0.605	2.039	5.136	2.556	1.968	4.314	3.286	0.503	1.314	0.314	0	3.173	6.498	4.206	1.977	2.239	0.081	0	4.216	1.4	1.143	0.836	2.285	1.261	1.435	1.585	1.673	1.545	1.188	1.144	0.27	1.687	0.904	0.608	0.434	0.294	2.205	0.217	1.576	2.483
ENSMUST00000006178	1.406	1.145	1.536	2.67	2.869	1.671	1.185	0.804	2.681	1.279	2.268	1.668	1.342	1.412	2.14	1.493	0.576	1.808	1.999	0	4.517	0.527	3.412	2.39	1.185	1.138	0	1.454	2.031	2.261	1.703	2.322	10.193	6.398	4.02	3.921	10.982	5.115	1.084	0.824	2.182	2.317	2.616	1.58	2.747	1.673	2.117	3.291	5.659
ENSMUST00000006181	11.087	11.495	6.97	19.054	23.178	16.946	8.54	18.276	22.022	16.007	20.623	18.546	11.309	22.087	15.36	15.652	10.299	43.234	23.487	1.583	22.155	12.354	22.753	33.976	5.6	28.058	6.236	8.67	42.243	34.786	44.909	32.187	28.339	30.798	22.319	17.188	28.873	24.216	17.709	18.161	11.836	28.334	24.42	18.382	28.835	11.764	23.588	25.942	34.647
ENSMUST00000006205	9.664	12.961	27.649	16.853	15.763	20.741	43.751	28.263	21.817	25.221	16.444	38.19	20.736	14.186	22.831	20.962	14.917	18.949	15.806	32.655	39.189	41.658	22.742	24.029	17.344	11.455	2.052	37.721	27.755	22.492	21.232	19.476	13.69	14.268	14.793	14.062	14.038	15.314	12.913	9.481	34.611	17.103	14.596	18.416	14.461	19.787	12.191	15.465	11.945
ENSMUST00000006209	10.917	9.943	20.455	34.36	52.013	28.168	20.318	27.659	31.546	21.376	17.384	42.207	15.901	28.95	29.429	21.042	26.894	28.315	22.086	13.509	24.423	35.123	33.807	34.161	3.288	27.935	0.443	26.748	30.071	32.744	25.156	43.247	52.39	61.806	45.908	27.652	58.098	41.73	23.876	23.676	15.64	41.689	60.868	28.344	39.084	22.898	59.724	71.364	44.86
ENSMUST00000006217	7.665	7.411	23.417	14.472	20.424	19.102	7.344	3.65	22.845	6.846	17.947	18.158	18.212	14.922	21.209	20.459	4.366	20.661	8.439	20.863	33.451	7.422	21.43	20.11	2.18	11.572	0	14.653	12.339	16.202	17.445	16.499	18.309	19.141	13.506	10.761	19.472	14.759	12.176	11.163	24.392	9.256	12.686	16.58	9.215	13.83	12.231	25.094	20.583
ENSMUST00000006221	1.205	0.496	7.656	1.219	2.572	5.912	8.654	1.601	4.843	2.093	3.014	8.806	5.805	3.223	7.439	7.376	0.71	4.022	0.543	3.951	9.766	10.47	10.991	5.605	1.831	0.552	2.183	8.024	1.407	2.465	2.649	6.87	16.373	19.746	13.311	13.017	18.585	13.397	2.204	0.418	6.332	1.586	3.985	5.153	0.713	4.649	2.641	4.78	15.441
ENSMUST00000006235	1.213	0.374	6.962	2.668	0.287	3.094	8.692	1.067	1.975	3.851	1.336	6.09	17.695	4.684	2.504	10.909	0.562	3.156	0.296	4.603	36.36	3.585	5.075	8.406	0.992	0.479	0	7.3	3.519	1.347	1.885	0.423	173.971	122.057	108.684	57.822	170.513	136.092	1.883	0.416	11.709	1.479	0.624	3.422	0.927	40.994	1.638	0.603	89.228
ENSMUST00000006254	10.366	8.199	15.235	19.138	23.212	18.251	9.53	9.802	23.312	14.094	12.758	27.859	18.857	27.823	17.241	20.761	8.048	24.614	11.761	9.472	26.302	11.716	23.296	26.152	1	13.818	0	12.911	22.618	22.145	20.345	25.499	25.769	29.354	20.44	10.845	27.671	25.794	14.246	13.073	25.777	21.374	25.137	25.702	31.892	13.254	30.711	34.282	25.349
ENSMUST00000006286	20.285	32.295	12.642	37.173	47.792	29.982	14.919	67.673	42.09	43.081	32.837	47.374	15.6	34.913	34.084	25.197	18.921	51.969	30.156	7.495	15.87	52.484	29.832	48.887	35.343	34.964	0.038	9.834	66.234	57.667	52.172	45.506	18.298	17.239	9.443	11.172	17.289	13.549	23.856	21.153	8.991	38.827	34.914	27.793	63.044	6.934	40.856	49.091	14.056
ENSMUST00000006293	2.031	1.616	6.565	3.724	3.755	3.497	5.923	3.37	3.956	4.035	2.607	5.397	6.086	4.613	4.569	5.565	1.167	2.685	2.489	9.221	13.465	5.239	6.06	4.76	1.225	1.675	0	5.569	3.852	3.291	2.734	4.204	6.792	7.25	6.283	5.903	6.203	5.689	1.685	1.5	7.295	2.419	3.091	3.815	3.543	6.992	3.494	3.449	7.404
ENSMUST00000006301	66.449	128.802	40.843	140.229	155.238	94.59	19.33	67.929	142.768	80.482	103.429	106.381	38.016	151.325	90.188	62.299	25.662	95.291	92.206	21.215	40.742	102.54	77.527	92.345	71.694	83.344	10.579	15.93	99.284	121.486	97.93	88.938	19.456	16.024	17.855	8.682	25.751	10.94	56.686	72.054	29.871	104.66	90.542	78.172	231.091	16.973	98.902	146.382	16.812
ENSMUST00000006303	0.807	0.639	0.443	0.981	1.464	0.911	0.208	1.724	1.512	2.398	1.326	0.493	0.449	0.806	0.654	0.717	1.588	2.298	2.214	0	0.217	0.293	0.78	3.152	0.708	1.485	0	0.618	5.128	1.636	4.824	0.557	0.038	0.048	0.654	0	0	0.087	1.557	1.285	0.257	1.902	1.415	0.593	2.547	0.121	1.602	1.22	0.29
ENSMUST00000006311	0.042	0.03	0.212	0.006	0.022	0.029	0	0.013	0.008	0.065	0.068	0.094	0.073	0.027	0	0.103	0.112	0.009	0.032	0	0.074	0.03	0.133	0.037	0	0.037	0	0.1	0.123	0.017	0	0	0.23	0.274	0.685	0.598	0.389	1.591	0.03	0.027	0.087	0	0.037	0.078	0	0.165	0	0.029	0.363
ENSMUST00000006341	0.121	0	0.072	0.033	0	0.041	0.013	0	0.103	0.021	0.086	0.029	0.083	0.029	0.016	0.052	0.029	0.013	0.151	0	0	0	0	0.146	0	0.053	0	0.029	0.059	0.087	0.015	0	0.037	0.138	0.132	0	0	0.084	0	0	0.125	0.069	0	0	0	0.059	0	0	0.018
ENSMUST00000006353	14.299	25.953	18.283	29.542	58.002	29.339	21.754	31.217	38.054	26.897	50.711	50.352	16.424	15.463	52.718	30.975	35.167	56.28	24.544	3.061	18.116	83.017	43.346	54.392	147.93	31.167	0.741	28.612	54.112	71.972	58.334	78.368	6.858	7.178	6.87	7.765	7.232	7.55	26.75	23.742	12.965	44.745	50.371	21.608	29.422	9.792	41.286	58.755	7.976
ENSMUST00000006362	0	0	0	0	0	0	0	0	0	0	0	0	0	0	0	0	0	0	0	0	0	0	0	0	0	0	0	0	0	0	0	0	0	0	0	0	0	0	0	0	0	0	0	0	0	0	0	0	0
ENSMUST00000006367	0.339	0.451	1.706	1.093	0.108	0.673	2.519	0.491	0.69	2.216	0.351	1.201	14.231	3.766	0.816	7.954	0.123	0.749	0.064	0.696	29.125	0.436	3.267	3.915	0	0.167	0	3.378	2.1	0.301	0.813	0.127	265.113	260.193	154.343	111.077	144.851	261.241	0.228	0.206	4.076	0.195	0	0.748	0.89	41.472	1.268	0.452	176.729
ENSMUST00000006377	4.638	2.894	5.449	6.705	9.582	9.201	3.049	2.67	11.338	4.472	5.228	12.358	4.618	2.25	8.338	6.329	1.99	8.623	3.783	6.594	8.348	4.822	12.461	7.144	0.603	4.435	0	4.534	4.042	5.613	6.153	8.427	11.703	12.424	9.524	6.621	10.258	9.223	3.603	3.053	5.768	5.295	8.752	8.096	3.43	3.68	6.692	13.197	10.125
ENSMUST00000006378	0.082	0.01	0	0.091	0	0.019	0	0.121	0.063	0.168	0.078	0	0.009	0	0	0	0.066	0	0.096	0	0.019	0	0	0.145	0.027	0	0	0	0.08	0.011	0.067	0	0	0	0	0	0.07	0	0.098	0.177	0	0	0	0	0	0	0	0	0.096
ENSMUST00000006380	0.211	0.177	0.168	0	0	0.093	0	0	0	0.031	0.226	0	0.047	0	0.024	0.013	0	0.362	0.068	0	0	0	0	0	0.27	0.211	0	0.043	0	0	0.156	0	0.192	0	1.59	0	1.986	0	0.13	0.381	0	0	0	0	0	0	0	0	0.502
ENSMUST00000006381	0.397	0.327	0.608	0.458	0.378	0.7	0.579	0.31	0.303	0.758	0.179	0.943	1.8	1.445	0.333	1.141	0.121	0.22	0.168	0	3.759	1.157	0.638	0.388	0.114	0.049	0	1.181	0.407	0.345	0.226	0.428	4.509	2.754	1.837	2.52	4.097	2.324	0.345	0.027	0.584	0.192	0.22	0.523	0.313	4.764	0.507	0.284	3.024
ENSMUST00000006391	0.687	2.957	0.318	0.461	0.02	0.202	0.232	1.266	0.204	0.725	0.646	0.152	0.46	0.248	0.077	0.336	1.797	0.297	0.998	0	1.431	0.036	0.42	0.742	0.066	1.315	3.503	0.381	1.188	0.755	0.61	0.019	13.748	18.156	7.782	7.254	15.687	11.352	0.848	1.063	0.178	0.658	0.1	0.14	0.05	1.792	0.09	0.026	13.087
ENSMUST00000006392	0.292	0.262	0.058	0.094	0.021	0.02	0.017	0.692	0.008	0.123	0.27	0	0	0	0	0.012	0.529	0.109	0.371	0	0.014	0.019	0	0.053	0.109	0.756	0	0.047	0.203	0.074	0.059	0	0.121	0.321	0	0.014	0.266	0.362	0.329	0.452	0.021	0.168	0.07	0.015	0.052	0	0	0	0.285
ENSMUST00000006397	0.248	0.567	0.056	0.403	0.065	0.085	0.03	0.492	0.162	0.667	0.202	0.056	0.269	0.461	0.134	0.174	0.274	0.164	0.463	0	0.211	0.134	0.096	0.673	0.493	0.124	0	0.168	0.845	0.292	0.366	0.142	0.129	0.326	0.623	0.302	0.338	0.248	0.102	0.275	0	0.163	0.093	0.235	0.693	0.208	0.361	0.216	0.145
ENSMUST00000006403	6.368	13.631	0.773	4.487	0.666	0.13	0.284	0.267	0.226	0.362	10.774	0.027	0.379	0.054	0.069	0.171	5.992	16.793	8.131	0.515	0.549	0.08	0.761	0.094	1.156	22.594	0	0.201	0.165	5.67	14.024	0.613	3.54	2.725	3.907	5.556	3.96	3.286	18.368	14.641	0.701	6.784	1.783	0	0.083	0.248	0.133	0	1.423
ENSMUST00000006415	1.311	0.844	0.398	2.475	2.811	1.668	0.399	0.35	1.156	1.291	0.79	1.434	0.709	0.452	1.513	1.067	0.357	1.145	0.597	0	1.064	1.91	1.375	1.341	1.664	0.385	0	0.501	0.706	1.229	1	1.581	2.207	3.255	2.436	4.418	2.351	7.657	0.757	0.239	0.382	0.89	1.597	1.418	0.55	0.284	1.095	1.54	1.041
ENSMUST00000006424	0.775	1.72	5.395	1.529	2.288	2.194	8.962	3.618	2.227	2.476	2.255	3.579	4.432	8.388	3.602	4.499	1.366	2.997	1.807	1.692	7.048	7.029	4.058	2.986	2.677	1.735	0	12.004	2.261	3.673	3.338	4.653	6.316	7.49	8.13	5.405	6.053	7.036	0.962	1.878	6.201	1.929	2.228	1.358	3.92	2.227	1.576	1.902	6.421
ENSMUST00000006431	1.672	3.54	0.151	0.915	0.088	0.322	0.127	3.114	0.205	1.002	2.639	0	0.023	0.32	0	0.039	3.267	3.203	3.215	0	0.047	0.032	0.06	0.074	0.317	6.367	0	0.208	3.061	2.677	3.777	0	0.469	0.877	1.864	0.263	2.912	0.565	2.051	4.076	0.383	2.451	0.709	0.124	0.57	0.362	0.105	0	1.456
ENSMUST00000006435	4.277	5.863	10.617	8.339	10.485	13.099	15.766	16.855	16.71	11.507	11.612	12.236	14.178	21.898	11.093	13.263	3.524	9.922	8.733	7.122	20.785	9.303	17.459	16.221	1.356	4.756	2.179	8.313	12.732	10.325	10.435	11.201	18.311	19.793	15.65	13.117	24.119	21.174	6.746	3.343	13.11	9.306	11.05	11.853	24.48	13.309	12.43	14.257	23.032
ENSMUST00000006444	1.403	1.717	1.892	3.311	4.27	3.313	1.252	2.203	3.606	1.697	2.316	3.372	2.088	2.174	3.768	2.687	0.655	2.897	1.668	1.468	1.947	2.801	3.807	3.647	0.784	1.279	0	0.916	2.613	2.724	2.804	3.937	4.184	3.958	5.301	5.212	4.691	5.121	1.656	1.012	0.698	2.507	3.126	3.305	2.881	1.677	2.939	4.307	3.411
ENSMUST00000006451	0.775	0.1	1.127	1.328	2.346	2.61	1.685	0.222	3.058	0.903	1.832	1.79	2.898	1.25	4.151	3.245	0.221	1.912	0.195	0.921	3.752	0.316	4.191	2.38	0.262	0.123	0	0.836	0.479	1.233	0.849	2.214	25.154	27.81	14.422	12.012	26.369	18.24	1.035	0.41	1.567	0.891	1.266	2.695	0.252	1.378	1.599	3.368	19.116
ENSMUST00000006452	4.148	7.96	11.222	6.901	8.567	12.986	6.989	2.895	13.157	4.391	8.654	10.646	13.382	11.737	11.925	11.381	2.202	9.244	3.638	1.749	26.58	3.915	14.624	13.028	0.714	3.79	0	13.083	7.953	9.945	6.708	11.131	33.693	39.294	22.476	9.666	35.537	21.446	5.011	3.723	22.724	7.181	9.737	9.408	13.888	15.221	10.048	13.615	21.316
ENSMUST00000006462	32.264	76.369	25.831	70.039	67.611	56.54	13.477	31.389	91.232	38.844	81.955	46.88	28.334	38.558	48.614	41.685	26.294	66.649	76.98	69.647	30.765	19.764	53.327	52.424	7.546	71.964	3.896	15.787	53.521	65.268	71.902	62.696	107.112	100.439	70.301	38.107	91.478	70.73	47.069	47.567	18.722	65.561	52.76	53.237	51.173	16.087	42.086	54.642	68.156
ENSMUST00000006467	49.33	104.855	89.613	99.466	158.396	135.081	124.179	256.287	149.687	134.133	159.752	279.286	113.632	272.807	173.475	134.553	99.746	125.077	87.531	39.644	161.362	176.725	164.55	183.545	41.72	74.991	25.429	149.416	165.584	168.231	130.273	171.241	107.371	95.569	81.932	43.356	109.427	84.565	82.764	75.611	134.143	148.49	179.001	105.418	331.91	116.241	161.591	202.186	99.915
ENSMUST00000006470	7.813	2.905	14.018	9.952	8.087	16.04	11.989	4.39	12.565	8.431	5.903	15.149	10.732	4.543	9.681	8.839	2.27	6.139	4.444	12.455	23.909	11.323	20.153	10.223	4.606	4.044	4.361	7.908	6.57	6.112	6.626	5.623	5.783	4.849	5.685	9.05	4.914	6.978	8.221	2.84	16.439	8.116	7.533	13.815	4.963	9.201	5.369	7.518	6.005
ENSMUST00000006476	0.248	0	0.092	0.192	0	0.389	0.125	0.063	0.113	0.136	0.247	0.079	0.205	0.189	0.147	0.143	0.096	0.104	0	0	0.295	0.141	0.089	0.241	0.098	0.116	0	0.071	0	0.123	0	0.049	0	0	21.997	0.281	19.582	0.554	0.142	0	0.462	0	0	0.146	0.032	0.339	0	0	2.245
ENSMUST00000006478	9.962	18.285	30.227	17.837	49.071	30.386	13.322	15.33	27.961	14.638	27.759	30.069	35.675	42.619	27.702	36.759	6.06	32.608	8.635	10.18	43.771	14.768	57.66	37.746	0.964	13.124	0	13.509	27.455	35.726	29.845	47.897	103.399	91.537	61.832	45.023	83.534	80.191	25.918	14.992	26.359	19.753	34.522	28.41	34.847	29.145	45.599	51.872	71.489
ENSMUST00000006496	33.556	59.799	115.814	50.922	69.748	131.787	80.326	40.97	133.554	46.609	121.596	142.78	170.148	129.326	92.017	131.618	32.719	92.437	50.718	107.998	192.742	49.188	142.992	85.956	31.843	54.087	1.223	83.976	74.694	78.043	85.443	94.577	956.201	946.612	621.14	321.771	859.087	689.949	72.891	62.548	157.741	79.384	137.818	110.622	119.349	327.015	110.359	165.164	749.233
ENSMUST00000006508	0.2	0.404	0.032	0.697	0.494	0.419	0.063	0.359	0.365	0.174	0.394	0.304	0.299	0.673	0.226	0.372	0.448	0.214	0.165	0	0.084	0.241	0.228	0.304	0.416	0.332	0	0.128	0.218	0.394	0.177	0.343	0.254	0.046	1.972	0.276	1.637	0.251	0.172	0.155	0	0.344	0.236	0.374	0.195	0.146	0.398	0.487	1.145
ENSMUST00000006523	3.789	4.141	9.364	5.092	1.108	4.977	12.595	8.051	4.272	9.517	2.959	6.62	13.345	2.124	2.56	6.143	9.006	8.587	3.515	0.177	64.544	3.721	6.019	11.263	3.544	2.636	0	36.864	15.726	5.102	7.815	0.727	38.307	93.738	493.569	37.194	477.88	85.134	7.52	3.113	35.734	6.477	2.044	6.753	6.36	176.534	10.491	4.348	288.295
ENSMUST00000006525	0.191	0.124	1.063	0.302	0.285	1.093	1.162	0.298	0.375	0.772	0.175	1.909	1.561	0.767	0.488	1.007	0.168	0.587	0.103	1.098	1.833	1.863	0.47	0.77	0.143	0.108	0	0.652	0.289	0.321	0.273	0.072	1.379	1.335	1.262	2.458	1.474	2.208	0.118	0.186	1.04	0.236	0.216	0.588	0.294	1.585	0.498	0.181	2.858
ENSMUST00000006544	0.256	0.039	2.842	0.091	0.036	0.543	2.335	0.087	0.251	0.244	0.313	1.002	2.162	0.408	0.497	1.37	0.252	0.346	0	6.172	7.456	0.143	2.019	0.496	0.095	0	0	2.264	0.013	0.056	0.108	0.123	3.67	3.36	2.963	1.691	3.662	2.893	0.118	0	5.646	0.042	0.649	0.666	0.107	3.646	0.043	0.149	3.46
ENSMUST00000006556	0.106	0	0.034	0	0.017	0.022	0	0	0	0	0.068	0.02	0	0	0	0	0.092	0	0	0	0.067	0	0	0.028	0	0	1.656	0	0	0	0	0	0	0	0.028	0	0	0	0	0	0.033	0	0	0	0	0	0.05	0	0.009
ENSMUST00000006557	1.432	1.564	2.983	3.386	1.953	2.592	4.237	2.43	2.958	2.706	1.518	6.62	5.671	3.87	3.658	4.756	0.571	2.547	1.296	0.501	9.373	3.031	3.296	5.266	1.955	0.94	0	1.818	2.228	2.419	1.938	2.055	26.525	25.858	18.939	10.891	29.493	26.424	1.566	0.788	2.223	2.031	2.009	3.424	2.123	11.659	2.634	1.651	28.564
ENSMUST00000006559	0.114	0.025	0.763	0.005	0	0.08	2.82	0.091	0.061	0.165	0.032	0.285	0.876	0.148	0.223	0.543	0.026	0.008	0.036	0.371	2.085	0.678	0.491	0.087	0.667	0	0	1.761	0.017	0.022	0.079	0.054	5.971	5.6	2.472	2.669	4.856	2.104	0.026	0.012	1.484	0	0.094	0.198	0	1.262	0	0.049	6.23
ENSMUST00000006562	0.071	0.127	0.867	0.217	0.299	0.438	0.389	0.157	0.298	0.414	0.355	0.77	1.325	0.09	0.327	0.679	0	0.27	0.072	0.043	4.195	0.607	0.736	0.535	0	0	0	1.116	0.312	0.763	0.28	0.249	19.769	28.377	7.889	9.599	22.118	13.495	0.409	0	1.18	0.164	0.375	0.524	0.279	2.857	0.223	0.193	12.551
ENSMUST00000006565	33.022	33.493	59.364	72.45	90.83	72.241	26.525	54.187	83.709	39.413	54.707	96.726	30.867	123.837	70.886	55.955	21.356	68.287	52.146	47.72	35.143	55.723	83.383	83.602	15.508	40.041	0.057	23.362	74.86	76.317	66.814	81.796	22.564	21.603	12.202	4.692	14.607	11.828	37.952	28.655	35.4	69.931	76.489	74.859	154.819	16.656	78.309	96.425	19.787
ENSMUST00000006570	0.148	0.037	0.317	0.086	0.081	0.096	0.248	0.033	0.118	0.207	0.084	0.221	0.107	0.084	0.172	0.205	0.086	0.162	0.082	0.018	1.601	0.161	0.292	0.34	0.103	0.035	0	0.309	0.316	0.037	0.036	0.044	1.209	0.713	1.494	0.954	1.373	1.054	0.085	0.067	0.199	0.125	0.078	0.239	0.077	8.153	0.081	0.04	2.008
ENSMUST00000006578	0.791	1.615	0.127	0.42	0.065	0.037	0.03	0.062	0.041	0.055	0.667	0.045	0.117	0.085	0.029	0.031	0.551	1.036	0.672	0	0.131	0.067	0.016	0.032	0.628	1.468	0	0.008	0.121	0.36	0.676	0.018	0.335	0.601	4.732	0.24	5.706	0.361	1.406	1.201	0.092	0.588	0.016	0.079	0.07	0	0.014	0	2.245
ENSMUST00000006579	14.362	12.207	88.842	19.852	40.347	64.309	41.042	6.847	65.058	19.393	36.884	108.935	44.525	33.324	65.43	45.807	2.547	26.584	6.849	37.888	85.835	37.25	72.541	39.739	10.473	4.619	0	27.648	11.184	21.459	28.046	48.074	12.96	12.457	7.21	5.663	15.286	8.654	11.817	3.984	65.428	19.205	40.091	46.943	10.406	46.711	37.613	82.375	7.791
ENSMUST00000006587	5.04	6.745	2.967	7.304	7.717	4.269	1.717	4.659	4.389	4.837	8.709	4.316	3.739	7.968	3.326	3.538	2.581	14.778	4.883	1.541	5.483	4.556	2.25	5.263	9.203	6.045	0	2.299	5.373	6.675	10.671	4.626	6.695	8.635	6.532	3.376	11.493	5.915	9.16	6.02	3.457	5.548	5.517	3.994	9.505	4.791	4.445	4.758	8.653
ENSMUST00000006611	0.905	0.74	3.999	0.86	2.542	2.714	4.575	0.826	2.473	0.961	1.209	4.68	3.537	1.551	2.122	3.513	0.211	2.387	0.828	0.029	9.205	3.232	3.83	2.547	1.491	0.933	0	4.509	0.989	2.475	2.504	2.297	10.539	9.947	11.327	6.632	8.754	11.481	0.938	0.69	6.419	1.226	3.4	2.21	0.631	7.203	1.593	2.07	18.531
ENSMUST00000006614	0.133	0.2	0.184	0.115	0.126	0.181	0.292	0.058	0.271	0.079	0.153	0.174	0.599	0.236	0.148	0.402	0.136	0.146	0.1	0	1.498	0.243	0.201	0.176	0.222	0.232	0	0.181	0.016	0.116	0.122	0.198	0.753	1.079	1.092	1.151	2.614	1.39	0.131	0.086	0.514	0.051	0.145	0.232	0.108	1.15	0.065	0.135	2.086
ENSMUST00000006618	0.019	0	0	0.079	0	0.013	0	0.048	0	0.013	0	0.018	0.033	0.012	0	0.033	0.028	0	0.029	0	0.08	0	0.017	0.042	0	0	0	0	0.046	0	0.009	0	1.081	0.916	2.887	2.505	3.685	1.54	0.054	0	0	0.029	0	0.028	0	0.297	0	0.103	1.97
ENSMUST00000006625	3.791	3.719	6.236	6.04	7.806	7.578	6.748	7.71	8.815	5.36	5.029	8.22	5.086	6.026	8.5	7.531	3.601	9.15	6.621	5.559	10.927	6.724	10.064	9.166	1.647	6.23	0.065	6.768	8.117	8.405	8.256	11.378	7.769	7.782	7.903	10.212	6.164	7.46	6.006	4.125	6.487	6.548	8.929	11.273	9.05	4.928	7.776	9.002	9.432
ENSMUST00000006626	1.238	0.592	1.369	1.111	0.508	1.83	1.351	0.498	1.346	1.147	1.428	3.305	2.969	1.527	1.199	1.612	0.315	1.99	0.26	4.684	2.556	4.11	0.728	1.989	0.905	0.197	0	0.791	0.525	0.529	1.019	0.831	1.132	0.517	0.415	0.223	0.458	0.252	1.42	0.292	1.91	0.638	0.533	2.501	0.073	2.18	0.546	0.504	0.973
ENSMUST00000006628	0.989	0.866	2.612	1.039	0.764	2.197	1.814	0.857	1.943	1.504	1.316	2.084	3.409	1.768	2.303	2.301	1.189	1.195	1.453	0.138	6.394	1.438	3.374	1.576	0.137	1.071	0	2.445	1.564	1.439	1.026	0.915	17.005	17.227	15.105	13.543	14.372	14.596	1.009	0.537	2.809	1.117	0.926	2.755	1.113	2.654	0.413	0.528	NA
ENSMUST00000006629	6.042	19.828	8.816	7.564	0.589	6.049	17.972	27.851	5.352	18.188	9.002	11.01	21.56	10.01	3.47	13.42	22.461	11.39	23.191	30.146	39.047	9.192	5.416	9.677	4.568	26.963	11.616	18.221	14.608	10.484	12.884	0.902	85.283	95.098	70.544	62.816	89.499	94.548	13.541	17.106	15.384	10.455	3.568	8.061	9.147	58.069	3.55	0.754	71.537
ENSMUST00000006632	0.346	0.18	0.811	0.668	0.811	1.238	1.308	0.336	1.042	0.676	0.578	2.005	1.135	0.779	0.939	0.856	0.257	0.405	0.153	0.601	0.986	1.271	1.15	1.052	0.138	0.118	0	0.782	0.431	0.324	0.212	0.607	6.434	6.95	4.121	3.379	8.933	4.96	0.454	0.23	0.892	0.272	0.4	0.429	0.215	0.694	0.476	0.859	4.843
ENSMUST00000006638	0.238	0.686	0.071	0.535	0.023	0.203	0.112	0.891	0.328	1.381	0.127	0.057	0.184	0.151	0.016	0.043	0.445	0.05	0.896	0.199	0.042	0.07	0.107	0.433	0.088	0.537	0	0.042	2.44	0.208	0.322	0	0	0	0	0	0	0	0.468	0.558	0	0.296	0.052	0.415	0.29	0	0.093	0.081	0.017
ENSMUST00000006646	1.487	1.261	2.459	1.052	0.53	2.918	3.138	0.729	2.222	2.049	1.455	2.926	2.3	0.753	0.99	2.32	0.782	1.765	1.428	4.158	10.242	2.592	1.873	1.5	1.112	1.347	0	2.812	0.647	0.85	1.507	0.498	8.939	8.599	8.306	5.334	9.965	6.297	2.847	1.954	4.386	1.02	1.206	2.285	0.275	3.494	0.521	0.451	10.644
ENSMUST00000006659	0.07	0	0.019	0	0	0	0	0	0	0	0.05	0	0	0	0	0	0.068	0	0	0	0	0	0	0	0.105	0	0	0	0	0	0	0	0	0	0	0	0	0	0	0	0	0	0	0	0	0	0	0	0
ENSMUST00000006660	0.191	0	0	0	0	0	0	0	0	0	0.128	0	0	0	0	0	0	0	0	0	0	0	0	0	0.711	0	0	0	0	0	0	0	0	0	0	0	0	0	0	0	0	0	0	0	0	0	0	0	0
ENSMUST00000006662	0.047	0	0	0	0	0	0	0	0.08	0	0.175	0	0	0	0	0	0.237	0	0	0	0	0	0	0	0.07	0	0	0.133	0	0	0	0	0	0	0	0	0	0	0	0	0	0	0	0	0	0	0	0	0
ENSMUST00000006664	0.225	0.053	0	0	0	0	0	0	0.029	0	0.134	0	0	0	0	0	0	0	0	0	0	0	0	0	0.559	0	8.549	0	0	0	0	0	0	0	0	0	0	0	0	0	0	0	0	0	0	0	0	0	0
ENSMUST00000006667	0.012	0	0	0	0	0.005	0.025	0.005	0	0	0.003	0	0.005	0	0	0.008	0.004	0	0	0	0.008	0	0	0	0	0	0	0	0	0	0	0	0.049	0.168	0.064	0.135	0.103	0.031	0	0	0	0	0	0	0.01	0	0	0	0.06
ENSMUST00000006669	0.413	0.133	1.158	0.333	0.069	1.747	2.671	0.537	0.952	1.283	0.74	2.638	4.263	1.843	0.913	2.636	0.157	0.926	0.163	0.167	3.085	1.638	1.067	1.37	2.514	0.036	0	1.953	0.164	0.309	0.621	0.144	9.636	10.832	8.109	3.902	11.773	6.153	0.968	0.138	1.242	0.201	0.197	1.187	0.09	1.822	0.333	0.034	10.448
ENSMUST00000006679	0.084	0	0.385	0.035	0	0.043	0.611	0	0.024	0.087	0.023	0.281	0.283	0.06	0.103	0.164	0	0.107	0	0	1.131	0	0.142	0	0	0	0	0.571	0	0	0	0	1.035	5.039	8.393	3.005	5.07	6.19	0.091	0	0.655	0.097	0	0.093	0.165	0.247	0	0.086	0.314
ENSMUST00000006687	0.14	0.179	0.089	0	0.022	0	0	0.053	0	0.172	0	0.027	0	0.239	0	0	0.365	0	0.084	0	0.147	0	0.038	0	0	0.049	0	0	0.122	0.104	0	0	0	0	0.59	0	0	0	0.18	0.054	0	0.193	0	0.123	0	0	0	0	0.172
ENSMUST00000006692	0.835	0.249	5.21	0.817	0.859	2.289	5.099	0.477	1.865	1.36	1.325	4.27	6.732	1.027	2.01	4.519	0.516	1.193	0.648	5.555	15.394	1.776	4.282	1.854	0.256	0.279	0	2.989	1.11	0.91	1.25	1.562	11.353	31.583	17.536	5.718	23.023	16.238	0.554	0.501	8.649	1.044	1.485	2.79	0.984	6.553	2.046	2.197	13.843
ENSMUST00000006697	0.253	0	0.017	0.259	0.091	0.044	0.109	0.021	0.017	0.074	0.07	0.041	0.306	0.027	0	0.269	0.073	0.018	0	0	0.927	0.041	0.088	0.134	0	0.177	0	0.237	0.169	0.098	0.021	0.011	0.446	0.814	0.4	0.077	0.055	0.394	0.093	0	0	0	0	0.191	0	0.996	0	0	0.063
ENSMUST00000006701	0.313	0.118	1.038	0.342	0.13	1.058	1.222	0.192	0.758	0.706	0.519	0.79	2.018	0.771	0.538	1.432	0.044	0.543	0.195	6.649	3.527	0.697	0.886	0.627	0	0.065	0	1.522	0.108	0.137	0.426	0.12	2.78	3.275	2.057	1.686	3.224	3.414	0.661	0.155	2.174	0.155	0.259	0.8	0.24	2.469	0.274	0.162	4.577
ENSMUST00000006703	0.103	0.022	0.011	0	0.054	0.014	0.241	0.052	0.055	0.035	0.073	0.098	0.092	0	0	0.047	0	0	0	0	0.539	0	0	0	0	0	0	0.244	0.04	0.017	0	0	0.099	0.629	0.054	0	0.078	0.33	0.015	0	0.064	0	0	0.045	0	0.161	0	0	0.024
ENSMUST00000006704	0.133	0	0	0	0	0.007	0	0	0	0.022	0.083	0	0	0	0	0	0.102	0	0	0	0	0	0	0	0	0	0	0	0.061	0	0	0.021	0	0	0	0	0	0	0	0	0	0	0	0	0	0	0	0	0
ENSMUST00000006716	0.125	0.078	0.182	0.296	0.025	0.182	0.184	0.04	0.239	0.311	0.101	0.379	1.177	0.278	0.11	0.86	0.121	0.647	0.016	0	3.11	0.326	0.451	1.025	0	0.11	0	0.253	0.473	0.258	0.417	0.031	32.346	7.084	4.381	5.136	5.983	7.45	0.337	0	0.13	0.072	0.082	0.185	0.041	2.637	0.147	0.043	4.222
ENSMUST00000006718	0.035	0.019	0	0	0	0.054	0	0.025	0	0.018	0.037	0	0.018	0	0	0	0	0	0	0	0.12	0	0.035	0.023	0	0	0	0	0.064	0	0	0	6.366	0.443	0.046	0.037	0.067	0.422	0	0.051	0	0	0	0	0	0	0	0	0.223
ENSMUST00000006721	0.39	0.288	0	0.375	0.024	0.308	0	0.341	0.446	1.17	0.064	0.086	0.124	0.2	0	0.052	0.957	0.265	0.045	0	0.063	0.085	0	0.358	0.089	0.946	0	0	2.671	0.223	0.354	0	0	0	0	0	0	0	0.387	0.117	0	0	0.316	0.662	0.821	0	0	0	0
ENSMUST00000006742	1.233	0.616	1.112	2.933	2.447	1.832	0.573	0.963	2.236	1.827	1.055	1.802	0.861	1.498	2.01	1.385	0.501	1.334	0.807	0	1.527	2.216	1.459	2.448	2.652	0.751	0	0.426	2.161	1.934	1.417	1.427	0.018	0.069	0.236	0.085	0.165	0.056	0.972	0.452	0.598	1.543	1.556	1.532	1.974	0.4	1.646	2.163	0.087
ENSMUST00000006745	0	0	0	0	0	0	0	0	0	0	0.076	0	0	0	0	0	0	0.179	0	0	0	0	0	0	0	0	0	0	0	0	0	0	0	0	0	0	0	0	0	0	0	0	0	0	0	0.416	0.832	0.432	0
ENSMUST00000006749	0.138	0.248	0.019	0.15	0.004	0.156	0	0.338	0.304	0.283	0.102	0.263	0.108	0.213	0.015	0.012	0.358	0.024	0.459	0.017	0.045	0.027	0.026	0.076	0.099	0.483	0	0	0.506	0.065	0.049	0.014	0.017	0	0	0.051	0.073	0	0.092	0.24	0	0.131	0.025	0.451	0.251	0.084	0	0	0.296
ENSMUST00000006750	3.011	2.657	0.947	2.127	1.762	0.844	0.16	1.331	1.231	1.333	5.883	0.453	0.535	0.542	0.977	0.686	2.739	6.377	2.071	0	0.711	0.659	0.37	1.008	5.443	3.478	0	0.707	2.866	1.789	5.66	0.664	3.379	2.209	0.473	0.966	0.847	1.705	3.953	3.57	0.656	2.769	1.556	0.629	1.487	0.372	0.496	0.989	0.63
ENSMUST00000006754	2.94	1.025	14.122	3.47	0.741	10.545	28.427	3.173	6.847	10.297	4.084	22.203	29.121	10.535	6.666	17.507	1.998	8.011	1.542	107.846	51.345	12.875	9.614	10.242	0.962	2.085	0.032	26.927	2.325	3.309	5.034	2.135	48.997	46.738	30.181	28.318	35.198	32.707	4.615	1.633	34.519	2.196	3.079	15.098	1.052	31.14	3.917	1.629	39.204
ENSMUST00000006760	0.277	0.021	3.651	0.189	0.179	0.86	7.569	0.122	0.688	0.821	0.443	2.08	4.192	0.798	1.065	2.643	0.029	0.661	0	10.722	14.481	1.219	2.048	0.994	0	0.035	0	6.735	0.346	0.232	0.496	0.31	4.665	3.085	2.733	3.802	3.938	4.534	0.17	0	11.126	0.25	0.26	1.874	0.116	7.212	0.394	0.321	7.77
ENSMUST00000006761	4.231	5.74	1.5	6.878	5.36	3.347	1.496	6.694	5.768	5.414	4.055	5.984	2.49	3.692	4.246	2.759	3.205	5.574	3.533	0.014	1.587	13.475	3.373	6.691	70.216	3.089	0	1.687	8.046	6.928	5.202	3.251	0.998	0.902	0.571	1.105	1.006	0.87	2.403	2.236	0.824	3.893	2.881	1.955	5.661	1.513	2.703	3.361	0.783
ENSMUST00000006762	0.082	0.377	0.356	0.102	0.203	0.279	0.753	0.412	0.233	0.377	0.073	0.311	0.618	0.246	0.331	0.389	0	0.361	0.062	0	1.359	0.27	0.257	0.324	0.101	0.286	0	0.891	0.476	0.403	0.482	0.244	0.124	0.563	0.502	0.058	0.467	0.057	0.205	0.264	1.436	0.063	0.465	0.21	0.425	0.798	0.287	0.249	0.572
ENSMUST00000006764	33.448	91.368	24.475	87.897	134.731	67.357	10.336	25.956	92.117	32.979	71.172	51.285	28.925	156.653	58.71	46.639	37.346	79.391	42.976	7.243	32.825	43.521	64.921	112.705	24.528	47.854	11.728	17.948	146.256	131.669	88.969	139.167	60.278	35.839	40.856	22.457	47.531	42.752	46.91	39.359	25.18	87.171	126.128	52.325	272.152	16.473	134.886	141.049	45.998
ENSMUST00000006774	11.432	12.056	21.542	33.723	48.468	37.508	28.152	49.675	55.011	35.619	31.283	73.402	24.455	48.239	58.132	40.536	16.398	35.544	22.524	16.797	21.577	118.799	50.196	64.753	18.95	15.811	0.112	34.411	53.586	44.224	35.402	58.642	16.926	17.061	10.1	9.158	14.864	11.677	16.224	10.018	15.327	32.932	34.893	26.063	44.283	7.763	43.51	46.043	14.365
ENSMUST00000006785	0.235	0.341	0	0.08	0.008	0.022	0	0.121	0.037	0.088	0.16	0	0	0.091	0	0.009	0.294	0.189	0.032	0	0	0	0	0.099	0.111	0.262	0	0	0.093	0.053	0.189	0	0	0	0	0	0.02	0	0.092	0	0	0.074	0	0	0	0	0	0	0
ENSMUST00000006786	0.294	0.139	0.007	0.058	0	0.033	0	0.274	0.021	0.489	0.25	0.004	0.048	0.027	0.008	0	0.264	0.065	0.225	0	0	0	0	0.062	0.014	0.213	0	0.047	0.395	0.035	0.165	0	0.051	0	0	0	0	0	0.241	0.1	0	0.097	0	0.124	0.046	0	0	0	0
ENSMUST00000006787	0.377	0.134	0.133	0.209	0	0.343	0.053	0	0.096	0.129	0.358	0.2	2.163	0.717	0	0.544	0.182	0.317	0	0	0.969	0.119	0	0.666	0	0	0	0.239	0.611	0.104	0	0	14.615	9.431	3.754	2.138	6.155	9.66	0.721	0	0	0	0	0	0	1.475	0.098	0	8.516
ENSMUST00000006792	0.266	0	0	0	0	0	0.037	0	0.017	0.061	0	0	0	0.112	0	0	0.086	0.037	0	0	0.031	0	0	0	0	0	0	0	0	0	0	0	0.054	0.068	0.35	0.377	0.338	0.248	0	0.057	0	0	0	0	0	0.433	0	0	0.168
ENSMUST00000006814	0.958	0.07	1.402	0.33	0.325	0.44	0.977	0.203	0.528	0.474	0.335	0.645	0.733	0.236	0.616	0.815	0.024	0.605	0.05	2.803	2.691	0.305	1.512	0.547	0	0.087	0	1.035	0.12	0.408	0.244	0.148	7.081	6.146	1.654	6.814	2.741	6.266	0.497	0.032	0.923	0.228	0.565	0.619	0.032	0.775	0.388	0.537	2.503
ENSMUST00000006817	0.063	0.045	1.744	0.082	0.022	0.41	1.662	0.047	0.297	0.173	0.188	0.234	1.146	0.294	0.399	0.919	0.193	0.239	0	0.679	4.178	0.299	0.804	0.214	0	0.012	0	0.97	0.184	0.217	0	0.168	3.713	2.743	2.943	2.793	2.988	4.623	0.06	0.055	1.962	0.113	0.185	0.232	0	1.689	0	0.086	3.44
ENSMUST00000006818	0.074	0.034	0.184	0.088	0	0.14	0.073	0.03	0.06	0.103	0.051	0.08	0.642	0.266	0.017	0.324	0	0.013	0	0	1.308	0.015	0.064	0.084	0	0	0	0.015	0.108	0.033	0.031	0	0.891	1.114	0.778	1.009	1.197	0.718	0.023	0.061	0.196	0	0.028	0.023	0.041	1.268	0.049	0.021	0.744
ENSMUST00000006825	0.07	0	0.052	0.031	0.004	0.058	0.047	0.036	0.048	0.063	0.07	0.031	0.073	0.004	0.042	0.016	0.149	0.03	0.007	0	0.345	0.013	0.013	0	0.098	0	0	0.02	0.007	0	0	0	0	0	0	0	0	0	0.01	0.009	0.116	0	0	0.031	0.018	0.124	0	0	0
ENSMUST00000006828	0.958	0.896	1.642	1.873	2.055	1.176	1.081	0.856	1.972	0.723	1.691	4.161	0.962	0.627	1.598	1.284	0.432	1.301	1.949	0	1.007	4.54	2.18	1.569	8.453	2.074	0	0.425	3.045	1.676	1.107	2.206	0.624	0.561	1.096	0.077	1.828	0.55	0.525	0.755	0.028	1.247	0.951	1.317	0.53	0.557	0.828	1.894	1.83
ENSMUST00000006838	10.709	13.871	21.324	15.379	27.113	24.66	21.05	12.712	28.194	14.638	23.785	35.607	27.307	21.982	26.839	26.563	7.01	28.821	16.783	28.438	47.046	13.758	28.428	24.643	2.394	16.252	0	17.819	15.654	21.082	26.725	29.003	58.171	42.789	34.49	26.931	38.903	42.997	21.149	14.149	39.651	19.791	28.85	32.708	19.932	25.529	23.028	33.949	42.397
ENSMUST00000006851	73.311	48.886	81.222	146.436	204.38	108.982	62.071	181.838	138.658	106.648	104.204	169.994	58.563	183.584	136.481	91.1	47.82	129.568	82.491	38.509	64.182	194.242	102.838	141.263	303.256	70.165	9.551	52.648	134.885	172.527	125.688	183.741	32.525	30.472	21.065	21.894	28.952	26.136	69.306	59.856	66.836	147.495	178.459	103.554	315.806	43.357	187.443	248.766	35.337
ENSMUST00000006853	0.43	0.318	0.161	0.546	1.184	0.734	0.301	0.045	0.955	0.343	0.574	0.945	0.469	0.284	0.901	0.414	0.017	0.618	0.198	0	0.603	0.627	1.351	0.775	0.907	0.544	0	0.374	0.453	0.546	0.635	1.18	2.995	2.414	3.148	1.93	4.056	2.028	0.462	0.278	0.111	0.604	0.942	0.896	0.864	0.455	0.392	1.506	2.355
ENSMUST00000006854	11.934	14.226	26.368	20.404	17.714	24.837	18.125	18.057	27.879	19.474	15.125	30.089	22.539	23.341	20.548	22.366	4.914	23.716	21.109	27.894	35.986	26.133	27.738	25.754	6.58	14.962	1.306	12.428	22.892	20.683	24.826	19.138	29.715	26.372	31.249	27.644	29.33	29.948	11.563	10.283	19.51	15.81	15.388	28.629	24.451	16.352	13.84	22.335	23.678
ENSMUST00000006856	0.376	0.185	4.151	0.192	0.019	1.595	5.761	0.502	0.998	1.837	0.51	2.196	4.623	1.845	1.151	2.539	0.141	0.628	0.262	6.398	6.554	1.348	1.77	1.527	0.199	0.149	0	5.55	0.318	0.24	0.298	0.369	11.851	11.026	7.705	7.181	8.116	8.172	0.635	0.181	3.928	0.074	0.67	1.365	0.126	4.898	0.494	0.255	9.719
ENSMUST00000006893	0.348	0.264	0.528	0.438	0.444	0.953	0.219	0.313	0.556	0.254	0.353	0.696	0.373	0.128	0.916	0.392	0.157	0.417	0.321	0	0.05	0.555	1.095	0.633	0.227	0.167	0	0.198	0.323	0.365	0.289	0.631	0.521	0.12	0.985	0.157	1.07	0.036	0.365	0.304	0	0.44	0.766	0.537	0.221	0.051	0.306	0.796	0.727
ENSMUST00000006898	8.401	2.228	31.33	25.035	55.642	35.134	32.35	4.85	42.983	7.181	20.088	32.207	32.191	26.971	53.495	41.669	1.5	28.238	5.089	42.318	60.407	27.183	60.504	43.785	2.113	2.955	0.091	39.462	16.81	31.426	24.006	64.306	20.319	19.52	11.577	5.507	14.346	14.274	12.002	2.272	52.986	21.872	48.736	26.748	20.054	20.928	50.473	53.763	17.278
ENSMUST00000006900	2.039	0.447	13.105	1.97	0.967	6.849	8.34	1.278	2.5	2.399	2.884	14.857	16.226	5.416	5.299	8.752	0.955	2.082	0.633	0	20.107	5.232	8.561	5.084	2.232	0.682	0	15.624	2.492	1.334	1.858	1.346	23.807	25.828	14.698	8.736	30.433	16.97	3.288	0.873	17.03	1.93	2.287	3.44	0.82	20.754	2.463	2.988	26.534
ENSMUST00000006903	1.787	6.243	4.337	3.184	5.706	4.451	5.112	5.224	3.914	4.607	2.807	9.993	2.723	5.514	6.285	4.364	6.123	3.304	4.136	4.864	5.286	9.516	5.471	4.049	5.088	4.222	0	7.924	4.499	3.764	3.574	5.962	2.608	2.378	1.93	1.038	2.347	1.822	3.254	2.673	2.546	2.626	4.623	2.521	3.664	1.861	4.125	5.7	3.405
ENSMUST00000006911	4.138	1.56	19.855	4.634	7.015	14.562	15.598	2.942	12.976	4.299	8.001	23.138	28.111	11.672	11.738	18.643	1.388	7.87	1.524	2.19	37.865	15.385	17.812	14.117	2.665	0.645	0	9.385	4.069	5.204	5.408	8.573	113.893	103.043	60.305	44.229	94.463	65.69	4.868	1.002	19.838	3.099	5.844	13.684	2.387	29.71	6.896	12.936	129.316
ENSMUST00000006912	0.578	0.219	1.489	0.393	0.029	0.72	2.316	0.188	0.483	0.835	0.545	2.062	2.44	1.064	0.539	1.395	0.081	0.604	0.094	0.011	4.183	1.438	1.156	0.972	2.888	0.25	0	2.461	0.317	0.177	0.248	0.037	5.332	4.585	3.113	5.382	3.642	5.591	0.642	0.072	1.331	0.172	0.114	0.439	0.279	3.647	0.248	0.025	4.669
ENSMUST00000006914	8.606	5.912	5.608	12	12.131	13.937	2.353	4.113	12.285	7.036	7.386	27.96	12.562	11.181	10.378	10.339	2.809	8.991	3.491	0.51	5.373	15.953	8.932	11.402	10.979	4.161	0	1.605	5.543	9.468	8.769	9.782	2.064	1.064	3.593	1.059	4.218	2.033	6.181	3.546	2.197	5.625	8.274	10.932	8.828	4.152	8.04	16.387	3.53
ENSMUST00000006915	2.052	1.273	6.3	2.892	2.791	5.774	5.287	2.172	5.666	2.885	2.618	11.053	5.061	2.938	5.079	5.562	0.577	2.728	0.873	8.568	9.338	5.599	9.087	5.117	0.934	1.289	0	5.327	2.464	2.58	1.835	5.492	6.82	7.292	5.185	4.852	5.987	4.605	3.296	0.844	6.781	2.386	5.588	6.285	0.802	7.222	4.222	6.26	9.169
ENSMUST00000006948	3.203	3.052	6.038	6.749	10.833	7.366	2.781	3.399	10.015	4.137	6.572	5.47	5.023	9.948	8.379	7.058	1.998	7.218	5.288	2.838	7.116	3.466	9.07	10.145	0.835	4.79	0	2.23	7.791	9.751	6.608	9.799	11.535	10.689	6.779	4.973	8.41	7.23	4.299	3.746	3.883	5.591	6.12	6.475	10.167	3.086	8.288	10.463	10.05
ENSMUST00000006949	0.272	0.43	0.072	0.363	0.168	0.97	0.155	1.091	1.053	1.165	0.713	0.133	0.102	0.509	0.053	0.114	1.156	0.478	0.695	0	0.035	0.023	0.111	0.458	0.613	0.548	0	0.234	0.66	0.458	1.008	0.185	0.075	0.189	0	0.123	0.031	0.104	0.478	0.128	0	0.568	0.108	0.163	0.595	0	0.174	0	0.144
ENSMUST00000006952	0.257	0.057	0	0.062	0.127	0.022	0	0.041	0.074	0	0.069	0	0	0.102	0.043	0	0	0.19	0.032	0	0	0.03	0.188	0.185	0	0	0	0	0.172	0.225	0.079	0.064	0	0	0	0	0	0	0	0.042	0	0.074	0.169	0	0.126	0	0.05	0	0
ENSMUST00000006956	0.081	0	0	0.169	0.064	0.083	0	0	0	0	0	0	0	0	0.132	0.106	0.059	0.051	0	0	0	0.058	0.164	0.216	0	0	0	0	0	0	0.12	0	12.575	6.266	7.725	0.606	134.142	9.132	0.7	0	0	0	0.214	0	0.159	0.597	0	0.166	6.992
ENSMUST00000006963	0.106	0.014	0.021	0.133	0.115	0.109	0	0.076	0.274	0.109	0.128	0.038	0	0.051	0.043	0.046	0.077	0	0.06	0	0.098	0	0.108	0.123	0.139	0	0	0	0.252	0.066	0.118	0.08	0	0	0	0	0	0.084	0.143	0	0	0.092	0.07	0.088	0.104	0	0.062	0	0
ENSMUST00000006969	0.166	0.147	0.044	0.069	0.337	0.269	0.104	0.196	0.237	0.085	0.251	0.527	0.057	0.341	0.347	0.371	0.32	0.366	0.167	0	0.276	0.235	0.26	0.384	0.308	0.048	0	0.157	0.242	0.375	0.082	0.393	0	0	2.658	0.059	2.056	0.145	0.208	0.08	0.171	0.095	0.291	0.213	0.297	0	0.195	0.365	0.593
ENSMUST00000006973	4.866	4.474	10.91	7.174	8.683	9.956	14.109	5.994	11.4	6.434	5.284	27.444	9.993	4.606	10.908	9.636	2.85	11.158	5.301	18.68	20.192	30.031	12.744	9.722	12.829	4.651	0.169	7.667	7.086	7.97	10.138	10.611	10.236	11.244	6.722	10.818	7.604	8.876	5.331	3.531	11.466	6.484	9.062	9.953	6.455	8.897	8.388	16.14	13.769
ENSMUST00000006976	34.103	67.881	8.263	65.74	57.957	41.225	6.769	68.614	61.628	54.36	62.511	52.32	13.84	47.977	44.094	29.365	44.205	76.234	94.085	7.453	3.664	42.988	26.697	52.329	14.701	91.805	41.49	10.8	77.232	75.244	80.243	48.803	0.544	0.26	5.009	0	9.042	0.271	47.072	66.066	3.74	71.804	44.415	36.438	89.863	2.396	48.238	55.781	4.308
ENSMUST00000006991	0.417	0.301	0.165	0.444	0.14	0.126	0.039	0.54	0.091	0.333	0.413	0.193	0	0.029	0.094	0.064	0.364	0.496	0.915	0	0.026	0.009	0.05	0.114	0.749	0.44	0	0.157	0.429	0.523	0.751	0.028	0.635	2.93	0.921	0.443	1.509	1.028	0.541	0.417	0.114	0.522	0.226	0	0.252	0	0.029	0.075	2.3
ENSMUST00000007005	0.307	0.143	2.401	1.207	1.708	1.988	2.201	1.337	2.491	0.769	1.797	2.435	4.654	2.302	2.586	3.97	0.696	1.48	0.319	3.805	8.706	1.676	2.549	2.469	2.689	0.454	0	2.695	0.63	1.151	1.517	1.611	11.766	31.804	15.143	11.647	30.594	24.572	0.578	0.093	2.952	0.928	0.783	1.251	1.577	4.114	1.511	2.677	12.165
ENSMUST00000007007	1.497	0.831	15.401	2.069	2.802	6.047	21.106	3.184	3.9	2.962	3.255	15.869	10.58	6.002	6.315	8.792	1.053	4.604	0.874	6.751	17.793	36.662	9.894	5.921	79.149	0.701	0.05	29.817	2.521	2.461	3.484	6.247	26.122	33.461	16.806	11.657	30.466	26.05	1.972	0.86	15.179	2.06	5.461	5.884	1.38	11.562	3.86	6.11	28.565
ENSMUST00000007012	5.647	12.969	17.283	13.995	18.915	17.779	7.862	10.487	18.614	8.304	17.677	27.08	12.704	28.554	15.674	14.66	3.226	14.646	8.326	1.712	13.81	24.692	14.489	15.877	26.343	7.136	1.261	6.97	17.6	14.801	15.493	16.202	34.409	60.23	39.796	20.944	70.053	68.591	8.533	6.992	9.878	13.126	14.587	8.619	32.037	9.235	15.778	23.445	30.825
ENSMUST00000007042	75.809	134.494	99.668	149.714	162.095	145.332	147.979	329.123	203.32	160.383	139.211	240.83	99.235	170.231	179.536	156.842	117.878	239.326	214.393	80.141	108.664	267.225	159.55	219.918	113.159	188.017	24.209	126.919	227.923	225.256	242.235	237.549	72.594	84.465	44.843	33.998	68.789	53.24	112.895	115.94	84.643	178.049	156.249	167.732	252.516	70.011	186.475	180.792	74.362
ENSMUST00000007046	0.583	0.545	1.284	0.515	0.739	1.231	1.393	0.338	0.978	0.61	0.559	0.986	2.494	0.758	1.312	1.587	0.327	0.601	0.592	3.039	5.39	0.287	2.099	1.387	0	1.062	0	1.203	0.555	0.323	0.79	1.318	8.993	8.718	7.149	3.011	9.397	7.432	1.074	0.508	2.474	0.438	1.158	1.444	0.511	1.396	0.754	0.387	5.577
ENSMUST00000007130	3.288	1.939	22.227	4.338	5.974	15.568	24.482	3.758	11.449	7.093	10.011	29.14	26.35	14.998	17.434	21.924	1.564	11.526	2.285	23.758	43.327	12.383	26.053	14.869	1.297	2.173	0	30.055	3.367	6.311	8.727	14.94	255.161	202.2	163.549	120.53	229.491	230.434	5.465	1.495	28.075	4.815	10.201	18.023	2.11	28.911	6.219	10.134	180.904
ENSMUST00000007131	3.479	1.379	24.038	4.13	4.966	12.436	23.009	2.885	11.55	8.344	6.652	20.745	33.318	11.49	12.603	24.688	1.119	8.45	2.003	31.348	57.773	13.529	14.183	11.976	1.421	1.921	1.355	17.144	3.423	3.642	6.986	5.693	111.281	131.41	101.421	96.107	121.893	164.317	3.322	1.242	33.647	3.597	5.773	14.463	2.779	36.414	4.851	5.985	71.855
ENSMUST00000007139	45.449	48.079	93.072	95.225	154.737	137.075	74.74	40.139	167.767	46.306	120.067	219.342	73.477	321.61	178.394	129.48	25.368	113.848	41.19	34.113	104.547	149.419	195.71	196.572	23.936	39.249	0	94.413	120.556	161.192	104.826	234.382	27.499	26.156	14.85	13.888	27.391	21.546	57.277	25.772	62.852	101.454	154.766	88.998	289.632	37.821	178.792	211.746	23.445
ENSMUST00000007156	0.125	0.027	0	0	0	0	0	0	0	0	0.08	0	0	0	0	0	0.181	0	0.113	0	0	0	0	0	0.075	0.088	0	0	0	0	0	0	0	0	0	0	0	0	0	0	0	0	0	0	0	0	0	0	0
ENSMUST00000007161	0.07	0	0	0	0	0	0	0	0	0	0.019	0	0	0	0	0	0.152	0	0	0	0	0.025	0	0	0.156	0	0	0	0	0	0	0	0	0	0	0	0	0	0	0	0	0	0	0	0	0	0	0	0.077
ENSMUST00000007171	0.033	0	0.016	0.06	0	0	0.066	0	0	0.102	0	0.013	0	0	0	0.029	0.076	0	0	0	0.118	0.037	0	0.07	0	0.162	0	0	0	0	0	0	1.127	0.425	0.696	0.267	0.793	0.747	0.028	0	0	0	0	0	0	0.542	0.062	0.054	0.463
ENSMUST00000007207	1.845	0.589	1.223	1.161	1.093	5.565	2.557	1.59	3.323	4.672	1.802	3.464	3.776	1.143	1.16	2.496	0.39	2.845	0.396	0.05	4.293	2.539	3.1	3.415	0.165	0.665	0.23	1.997	1.633	1.093	1.836	0.9	9.694	5.969	8.269	8.731	6.975	8.881	2.66	0.201	0.772	1.366	1.472	3.873	0.567	0.77	1.136	1.096	5.989
ENSMUST00000007212	37.699	100.16	78.132	79.872	113.747	85.665	51.447	59.257	112.259	63.541	98.905	96.828	76.982	110.13	122.244	97.67	31.806	96.058	88.742	121.381	95.183	40.681	96.982	87.243	7.456	90.621	15.037	39.602	65.824	94.915	95.528	110.021	88.227	86.069	69.059	49.796	73.115	87.679	59.604	60.292	95.148	87.814	108.361	96.266	130.558	54.261	96.86	131.464	92.731
ENSMUST00000007216	6.955	2.659	19.653	8.847	13.125	19.861	19.936	5.13	19.175	8.622	10.43	33.905	34.617	15.583	20.319	26.547	2.121	12.731	2.774	14.022	45.872	25.258	21.056	20.263	5.611	3.647	0.14	12.334	4.808	8.967	9.255	14.795	49.402	36.319	29.797	22.62	39.503	33.42	8.404	2.515	30.452	7.496	13.649	20.836	4.819	30.072	12.958	16.438	40.463
ENSMUST00000007236	0.033	0	0.14	0	0	0.068	0.028	0	0	0.023	0	0.021	0.114	0.021	0.018	0.076	0	0	0.133	0	0.243	0.109	0.089	0.015	0	0	0	0.345	0	0	0	0	0.24	0.177	0.29	0.187	0.042	0.138	0.071	0	0.307	0.051	0	0.049	0	0	0	0	0.212
ENSMUST00000007245	0.07	0.31	0.103	0.038	0.02	0.128	0.069	0.062	0.155	0.057	0.123	0.072	0.171	0.062	0.028	0.026	0.044	0.089	0.106	0	0.142	0.185	0.155	0.046	0.082	0.009	0	0.036	0.11	0.087	0.074	0	0.055	0.012	0.766	0.053	0.191	0	0.043	0	0	0.069	0.053	0.188	0.01	0.118	0	0	0.233
ENSMUST00000007248	52.9	87.936	5.503	12.924	2.009	0.367	0.22	1.93	0.35	1.328	99.455	0.333	0.289	1.073	0.213	0.182	27.495	117.37	48.917	1.932	0.708	0.261	0.377	0.591	45.052	81.803	0.083	9.802	0.791	19.781	96.021	1.794	0.381	0.342	0.599	0.763	0.534	0.55	70.276	60.782	5.621	15.788	3.175	0.039	1.128	0.59	0.123	0.231	0.314
ENSMUST00000007249	0.086	0.082	0.137	0.016	0	0.078	0.193	0	0.033	0	0.082	0	0.247	0	0.109	0.166	0.055	0.024	0	0	0.432	0	0.103	0.051	0	0.067	0	0.15	0.167	0.024	0.085	0	0.243	0.22	8.593	0.081	7.753	0.441	0	0.019	0.059	0	0.025	0.042	0	0.168	0.09	0.039	4.608
ENSMUST00000007250	1.146	1.054	3.577	1.296	1.249	2.018	2.027	1.27	3.354	2.812	1.241	2.584	1.377	1.595	2.217	1.81	0.803	2.1	1.716	0.178	2.835	1.318	5.549	1.955	1.316	1.338	0	0.757	2.534	1.795	1.846	2.343	0.612	0.654	0.612	0.558	0.457	0	1.482	0.975	2.092	1.533	1.872	2.644	0.922	0.615	1.582	1.874	0.171
ENSMUST00000007251	9.313	11.606	7.591	21.135	34.872	18.912	8.337	18.103	30.047	13.84	23.434	16.543	9.814	8.421	19.49	16.222	8.676	24.88	20.827	7.464	14.171	7.505	21.241	22.794	7.827	20.003	0.105	7.137	26.174	22.151	22.177	26.482	21.79	25.583	20.447	10.944	35.922	20.41	12.498	11.848	4.933	19.01	19.382	15.327	14.096	9.714	17.532	37.73	27.502
ENSMUST00000007253	0.341	0.13	0.603	0.502	0.069	0.537	0.627	0.116	0.309	0.439	0.289	1.124	0.857	0.407	0.326	0.598	0.051	0.43	0.066	0	1.323	0.273	0.494	0.405	0.208	0.092	0	0.522	0.166	0.238	0.193	0.052	9.081	9.976	9.672	4.33	12.803	9.268	0.263	0.221	0.705	0.04	0.115	0.482	0.034	1.743	0.267	0.107	9.004
ENSMUST00000007255	0.612	0.206	0.792	0.362	0	1.403	0.689	0.107	0.92	0.76	0.568	2.333	4.026	1.103	0.418	2.121	0.117	0.834	0.194	0	4.199	0.686	0.976	1.408	0.264	0.254	0	0.596	0.634	0.279	0.475	0	40.8	39.705	19.105	9.524	30.58	16.411	1.074	0.063	1.1	0.37	0	1.031	0.031	3.874	0.756	0.131	31.8
ENSMUST00000007257	2.344	1.54	3.217	2.968	0.766	5.468	2.969	3.798	5.019	4.81	4.444	12.225	12.838	7.304	2.475	6.999	1.388	5.492	2.067	1.884	13.485	9.811	3.416	10.373	9.506	2.22	0	4.283	5.118	3.352	3.221	0.706	70.786	55.248	53.438	26.657	77.256	55.517	4.185	1.775	2.243	3.695	1.28	3.872	2.017	15.959	2.631	0.75	71.929
ENSMUST00000007259	0.238	0	0	0.263	0	0.284	0	0.187	0.045	0.975	0.085	0	0.082	0	0.096	0.103	0	0.1	0.716	0	0.499	0.112	0.533	0.682	0	0	0	0	0.173	0.147	0.351	0	2.086	1.455	2.087	0	1.511	0.747	0.341	0	0	0	0	0	0	0	0.465	0	1.7
ENSMUST00000007266	77.775	180.77	82.638	158.441	160.51	112.554	32.038	87.631	156.171	99.312	135.328	130.961	57.157	316.067	94.656	89.655	70.4	157.603	132.858	29.733	59.398	149.257	126.966	151.103	271.442	117.527	118.458	42.799	199.318	200.096	155.754	148.984	10.798	9.841	5.025	5.793	15.402	7.475	73.9	86.165	44.73	116.587	109.615	77.202	317.876	29.342	128.225	135.385	12.476
ENSMUST00000007272	0.102	0	0	0	0	0	0.032	0	0	0	0.014	0	0	0	0	0	0.184	0	0.019	0	0	0	0	0	0	0	0	0	0	0	0	0	0	0	0.235	0	0.316	0	0	0.025	0	0	0	0	0	0.075	0	0	0.68
ENSMUST00000007275	0.013	0	0	0	0	0	0	0	0	0	0.028	0	0	0	0	0	0.189	0	0	0	0	0	0	0	0	0	0	0	0	0	0	0	0.047	0.06	2.136	0	0.374	0	0	0	0	0	0	0	0	0	0	0	0.092
ENSMUST00000007280	0.138	0	0	0	0	0	0	0	0	0	0.059	0	0	0	0	0	0.06	0	0	0	0	0	0	0	0	0	0	0	0	0	0	0	0	0	0	0	0	0	0	0	0	0	0	0	0	0	0	0	0
ENSMUST00000007296	2.656	1.479	11.913	2.081	2.312	9.049	25.308	2.998	6.211	3.767	4.802	15.984	10.158	3.328	5.936	7.163	1.63	6.478	1.961	19.369	33.896	14.492	15.767	5.398	4.821	2.082	0.072	17.947	2.244	4.053	4.766	5.145	3.52	3.931	3.166	3.813	3.812	2.682	3.653	1.371	23.876	3.171	4.834	10.208	3.533	11.932	3.648	7.765	5.252
ENSMUST00000007301	0.123	0.062	0.074	0.207	0.142	0.214	0.322	0.027	0.161	0.063	0.166	0.251	0.32	0.031	0.143	0.162	0.084	0.146	0.239	1.086	0.683	0.261	0.277	0.177	0.263	0.234	0	0.313	0.174	0.165	0.043	0.389	0	0	0	0	0	0	0.039	0.084	0.325	0.116	0.161	0.255	0.056	0.37	0.042	0.088	0.013
ENSMUST00000007317	0.069	0	0.054	0.171	0.119	0.211	0.276	0.221	0.266	0.084	0.059	0.261	0	0.052	0.033	0.095	0	0.173	0	0	0.058	0.078	0.055	0.145	0.163	0.024	0	0.039	0.04	0.136	0.142	0.041	3.614	16.511	68.941	2.771	80.107	14.406	0	0.107	0	0.126	0.216	0.515	0.241	2.575	0.129	0.67	47.414
ENSMUST00000007318	0.027	0	0	0	0	0	0	0	0.031	0.028	0	0.026	0	0	0.044	0	0.119	0.035	0	0	0	0.039	0	0	0.081	0	0	0.117	0.04	0	0.04	0	0	0	0	0	0	0	0.118	0.08	0	0	0	0	0	0	0	0	0
ENSMUST00000007340	0.29	0.105	0.425	0.014	0.017	0.034	0.213	0.104	0.012	0.028	0.117	0.12	0.22	0.042	0.044	0.109	0.135	0.166	0.066	0	0.322	0.016	0.103	0.014	0.073	0.278	0	0.374	0.024	0.088	0.113	0	0.437	0.088	0.13	0.047	0.219	0	0.094	0.053	0.696	0.05	0.014	0.024	0.021	0.048	0.013	0	0.048
ENSMUST00000007423	1.102	4.425	1.119	0.735	0.09	0.267	1.768	1.41	0.353	0.925	2.711	0.588	1.088	0.196	0.24	0.598	2.621	3.63	2.592	3.513	3.493	0.464	0.766	0.305	0.784	4.451	0	2.491	0.591	2.139	3.109	0.172	2.728	0.904	0.319	1.712	1.675	1.536	3.436	3.75	3.814	2.157	0.43	0.174	0.059	0.906	0.099	0.135	0.907
ENSMUST00000007433	0.222	0.325	0	0.023	0	0	0	0.053	0	0.057	0.059	0	0	0.026	0	0	0	0.315	0.042	0	0	0	0	0	0	0.194	0	0	0	0	0.041	0	1.462	0	0.658	0	0.318	0.116	0	0.108	0	0	0	0	0	0	0	0	0.729
ENSMUST00000007444	20.957	35.161	19.37	44.403	65.3	44.407	13.558	53.388	58.284	34.608	34.195	59.483	17.858	59.56	44.512	30.455	8.457	34.068	28.226	2.781	12.742	53.443	38.006	44.808	51.58	20.248	0	7.713	43.627	48.254	41.191	44.115	7.859	8.777	6.949	4.249	8.783	7.081	16.342	13.279	6.713	29.714	31.179	29.382	67.483	5.649	39.164	60.121	8.853
ENSMUST00000007449	0.354	0.917	0.134	0.239	0.053	0.173	0	0.527	0.077	0.433	0.469	0	0.035	0	0.027	0.205	1.54	0.426	0.967	0	0.231	0	0.182	0.201	0.251	2.57	0	0.072	0.369	0.417	0.921	0.101	0.491	0.465	0	0	0.29	0.708	1.052	1.868	0.105	1.009	0.178	0.186	0	0.891	0	0	0.177
ENSMUST00000007482	0.904	0.762	4.332	2.245	2.498	3.151	3.65	0.749	2.825	1.481	1.771	4.929	5.588	2.101	4.02	4.545	0.364	2.52	0.53	8.064	9.818	2.44	5.039	3.326	0.804	0.659	0.179	6.971	1.062	1.551	1.834	2.8	17.86	15.861	10.323	6.755	14.012	13.29	2.159	0.366	8.027	1.356	3.071	4.349	1.178	4.271	2.151	3.064	14.201
ENSMUST00000007533	2.46	1.086	9.313	3.889	7.686	7.922	5.53	2.397	9.635	4.327	4.019	8.575	7.043	6.55	9.319	10.321	0.204	8.787	1.537	0	13.708	4.488	19.031	10.059	0	3.2	0	3.153	5.587	8.73	6.484	15.835	14.817	16.876	10.932	12.335	26.96	25.495	3.25	0.546	6.11	4.929	9.985	6.127	5.633	5.361	7.756	15.157	22.422
ENSMUST00000007559	9.657	21.668	15.626	22.271	50.536	30.394	13.299	23.778	37.845	16.711	42.418	43.037	17.869	27.916	48.219	30.835	10.383	34.35	12.626	1.705	12.393	82.311	38.107	39.521	31.615	13.622	7.82	14.028	29.429	38.465	32.305	52.72	25.511	27.317	16.253	12.501	29.916	23.949	15.177	12.172	8.753	23.218	38.718	19.66	33.58	7.997	36.188	51.693	27.084
ENSMUST00000007584	1.841	4.302	0.525	4.292	5.609	2.392	0.807	6.606	3.706	3.961	4.619	2.26	0.801	7.373	3.313	1.899	3.6	5.195	3.544	0.231	0.236	4.36	1.858	3.602	5.804	3.58	1.046	1.168	3.655	6.693	4.62	5.144	0.03	0.019	0.14	0.139	0.047	0.094	2.58	2.663	0.355	4.073	3.951	0.982	4.244	0.096	2.252	2.142	0.154
ENSMUST00000007601	0.054	0.345	0	0	0	0	0	0	0	0.014	0	0	0	0	0.022	0	0.332	0.034	0	0	0	0	0	0	0	0.212	0	0	0	0.067	0	0	0	0	0	0	0	0	0.058	0.052	0	0.124	0	0	0	0	0	0	0
ENSMUST00000007602	2.699	3.38	7.991	4.605	6.348	8.074	8.947	3.044	6.391	5.422	6.255	6.921	15.499	7.812	9.394	13.826	1.382	7.141	3.499	5.129	19.95	2.792	11.333	9.452	0.768	1.761	0	8.664	4.888	5.161	5.785	5.892	98.047	99.279	62.48	30.968	93.575	66.65	4.195	2.787	11.658	4.011	3.278	10.184	3.947	14.345	5.488	5.157	78.116
ENSMUST00000007708	3.624	2.16	16.835	4.663	3.634	9.483	15.918	4.774	10.142	8.814	5.905	18.266	27.504	15.623	8.283	16.456	0.935	11.133	4.99	22.408	42.09	11.083	9.194	9.673	2.577	3.439	0	9.323	5.337	4.234	5.573	5.169	54.663	45.971	44.776	36.552	69.346	44.188	5.072	2.003	24.444	3.444	4.978	13.28	6.118	28.466	4.085	5.747	70.461
ENSMUST00000007733	4.607	5.891	10.115	6.754	11.714	9.759	12.428	7.429	14.009	6.08	11.032	16.814	8.835	15.07	11.832	11.325	5.771	12.2	7.321	21.087	22.318	18.76	16.268	14.353	24.045	5.428	0.118	21.913	11.385	12.309	11.688	16.643	9.978	9.983	5.021	5.879	8.078	6.265	4.712	4.497	13.489	7.386	12.25	11.183	13.238	6.793	11.955	16.615	9.874
ENSMUST00000007735	9.941	25.971	1.582	7.915	0.742	0.39	0.479	22.072	1.391	6.09	19.23	0.16	0.267	1.245	0.111	0.145	16.779	30.254	28.206	1.417	0.272	1.792	0.328	2.037	24.115	37.1	0.072	2.818	15.406	23.023	31.409	2.028	0.304	0.35	0.481	0.291	0.726	0.255	17.708	24.358	1.229	16.974	4.645	0.974	4.046	0.045	0.143	0.155	0.387
ENSMUST00000007738	0.181	0.187	0.11	0.146	0.143	0.105	0.091	0.132	0.166	0.143	0.045	0.132	0.144	0.075	0.142	0.105	0.035	0.107	0.055	0	0.445	0.034	0.171	0.184	0	0.053	1.205	0.224	0.264	0.082	0.062	0.163	0	0	0	0.026	0	0	0.156	0.035	0.281	0.167	0.143	0.12	0.083	0.053	0.128	0.209	0.011
ENSMUST00000007747	2.844	1.33	5.637	2.944	5.205	8.404	5.399	1.973	6.615	3.052	3.782	9.49	4.983	4.498	5.434	4.252	1.455	3.627	2.066	4.402	10.311	8.908	10.518	4.44	11.711	2.317	0	2.74	2.3	2.795	3.311	4.299	13.03	11.73	8.288	8.025	9.993	7.576	3.693	1.403	3.846	3.539	4.098	7.891	2.696	3.111	3.173	6.262	7.419
ENSMUST00000007754	0.224	0.041	0.331	0.148	0.061	0.364	0.428	0.029	0.256	0.119	0.165	0.324	0.694	0.147	0.131	0.227	0.056	0.331	0.023	0	0.682	0.131	0.395	0.378	0.149	0.014	0	0.363	0.056	0.105	0.023	0.208	11.84	11.954	5.311	5.78	8.75	6.797	0.315	0.045	0.288	0.106	0.406	0.545	0.106	0.159	0.109	0.267	6.197
ENSMUST00000007757	1.168	2.317	9.012	1.118	1.114	3.213	8.513	2.002	2.235	1.468	2.605	3.901	5.643	3.638	4.978	5.289	2.241	2.968	1.636	4.146	10.529	2.717	7.805	2.672	1.258	1.999	0.089	10.421	0.876	2.371	2.572	3.755	32.898	41.446	21.044	14.346	28.447	18.375	2.164	1.495	9.197	1.416	2.667	1.674	0.462	4.01	1.217	2.223	35.096
ENSMUST00000007790	3.523	6.761	7.03	9.377	21.067	9.227	10.236	18.577	12.693	11.916	11.763	15.93	9.59	36.872	19.996	13.848	2.456	12.593	6.65	3.795	17.516	8.155	19.303	17.742	0.631	4.476	0	9.128	13.559	14.484	10.439	16.613	2.575	3.56	1.047	1.268	2.805	0.5	4.614	4.424	6.989	10.81	9.372	7.804	32.072	4.351	15.609	17.917	2.286
ENSMUST00000007797	0.119	0	0	0	0	0	0.014	0	0.031	0	0.046	0.031	0	0	0.018	0	0.086	0	0.065	0	0.011	0	0.007	0	0.105	0	0	0	0	0	0.024	0.016	0.542	3.61	1.514	0.265	0.558	0.897	0.035	0.021	0	0	0	0	0	0.127	0	0	4.169
ENSMUST00000007799	0.291	0.082	0.782	0.478	0.061	0.395	1.866	0.674	0.392	1.336	0.147	1.184	4.249	0.986	0.41	2.881	0.149	0.433	0.065	0	7.226	0.9	1.397	1.919	0.038	0.03	0.081	2.38	1.025	0.159	0.202	0.013	32.612	33.139	16.83	14.438	36.044	30.151	0.074	0.133	1.33	0.177	0.158	0.397	0.436	11.64	0.523	0.244	40.181
ENSMUST00000007800	3.409	6.314	15.3	5.378	7.724	10.848	12.44	1.639	9.599	2.631	8.016	15.524	14.396	7.985	11.336	12.283	2.461	11.637	2.698	7.176	28.716	10.687	14.896	9.478	3.142	4.761	0	15.488	3.483	7.136	9.013	13.882	15.086	15.06	8.576	7.841	15.23	11.066	5.457	3.486	23.183	4.778	10.54	7.946	2.537	15.107	7.362	15.019	15.473
ENSMUST00000007803	19.783	22.196	17.517	42.214	64.975	34.13	8.229	16.906	58.839	21.055	43.9	29.787	17.864	24.795	40.382	27.719	14.21	29.304	17.758	20.499	17.581	39.967	31.295	35.571	17.896	18.477	0	6.087	24.884	38.358	28.749	51.135	18.136	17.361	22.088	11.033	32.217	13.687	16.981	14.363	13.686	31.027	45.944	30.924	47.768	12.251	42.094	66.273	26.316
ENSMUST00000007814	12.526	5.866	37.52	18.771	26.409	23.738	22.121	7.245	31.014	9.203	14.15	52.31	17.273	14.041	29.724	21.048	2.817	14.317	4.566	11.844	31.522	76.858	29.144	18.088	155.434	3.965	2.211	12.573	8.556	14.413	12.873	27.497	31.777	29.609	26.831	27.885	28.509	28.519	5.801	2.851	17.068	10.998	18.34	21.554	10.196	17.369	15.083	32.586	32.571
ENSMUST00000007865	7.546	4.299	5.76	9.968	10.956	10.501	9.587	11.932	15.828	9.979	10.372	10.99	6.004	3.406	9.273	7.091	9.279	10.696	15.883	14.246	8.032	19.995	13.807	11.16	10.74	17.49	0	4.02	10.588	9.617	15.059	10.264	14.875	18.261	16.323	9.135	16.616	11.739	6.072	10.275	5.229	8.292	12.296	8.796	5.24	4.593	8.912	13.804	21.499
ENSMUST00000007884	1.927	3.405	1.894	5.379	10.202	5.151	2.307	8.803	4.541	4.454	4.48	7.237	1.728	8.113	8.001	4.746	4.792	6.396	2.72	0.034	0.603	8.28	7.076	6.724	3.316	2.435	0	3.105	6.072	7.479	5.743	11.099	1.827	1.252	0.669	1.099	2.582	1.478	2.91	1.971	0.583	5.661	7.046	3.235	7.494	0.358	6.045	9.501	1.227
ENSMUST00000007921	5.265	11.192	6.37	12.055	18.509	14.518	4.618	15.687	15.458	9.437	16.225	15.177	9.749	57.56	18.625	15.754	4.852	16.282	9.059	0.146	6.261	15.578	17.584	23.884	10.926	7.169	0	7.647	25.59	21.782	18.404	27.579	14.059	17.408	7.008	6.277	15.98	5.072	10.805	6.144	6.025	14.426	17.624	6.16	34.347	4.367	20.41	23.905	14.165
ENSMUST00000007949	0	0	0	0	0	0	0.041	0	0	0.033	0.07	0.016	0.168	0.062	0.079	0.197	0	0	0	0	0.462	0	0	0.043	0	0	0	0.046	0	0	0	0	0.236	0.224	0	0.277	0.434	0.477	0	0	0	0	0	0	0.064	1.002	0	0	0.513
ENSMUST00000007959	4.281	8.549	29.772	12.73	22.082	21.5	54.377	20.317	22.1	13.267	15.604	35.018	43.034	36.28	24.583	36.868	3.593	18.885	5.84	4.509	60.827	34.633	29.457	24.032	38.966	4.771	0.097	30.054	18.341	15.956	13.056	27.53	90.343	80.305	59.95	42.97	85.089	75.478	6.078	3.85	32.696	11.337	18.802	15.234	22.851	47.18	20.001	23.474	68.086
ENSMUST00000007961	0.817	0.913	2.491	0.666	0.11	0.837	3.146	0.391	0.444	0.961	0.621	2.733	3.549	0.663	0.958	2.078	0.569	0.91	0.441	0.365	10.332	2.301	2.25	1.571	0.763	1.388	0	1.791	0.794	0.322	1.295	0.102	13.697	9.109	16.88	27.243	13.901	18.54	1.016	0.863	3.854	0.405	0.263	1.184	0.29	12.136	0.282	0.562	13.653
ENSMUST00000007977	0.495	0.599	1.43	0.869	0.88	1.34	1.446	0.411	1.061	0.928	0.745	1.374	1.326	0.616	0.753	1.001	0.23	1.875	1.539	4.249	4.285	0.416	1.564	1.377	0.282	1.455	0	1.053	1.551	1.873	1.615	1.317	10.961	12.552	9.101	5.771	10.938	9.084	0.696	0.712	2.959	0.885	1.382	1.726	1.111	2.312	1.119	1.367	8.37
ENSMUST00000007980	6.845	9.591	24.608	15.833	21.727	36.319	19.598	3.249	39.625	6.5	21.799	39.461	24.26	14.788	38.619	33.485	2.794	19.466	3.59	4.493	34	34.205	36.334	26.586	23.206	4.24	2.72	28.111	8.299	16.786	16.345	33.925	38.046	41.055	26.275	20.962	44.972	40.138	6.648	2.351	18.265	11.487	19.172	13.768	7.178	21.521	15.102	26.352	32.734
ENSMUST00000007981	4.307	3.237	4.304	7.429	9.546	8.277	3.046	3.715	11.096	5.736	5.691	9.226	5.293	5.491	6.361	5.899	3.82	5.374	3.573	3.077	7.879	6.583	8.791	7.187	1.938	3.332	0.158	4.064	8.666	6.683	5.1	8.37	6.642	6.596	4.444	4.722	7.899	4.619	4.774	2.852	3.938	4.337	5.927	6.704	3.458	2.84	8.346	8.522	8.059
ENSMUST00000007993	9.318	20.421	6.344	5.924	6.013	10.438	6.869	2.369	9.726	3.777	13.004	12.149	6.631	2.732	9.461	8.432	7.736	22.999	14.894	16.872	9.953	9.691	14.962	9.531	2.997	16.661	1.286	7.35	2.074	6.044	17.808	7.176	11.806	14.215	10.903	8.263	13.81	9.777	26.247	22.801	7.794	9.877	6.707	15.052	2.477	5.69	7.757	5.678	12.79
ENSMUST00000008004	11.997	16.082	8.329	16.636	12.468	13.327	9.689	22.598	13.714	18.449	17.329	12.907	10.123	8.819	10.522	9.498	13.156	25.174	26.276	22.594	18.874	13.403	13.461	19.968	4.729	28.796	0	10.83	26.168	21.723	26.917	14.549	32.882	28.071	21.622	14.737	28.545	23.135	17.574	20.841	15.071	23.465	15.459	14.396	16.447	7.388	11.16	12.736	24.446
ENSMUST00000008011	0.316	0.022	0	0.035	0.033	0.086	0	0.04	0.072	0	0	0	0	0	0	0	0.244	0	0.064	0	0	0.06	0	0.056	0	0	0	0	0.031	0	0	0.063	0	0	0	0	0	0	0	0	0	0.097	0.111	0	0	0	0.099	0	0
ENSMUST00000008016	0.203	0.09	2.509	1.168	0	0.676	0.617	0.064	0.985	0.555	0.199	1.628	8.525	1.27	0.439	4.234	0.098	0.577	0	0	47.687	0.864	3.964	3.608	0	0.148	0	3.372	3.996	0.376	0.574	0	95.153	87.234	42.219	33.349	78.874	57.124	0.218	0.361	2.153	0.233	0.133	1.194	0.859	34.232	0.437	0.378	94.96
ENSMUST00000008021	0.068	0	0	0	0	0.047	0	0	0.052	0.047	0.049	0	0.047	0	0	0	0.066	0	0	0	0.096	0	0	0	0	0	0	0	0	0	0	0	0.207	0.524	0.06	0.097	0	0.574	0	0	0.071	0	0	0	0	0	0	0	0.2
ENSMUST00000008024	13.591	14.412	35.957	16.005	18.608	27.236	17.45	9.437	25.878	12.314	18.571	55.695	25.802	11.249	28.299	23.324	6.135	16.226	9.3	9.713	38.366	40.491	25.03	15.424	27.921	12.54	0.127	8.446	9.72	14.549	14.968	16.985	10.876	10.275	10.945	15.311	9.621	11.451	10.448	9.876	20.307	11.769	18.734	19.407	7.171	23.227	10.452	27.483	11.661
ENSMUST00000008032	2.38	4.526	1.898	5.01	3.496	2.694	1.804	3.972	3.785	3.857	4.623	3.571	1.67	6.251	2.239	2.654	3.504	5.196	4.639	1.56	4.23	2.201	2.639	3.554	1.781	4.811	2.184	2.715	5.829	6.109	6.035	4.034	0.024	0.272	0.277	0.112	1.004	0.165	3.28	3.217	4.285	4.444	4.219	2.263	8.274	1.62	3.92	3.851	0.991
ENSMUST00000008036	140.835	75.713	546.009	214.188	260.547	232.326	252.289	68.817	266.201	125.069	157.93	248.363	362.397	210.582	153.91	257.682	43.326	307.288	81.045	273.743	790.404	144.163	398.436	223.908	33.874	148.403	0.415	157.929	173.152	209.957	251.298	355.437	1858.13	1632.73	1258.51	552.733	1820.42	1466.97	229.679	115.668	818.43	202.404	394.568	341.499	202.519	846.67	272.375	360.997	1681.59
ENSMUST00000008051	59.435	92.354	7.213	12.45	2.124	0.029	0	0.354	0.082	0.177	107.418	0	0	0	0	0.025	68.109	151.938	33.953	1.022	0.106	0	0.019	0.095	318.48	63.748	1.5	36.442	0	23.675	130.01	2.193	0	0	0	0	0	0	104.172	55.643	9.674	17.303	4.42	0	0	0	0	0	0
ENSMUST00000008052	0.411	0.074	0.569	0.419	0.646	0.895	0.393	0.175	1.09	0.243	0.352	1.279	0.454	0.792	1.116	0.742	0.209	0.358	0.331	0	0.292	1.477	1.34	0.736	1.809	0.041	0	0.156	0.456	0.264	0.196	1.013	0.242	0	0.839	0.074	0.773	0.315	0.211	0	0.251	0.213	0.487	0.511	0.972	0.187	0.978	1.059	0.568
ENSMUST00000008088	0.118	0	0.169	0.275	0.037	0.048	0	0	0	0	0.152	0.068	0.098	0	0.077	0	0.137	0	0	0	0	0	0	0.094	0.07	0	0	0.101	0	0.029	0	0	0	0	0	0	0	0	0.153	0	0.073	0.054	0	0.157	0	0.139	0	0	0
ENSMUST00000008090	1.266	0.483	2.862	1.878	1.668	3.437	2.589	1.928	4.169	2.554	1.635	7.681	2.768	4.173	2.634	2.01	0.856	2.331	1.018	2.734	6.665	4.655	4.178	3.452	2.843	0.813	0.1	3.199	1.815	2.216	1.977	2.447	5.137	6.519	3.17	2.76	5.656	4.91	1.679	0.533	2.521	1.552	1.665	2.561	3.113	2.63	1.189	2.167	3.069
ENSMUST00000008094	8.037	8.448	3.153	15.201	24.935	15.552	2.015	6.373	24.205	8.925	12.697	8.645	3.925	4.09	14.789	9.622	3.107	14.149	15.482	2.882	1.511	7.137	17.469	17.27	2.416	11.402	0.103	2.031	16.277	11.855	17.278	17.554	15.395	17.012	11.309	6.879	12.405	9.931	7.282	9.03	1.555	15.998	19.106	12.711	11.918	1.214	16.667	36.306	12.081
ENSMUST00000008131	30.681	39.622	20.499	71.574	112.342	68.478	25.475	135.93	101.985	82.245	98.213	71.251	27.717	118.888	70.989	53.646	42.719	98.539	64.499	6.106	13.245	41.775	64.175	103.523	34.445	71.164	0	15.406	129.308	114.053	117.109	122.207	9.011	9.485	12.07	4.593	17.159	6.118	45.511	48.013	10.458	101.14	102.421	74.453	158.638	8.978	136.189	150.106	14.388
ENSMUST00000008179	1.178	0.525	1.486	1.523	0.076	5.462	2.197	1.379	2.825	2.625	1.876	7.285	11.423	4.927	1.753	6.232	0.124	1.879	0.145	0.078	4.975	6.379	1.5	5.05	1.196	0.6	0	0.884	0.812	0.754	1.327	0.112	78.148	136.458	70.294	23.273	104.265	51.556	1.266	0.312	0.731	0.492	0.31	3.922	0.293	4.648	0.93	0.044	127.572
ENSMUST00000008273	45.976	20.825	45.021	128.32	212.594	112.299	45.682	43.17	184.353	33.093	80.524	366.347	34.382	136.364	190.244	105.475	21.353	58.545	16.935	1.46	7.62	774.233	150.391	127.925	2849.13	10.576	1.007	24.129	45.26	122.112	55.566	221.713	0	0.113	0	0	0.343	0	27.453	9.099	7.399	58.068	113.375	53.21	106.282	4.118	143.186	317.088	0.258
ENSMUST00000008280	0.18	0.221	1.042	0.69	0	0.312	1.462	0.406	0.316	0.922	0.163	1.107	4.871	1.815	0.135	2.444	0.3	0.332	0	0	10.468	0.687	0.838	1.887	0	0	0	2.639	2.602	0.205	0	0	15.581	13.694	7.072	9.795	17.442	17.744	0.476	0	1.03	0.191	0.073	0.58	0.324	7.829	0.195	0.056	14.203
ENSMUST00000008284	10.36	6.606	31.274	8.977	10.193	15.114	9.46	4.205	13.496	5.272	12.205	28.806	17.704	11.201	11.035	13.879	3.747	12.889	4.252	20.415	30.869	15.375	19.839	10.066	7.131	6.202	0.111	6.637	6.474	6.839	9.631	10.5	42.56	34.373	30.591	17.126	37.064	28.924	8.595	6.042	18.049	6.242	8.613	10.62	7.265	22.764	8.617	15.597	32.778
ENSMUST00000008297	0.361	0.43	0.222	0.466	0.119	0.425	0.176	0.071	0.406	0.249	0.46	0.318	0.673	0.425	0.227	0.289	0.538	0.938	0.276	0.039	0.509	0.596	0.464	0.4	0.04	0.236	0	0.238	0.024	0.366	0.35	0.129	43.672	8.276	6.472	7.113	5.621	8.038	0.625	0.241	0.301	0.173	0.198	0.214	0.074	0.632	0.114	0.11	11.608
ENSMUST00000008350	0.371	0.123	0.512	0.127	0.034	0.231	0.291	0.115	0.215	0.156	0.124	0.365	0.698	0.307	0.173	0.49	0.115	0.061	0	0.189	0.806	0.414	0.598	0.274	0.072	0.075	0	0.165	0.106	0.008	0.081	0.091	12.142	14.75	7.33	5.022	5.399	9.581	0.157	0	0.038	0.098	0.128	0.51	0.059	1.321	0.057	0.05	5.317
ENSMUST00000008445	1.581	2.242	6.093	0.907	0.63	2.999	5.324	2.298	2.644	2.078	2.498	6.969	5.599	3.069	2.635	4.368	2.741	3.261	1.913	5.017	10.484	5.764	4.798	3.008	2.95	2.007	0	6.086	1.704	1.912	2.103	2.033	31.613	29.739	19.422	12.642	26.718	22.355	2.393	1.643	8.154	1.228	1.669	3.684	0.522	6.203	0.81	1.585	23.028
ENSMUST00000008451	18.373	91.395	6.677	25.426	4.421	5.472	1.971	22.961	6.771	13.826	84.606	1.332	2.051	6.514	1.95	2.592	83.193	41.7	47.809	0.51	2.293	3.491	2.561	4.928	34.515	62.62	0	12.263	15.741	48.272	45.606	3.934	2.337	2.634	2.359	3.509	2.935	1.817	33.372	42.954	2.604	23.466	7.944	1.172	6.012	1.066	1.313	0.683	1.519
ENSMUST00000008462	0.212	0.21	1.516	0.082	0.048	0.513	1.346	0.079	0.338	0.265	0.211	0.838	0.486	0.274	0.314	0.532	0.253	0.163	0.023	0.055	2.775	0.065	0.848	0.111	0.045	0.133	0	1.242	0.066	0.131	0.269	0.068	0.689	0.923	1.04	0.903	0.535	1.415	0.375	0.133	1.672	0	0.08	0.502	0.044	1.001	0	0.185	1.077
ENSMUST00000008477	3.933	9.344	20.618	9.336	9.933	12.883	24	30.623	14.148	13.19	13.058	27.866	16.259	46.598	13.988	16.962	12.609	14.514	10.594	5.455	16.02	42.6	23.592	22.275	10.462	8.667	0	39.14	22.545	18.481	12.446	20.298	23.651	24.408	10.92	7.964	22.613	19.349	7.555	4.908	12.11	10.489	11.89	8.332	29.065	8.337	9.799	9.792	32.654
ENSMUST00000008517	4.077	3.825	5.929	5.565	8.02	9.875	6.819	6.42	8.772	7.687	6.011	6.31	5.574	4.354	8.752	8.076	3.764	5.86	5.867	8.419	7.994	4.301	11.15	8.563	1.249	7.343	0.033	5.56	6.728	5.378	5.53	8.5	20.651	24.024	11.507	8.496	16.779	17.498	5.411	5.167	7.619	7.05	7.632	9.436	4.461	5.828	5.778	6.154	16.303
ENSMUST00000008528	1.385	0.729	1.878	2.071	1.765	2.137	0.75	1.146	2.623	2.14	1.162	2.857	2.988	2.284	1.748	2.05	1.219	1.837	1.744	3.007	5.252	1.318	2.125	3.252	0.548	1.228	0	1.073	3.605	1.928	2.355	1.758	7.614	7.37	5.083	3.169	9.333	4.594	0.716	0.919	1.796	1.249	1.245	1.393	2.433	4.217	1.728	2.425	8.418
ENSMUST00000008537	5.744	6.307	3.551	4.071	1.038	3.545	2.712	1.875	2.756	2.817	8.465	4.548	6.825	3.65	2.233	4.574	7.901	18.518	9.185	4.251	9.021	4.349	2.739	4.644	3.039	15.702	0.108	4.98	2.467	7.069	16.753	1.204	69.65	95.152	56.335	39.214	90.668	52.124	12.742	9.312	4.569	5.931	1.756	3.985	0.534	7.544	1.14	0.648	113.038
ENSMUST00000008542	0.523	0.705	0.118	0.645	0.279	0.394	0.407	0.622	0.51	1.321	0.362	0.386	0.673	0.542	0.316	0.427	0.565	0.408	0.952	0.009	1.316	0.75	0.304	0.707	0.275	0.701	0	0.322	1.16	0.539	0.492	0.315	7.432	7.027	4.559	3.558	9.684	5.713	0.795	0.448	0.191	0.507	0.162	0.226	0.381	1.806	0.337	0.209	5.203
ENSMUST00000008573	8.051	11.711	5.468	3.067	1.723	2.389	7.427	11.877	2.708	4.816	19.086	5.623	5.248	6.336	2.344	3.876	6.059	36.037	10.962	1.811	9.772	4.448	3.47	5.104	10.556	13.158	0	7.515	6.295	7.602	26.055	2.877	8.918	7.909	6.104	7.272	7.5	7.795	19.158	11.458	8.191	5.433	2.839	2.381	7.728	7.255	2.718	1.538	7.193
ENSMUST00000008579	0.107	0	0.317	0.059	0	0.321	0.466	0.013	0.122	0.227	0.076	0.394	0.861	0.366	0.22	0.555	0.031	0.081	0	0.858	1.004	1.082	0.202	0.312	0.064	0	0	0.73	0.052	0.035	0.105	0.107	6.149	7.038	3.38	3.788	6.634	4.376	0.061	0	0.597	0.082	0.019	0.299	0.084	0.794	0.084	0.029	4.564
ENSMUST00000008582	0.78	3.521	0.189	1.13	0.064	0.107	0.028	1.146	0.11	0.495	2.111	0.05	0.046	0.311	0.024	0.013	2.517	2.653	2.474	0	0.023	0.021	0.08	0.148	0.321	3.822	0	0.613	0.92	1.771	2.367	0.233	0.027	0	0.059	0.158	0	0.125	2.028	2.639	0.184	1.571	0.508	0.082	0.131	0.044	0.017	0	0.072
ENSMUST00000008594	3.013	1.511	33.66	4.82	8.917	12.143	26.225	3.218	11.428	4.342	4.912	38.433	22.087	18.691	14.638	20.725	1.003	8.968	1.177	10.313	48.718	43.02	25.872	13.693	18.989	1.059	0	34.222	4.922	7.459	8.114	16.934	11.867	11.493	7.68	7.343	11.35	10.096	2.672	1.26	39.588	5.789	10.469	10.554	7.779	24.188	12.208	16.617	15.82
ENSMUST00000008605	0.553	1.375	0.066	0.362	0.013	0.146	0.021	3.555	0.345	1.538	0.609	0.056	0.061	0.446	0.02	0.073	1.444	0.508	1.781	0	0.07	0.226	0.068	0.122	0.873	1.496	0	0.131	2.37	0.652	0.89	0	0	0.077	0	0	0.112	0.07	0.613	0.83	0	0.482	0.044	0.24	0.786	0.049	0.118	0	0.059
ENSMUST00000008626	37.215	50.913	3.966	23.442	1.559	2.496	0	14.807	4.34	7.404	99.886	0.208	0.526	5.064	0.133	0.378	29.702	129.146	49.966	0.1	0.344	1.135	0.392	3.228	11.179	101.857	5.005	5.617	25.61	70.381	115.004	3.02	0	0	0.048	0	0.173	0	71.109	76.292	2.822	53.208	11.525	0.562	9.522	0.107	0.597	0.148	0
ENSMUST00000008633	0.261	0.099	3.232	0.043	0.036	0.511	13.283	0.203	0.536	0.303	0.378	1.778	2.801	1.515	0.888	1.772	0.252	0.615	0.114	7.805	10.551	1.324	1.881	0.43	0.052	0.071	0	10.917	0.051	0.086	0.282	0.295	0.516	0.453	0.214	0.53	0.365	0.583	0.125	0.034	9.696	0.053	0.518	1.113	0.057	2.431	0.136	0.189	0.503
ENSMUST00000008684	0.685	0.375	1.44	1.248	0.321	5.2	3.451	1.263	2.581	2.793	1.722	6.602	20.833	8.136	2.388	9.804	1.073	1.941	1.201	0	9.716	3.18	3.069	10.037	0.221	0.486	0	0.976	1.107	1.717	1.148	0	212.984	254.167	144.463	68.708	232.835	250.502	2.031	0.216	1.322	1.192	0.244	6.253	0.833	20.972	2.739	0.151	145.803
ENSMUST00000008733	48.833	75.941	26.128	98.329	127.088	89.303	30.788	109.71	116.756	83.178	133.574	91.93	42.532	99.505	96.309	77.376	55.16	128.134	108.545	17.737	40.743	68.059	77.547	125.02	17.228	84.123	6.786	40.682	130.93	139.765	130.304	136.135	34.688	42.46	21.244	14.653	31.902	22.518	79.39	58.232	31.731	107.093	93.278	64.845	156.036	19.795	108.443	107.921	31.593
ENSMUST00000008734	0.403	0.048	0.341	0	0	0.037	0.113	0.042	0.041	0.018	0.134	0.085	0.102	0	0.058	0.078	0.104	0.011	0	0	0.198	0	0.024	0	0.147	0.11	0	0.077	0	0	0.053	0	0.049	0	0	0	0	0	0	0.017	0	0	0	0.04	0	0.053	0	0.036	0
ENSMUST00000008745	0.04	0	0.301	0	0.031	0.102	0.151	0	0.206	0	0.085	0.095	0	0	0	0.26	0	0	0	0	0.063	0	0.162	0	0	0	0	0.057	0	0	0	0	0.109	0.276	7.379	0.085	6.41	0	0	0	0.186	0	0.105	0	0	0	0	0	4.573
ENSMUST00000008748	3.981	5.649	3.107	5.445	4.977	6.318	3.534	4.942	6.224	3.84	5.44	7.068	3.304	4.169	4.236	3.393	3.231	5.787	4.919	0.456	7.473	12.414	8.557	5.24	11.301	6.521	0	3.624	4.384	4.214	6.216	3.886	17.938	18.35	12.96	13.812	14.409	12.297	4.797	3.859	4.795	4.982	3.946	6.153	3.871	4.626	2.664	4.838	19.548
ENSMUST00000008801	0.155	0	0	0	0	0	0	0	0.024	0.064	0.099	0.049	0.032	0	0	0.045	0.045	0	0	0	0.13	0	0	0.041	0.046	0	0	0	0	0.038	0.015	0	0.169	0.64	1.251	0.066	1.063	0.043	0	0	0	0	0	0	0	0	0	0	0.615
ENSMUST00000008812	133.842	155.217	680.845	217.135	275.625	269.104	339.189	170.596	297.636	133.302	170.027	562.581	335.48	391.133	185.571	280.62	187.435	253.513	151.974	204.01	559.751	653.194	347.101	231.454	98.16	154.475	21.545	564.152	228.486	227.302	256.293	385.768	1240.8	1000.22	684.554	400.221	871.977	817.658	217.529	117.254	648.926	214.444	405.216	319.259	438.36	654.226	446.12	592.054	935.745
ENSMUST00000008826	2.029	3.315	26.27	3.421	1.192	7.289	21.861	2.152	7.015	5.772	3.238	14.129	51.748	14.584	8.05	33.184	1.45	4.714	1.591	18.613	97.776	7.408	20.661	17.492	1.531	1.658	0	23.882	10.415	2.507	3.953	1.579	574.277	586.585	364.597	253.76	556.723	454.695	2.792	1.156	29.979	1.431	3.06	9.253	2.644	113.794	6.351	1.266	760.768
ENSMUST00000008830	0.594	0.169	0.408	0.889	3.208	1.055	1.146	0.6	2.11	0.541	1.142	0.905	0.75	1.343	2.547	1.943	0.421	1.25	0.497	0	0.735	0.524	2.204	1.941	0.059	0.323	0	1.109	0.77	1.68	0.954	3.417	5.635	5.881	2.504	2.161	4.608	3.486	0.965	0.128	1.106	1.517	2.395	1.31	1.186	0.348	4.182	2.55	4.626
ENSMUST00000008847	4.767	2.495	1.327	9.304	10.245	4.99	0.395	1.604	6.686	4.868	4.781	4.801	2.332	2.962	3.797	2.499	1.756	6.441	2.206	0	0.989	3.974	3.435	9.694	5.603	1.537	0	1.131	7.774	9.429	4.906	9.105	0.912	1.585	0.661	0.445	1.396	1.622	3.641	2.111	0.13	5.816	6.269	5.028	4.535	1.165	6.331	7.782	0.311
ENSMUST00000008878	2.322	3.329	2.376	2.969	0.44	5.178	1.9	1.434	2.701	3.112	3.359	6.965	9.828	5.082	1.654	5.851	1.598	3.993	1.051	0.131	3.58	3.429	1.441	3.905	2.376	1.589	0	0.891	0.954	1.983	3.42	0.472	15.503	13.553	6.648	7.346	8.677	6.279	3.914	1.586	1.601	1.428	0.503	2.287	0.7	5.269	1.267	0.369	7.752
ENSMUST00000008893	0	0	0	0	0	0	0	0	0	0	0.037	0	0	0	0	0	0	0	0	0	0	0	0	0	0	0	0	0	0	0	0	0	0	0	0	0	0	0	0	0	0	0	0	0	0	0	0	0	0
ENSMUST00000008907	4.95	6.813	9.643	9.793	11.929	8.14	7.979	9.009	10.745	8.317	10.929	10.924	6.589	8.144	12.435	9.237	5.748	12.148	6.596	7.138	7.4	15.893	11.023	11.569	8.574	7.333	0.026	9.138	9.122	12.74	10.933	14.149	17.034	17.486	12.34	8.302	18.441	15.558	6.772	5.131	7.367	10.458	12.244	7.278	10.427	4.909	9.411	11.83	16.786
ENSMUST00000008957	28.414	25.429	2.985	6.528	0.482	0.209	0.073	0.967	0.367	0.928	56.023	0	0	0	0	0	24.633	77.461	17.768	0	0	0	0	0	19.024	30.236	0	8.93	0.298	12.003	59.114	0.83	0	0	0	0	0	0	130.283	36.538	3.26	11.267	3.3	0	0	0	0	0	0
ENSMUST00000008966	53.808	164.728	31.386	169.111	255.602	148.422	22.505	129.842	185.783	150.118	185.739	113.14	54.022	886.894	179.695	124.051	61.554	183.348	166.617	22.342	15.99	50.874	199.717	210.375	24.932	167.913	77.895	33.485	265.51	292.244	162.768	299.175	19.275	24.446	9.76	7.095	21.832	6.853	155.365	119.322	19.259	211.367	273.503	108.498	748.28	13.698	335.863	310.842	13.358
ENSMUST00000008987	0.831	0.281	0	0.27	0	0	0	0	0	0	0.671	0	0	0	0	0	0.235	0.46	0.061	0	0.043	0	0	0	0	0.497	0	0.087	0	0.275	0.389	0	0	0	0	0	0	0	0.915	0.433	0	0	0	0	0	0	0	0	0
ENSMUST00000008991	0.33	0.229	1.652	0.386	0.243	0.604	2.213	0.345	0.497	0.707	0.328	0.986	1.659	0.319	0.516	1.266	0.368	0.734	0.466	14.434	5.362	0.509	1.027	0.576	0.098	0.587	0.075	2.992	0.73	0.265	0.394	0.345	0.328	0.602	3.39	0.769	3.054	0.665	0.327	0.265	3.993	0.518	0.365	1.104	0.148	2.09	0.252	0.368	1.306
ENSMUST00000008995	2.515	3.329	4.992	3.362	3.788	3.426	3.67	1.3	3.267	3.07	3.397	4.505	4.661	1.561	3.575	3.905	2.227	4.236	3.121	8.847	8.958	4.744	4.363	2.815	2.338	5.614	0.182	3.182	1.049	3.494	3.955	3.838	14.476	14.934	10.506	12.776	15.253	8.99	2.715	2.527	5.334	2.613	3.452	3.647	1.599	6.7	2.745	3.619	16.372
ENSMUST00000008999	1.879	4.533	2.836	1.841	1.243	1.982	5.793	1.793	2.007	2.332	3.344	4.671	4.262	1.271	1.925	3.298	1.929	4.156	3.168	3.539	10.3	3.735	2.455	1.65	1.447	5.975	0.024	3.742	2.415	2.853	4.207	1.372	19.901	15.902	12.545	12.482	17.796	10.796	2.025	2.586	4.872	2.747	1.838	2.201	0.851	5.02	0.868	1.236	13.639
ENSMUST00000009003	3.455	4.643	12.267	7.437	10.561	10.71	14.719	6.026	14.13	7.427	12.041	11.958	13.043	6.999	13.543	14.35	4.934	9	4.857	28.63	17.415	12.648	14.601	12.548	10.432	5.457	0	21.673	7.599	10.161	8.261	16.563	12.541	15.542	10.911	8.428	16.273	14.537	6.702	3.003	20.274	8.591	10.444	10.752	4.895	7.418	13.858	11.893	19.478
ENSMUST00000009018	0.293	0.078	0	0.274	0.058	0.15	0.046	0.242	0.042	0.263	0.156	0.035	0	0.035	0.059	0	0.053	0.231	0.441	0	0.077	0	0.197	0.145	0.163	0	0	0.052	0.48	0.407	0.216	0.055	0	0	0	0	0	0	0.157	0.142	0	0.084	0.192	0	0.214	0	0.343	0.298	0
ENSMUST00000009036	29.441	131.056	31.084	74.36	141.296	87.896	35.6	103.886	98.672	64.445	125.366	78.772	72.558	248.892	84.902	90.881	50.248	106.292	66.188	7.028	45.015	49.844	85.685	127.546	3.74	67.857	13.366	43.327	142.829	137.688	116.853	141.697	130.641	131.282	66.966	36.651	101.775	80.421	55.155	49.041	34.635	88.09	108.833	55.155	227.527	26.924	125.608	106.364	95.241
ENSMUST00000009039	224.433	366.417	878.355	450.691	830.959	587.475	191.217	155.619	581.468	200.848	622.808	788.033	474.556	1546.46	530.883	447.979	64.046	318.091	117.893	46.23	517.972	110.614	460.325	357.188	39.919	120.245	47.697	212.311	268.551	428.579	376.911	518.402	760.135	790.188	353.245	207.698	519.463	470.018	227.836	177.111	588.087	302.892	649.392	324.681	1418.83	862.965	822.936	1425.01	715.127
ENSMUST00000009058	0.139	0.005	0.209	0.008	0	0.051	0.507	0.009	0.045	0.061	0.053	0.009	0.257	0.038	0.044	0.276	0.043	0.069	0	0.854	0.753	0.078	0.201	0.007	0.015	0.017	0.094	0.248	0.08	0.086	0.095	0	264.603	84.914	44.318	29.836	110.118	102.567	0.043	0.029	0.278	0.092	0.065	0.044	0.029	0.263	0	0	12
ENSMUST00000009099	20.997	21.445	31.372	34.297	45.348	32.975	42.179	37.596	39.114	27.447	30.124	86.241	22.989	23.366	42.277	32.725	19.997	40.805	21.542	12.493	47.666	88.31	38.563	35.399	41.146	23.034	0	47.68	34.59	38.978	38.248	47.306	19.319	16.658	12.359	19.832	14.098	17.639	18.619	16.294	34.331	25.218	34.164	29.621	24.874	22.593	28.837	51.407	21.71
ENSMUST00000009102	3.444	4.699	5.583	4.421	6.33	4.198	6.765	7.831	6.851	4.828	3.57	7.739	7.084	5.957	4.923	6.957	1.763	7.498	7.028	0.406	10.394	5.287	5.919	7.494	3.935	5.745	0	3.53	4.633	7.833	5.719	8.2	29.674	34.55	21.17	14.746	34.389	23.063	3.607	4.238	5.253	4.813	7.654	6.224	4.613	6.14	4.914	6.04	31.431
ENSMUST00000009120	1.175	1.728	4.962	2.524	3.017	4.179	13.874	9.359	3.53	5.18	2.441	4.668	5.609	5.988	4.583	5.474	2.015	5.161	3.405	7.222	14.098	6.364	7.438	7.655	1.388	2.299	0.021	10.973	6.334	5.318	4.74	5.015	15.169	16.4	9.997	7.071	16.276	12.794	2.6	1.7	9.364	3.398	3.295	4.122	6.031	5.073	4.09	2.83	14.589
ENSMUST00000009138	4.116	3.244	9.184	8.466	8.295	12.501	19.38	7.534	12.54	9.509	7.56	12.455	9.628	8.457	11.247	9.824	6.446	7.712	6.294	12.429	23.801	13.999	19.915	17.325	3.23	4.167	0	18.01	9.204	9.569	7.656	10.598	15.315	14.771	12.875	9.564	14.338	12.046	8.029	3.077	16.427	9.432	8.162	12.099	7.773	10.143	8.673	7.917	11.977
ENSMUST00000009143	0.501	0.251	3.009	0.118	0.019	0.471	2.921	0.1	0.276	0.187	0.611	2.245	1.728	0.392	0.43	1	0.222	0.729	0.062	1.204	5.381	1.312	0.73	0.359	0.921	0.258	0	3.069	0.06	0.109	0.443	0.079	1.327	1.948	2.406	2.33	3.023	2.568	0.342	0.252	4.461	0.108	0.387	0.325	0.092	2.643	0.152	0.096	4.01
ENSMUST00000009157	48.057	108.616	82.109	69.953	98.888	80.684	66.934	128.991	86.694	76.778	152.459	110.407	59.135	179.134	81.345	81.217	89.978	181.805	96.595	20.87	90.737	65.124	109.763	93.677	43.694	118.516	3.487	121.912	128.87	150.379	159.628	139.855	37.498	37.256	27.224	14.404	55.345	23.484	156.454	121.256	121.235	135.26	160.438	77.797	243.376	68.808	163.154	147.743	64.056
ENSMUST00000009174	0.408	0.145	1.488	0.982	1.118	1.255	2.618	0.466	1.391	0.667	0.614	2.069	2.523	1.309	1.049	1.618	0.121	0.63	0.285	1.325	2.051	0.805	1.019	0.872	0.304	0.384	0	1.658	0.529	0.374	0.714	0.86	27.734	35.342	12.719	11.969	25.644	17.886	0.504	0.22	0.822	0.539	0.796	0.968	0.31	1.753	0.639	0.646	22.103
ENSMUST00000009191	0	0	0	0	0	0	0	0	0	0	0	0	0	0	0	0	0	0	0	0	0	0	0	0	0	0.064	0	0	0	0	0	0	0	0	0	0	0	0	0	0	0	0	0	0	0	0	0	0	0
ENSMUST00000009214	4.382	9.515	0.96	4.118	3.678	2.949	0.415	7.64	3.372	3.63	8.661	3.529	1.25	3.504	2.453	1.572	6.957	12.316	8.182	0.067	0.52	5.488	2.766	4.3	13.949	7.544	0	1.853	8.903	9.243	16.263	3.76	0.267	0.168	6.331	0	12.594	0.307	6.505	6.195	0.341	5.353	3.038	2.832	5.195	0	1.851	3.916	6.876
ENSMUST00000009219	0.642	0.64	1.527	0.753	1.281	0.944	1.284	0.693	1.137	0.329	0.475	3.261	0.561	0.641	1.28	0.869	0.226	1.163	0.372	2.507	1.505	2.439	1.374	1.057	8.695	0.086	0	0.398	0.54	0.691	1.238	1.293	2.481	2.249	1.127	0.77	2.794	1.259	0.672	0.319	0.562	0.473	0.801	1.343	0.916	0.7	0.695	1.774	2.061
ENSMUST00000009220	3.057	3.636	5.283	3.86	5.797	4.25	3.813	3.67	5.424	2.324	2.888	12.459	2.565	3.451	5.554	4.705	1.028	7.134	2.057	9.463	6.656	8.131	6.47	5.496	28.852	1.625	0	2.176	3.224	3.541	6.526	6.577	16.713	14.609	11.582	7.43	15.206	10.585	3.697	1.802	2.626	4.204	5.528	6.805	4.32	3.122	3.652	7.051	16.215
ENSMUST00000009234	5.403	2.819	8.538	10.965	14.71	9.314	11.436	10.043	14.935	10.721	7.244	13.605	10.138	9.589	11.554	11.244	2.131	11.586	7.515	10.13	15.581	9.361	11.368	13.58	1.521	4.234	0.1	5.779	11.297	9.703	10.622	13.306	15.048	10.54	9.721	7.361	15.761	10.35	5.541	3.391	11.005	8.674	10.745	11.443	10.011	10.182	9.9	12.002	12.107
ENSMUST00000009236	7.556	8.276	7.637	11.199	6.224	13.228	5.621	11.293	10.589	13.477	11.188	15.558	16.56	18.798	5.313	10.974	2.156	12.993	6.586	1.742	10.375	16.343	6.451	14.77	13.081	4.419	0.154	3.824	18.286	11.236	12.274	5.4	24.755	33.007	29.596	15.692	26.426	15.196	6.436	4.242	3.867	7.886	3.064	9.283	14.672	3.702	5.849	2.699	40.676
ENSMUST00000009241	0.584	0.648	3.58	0.273	0.392	1.309	8.972	0.392	0.695	0.512	0.689	4.185	3.191	1.804	1.243	2.529	0.229	1.428	1.137	2.065	18.35	1.847	4.178	0.854	0.652	0.192	0	6.911	0.089	1.082	1.329	1.092	0.199	0.14	0	0.414	0.209	0.204	0.732	0.78	14.914	0.42	1.088	1.825	0.285	6.779	0.8	0.396	0.149
ENSMUST00000009256	1.038	2.216	1.776	2.096	2.882	2.185	2.154	1.736	2.532	1.839	2.029	2.754	2.377	2.013	2.958	2.42	0.632	2.295	1.753	0.768	3.428	3.614	2.637	2.586	1.639	1.376	0	1.638	2.041	2.065	2.503	2.66	8.453	9.004	7.799	6.167	7.472	9.053	0.898	1.023	2.158	1.943	2.272	1.589	1.706	1.381	2.108	3.038	8.745
ENSMUST00000009259	20.529	59.092	2.819	18.657	2.17	4.489	0.041	25.559	5.653	14.183	51.285	0.68	1.291	10.137	0.263	0.576	20.308	64.628	41.201	0	0.682	1.358	1.071	5.053	3.769	64.128	0	2.588	32.351	42.171	66.059	2.478	0	0	0	0	0	0	30.568	40.842	1.612	29.997	9.178	1.97	25.594	0.952	1.143	0.231	0
ENSMUST00000009321	2.222	1.914	5.125	3.326	5.9	7.997	7.274	3.507	6.27	6.016	4.706	9.933	4.693	3.968	7.639	5.743	1.841	4.467	3.146	10.574	13.076	5.196	12.414	8.061	0.894	2.348	3.206	7.766	3.444	4.26	4.15	6.306	10.274	12.058	8.784	6.705	10.044	8.832	3.873	2.419	5.203	4.602	5.712	7.497	2.787	4.799	4.252	6.565	9.655
ENSMUST00000009329	0.254	0.135	0.57	0.176	0	0	0	0	0	0	0	0.121	0.262	0	0.069	0.147	0	0.107	0	0	0	0	0	0.112	0	0	0	0.181	0	0	0	0	8.378	0.777	1.784	0.45	4.52	1.242	0	0	0	0	0	0	0	0	0.199	0	2.335
ENSMUST00000009340	0.079	0	0.062	0.098	0.031	0.215	0.247	0	0.09	0.242	0.112	0.087	0.325	0.012	0.127	0.102	0.019	0.182	0.079	0	1.211	0.241	0.176	0.26	0.195	0	0	0.746	0	0	0.213	0.196	1.19	1.714	1.656	0.919	1.474	1.866	0	0	0.122	0.181	0.069	0.029	0.077	3.456	0.184	0.107	2.386
ENSMUST00000009344	40.865	67.662	36.071	79.005	87.54	58.736	28.295	97.919	75.643	62.649	74.77	71.283	33.07	59.284	72.736	54.539	26.312	96.713	66.802	13.008	38.112	83.388	66.275	82.26	52.151	64.844	11.56	22.19	87.181	101.732	97.201	84.091	16.284	13.989	12.495	14.066	15.165	16.062	53.054	52.708	21.386	81.546	72.941	61.146	132.149	16.196	67.362	83.863	18.546
ENSMUST00000009354	0.058	0.062	0	0	0	0	0	0	0.044	0	0	0	0	0	0	0	0.028	0	0	0	0.082	0	0	0	0	0	0	0	0	0	0	0	0	0	13.345	0.538	18.95	0.939	0	0	0	0	0	0	0	0.114	0	0	14.829
ENSMUST00000009356	0.099	0.047	0.009	0.055	0	0.157	0.166	0.79	0.05	0.428	0.235	0.021	0.249	0.188	0.044	0.048	0.111	0.042	0.215	0	0.161	0	0.059	0.116	0	0.134	0	0.25	0.304	0.027	0.389	0	0	0	0	0	0.042	0	0.094	0	0.068	0.126	0.029	0	0.558	0.612	0	0	0.25
ENSMUST00000009358	0.016	0	0.074	0	0	0	0	0	0	0	0.017	0.045	0.048	0	0.038	0.027	0	0	0	0	0	0	0	0	0	0	0	0.089	0	0	0	0	0	0	0.701	0.067	0.06	0	0	0	0	0	0	0.104	0	0	0	0	0.055
ENSMUST00000009390	0.178	0.089	0.008	0.004	0	0.038	0	0	0.012	0.027	0.106	0	0.06	0	0.013	0.023	0.068	0.199	0	0	0.094	0	0	0.007	0.031	0.147	0	0	0	0.013	0.101	0	0.067	0.205	0.124	0.045	0.11	0.077	0.101	0.234	0.033	0	0	0	0.01	0.185	0.012	0	0.087
ENSMUST00000009392	0	0.029	1.128	0.067	0	0.11	1.181	0.025	0.092	0.028	0	0.383	0.291	0.382	0.12	0.337	0.058	0.034	0	0	1.269	0.342	0.524	0.036	0.1	0	0	0.401	0.059	0.033	0.079	0	0	0	0	0	0.051	0.169	0.058	0.078	0.458	0	0.176	0.059	0	0.433	0	0.055	0
ENSMUST00000009396	0.096	0.044	0.022	0.011	0	0.028	0.034	0.013	0.062	0.028	0	0	0.085	0	0	0.083	0.079	0.035	0	0	0.172	0	0	0.036	0	0.072	0	0	0	0	0.02	0	0.124	0.502	0.648	0.61	0.808	0.43	0	0	0	0	0	0	0.053	0.08	0	0	0.539
ENSMUST00000009411	3.11	0.666	7.922	6.407	8.244	8.056	5.265	0.702	9.335	2.715	3.217	12.826	4.24	2.003	9.148	6.398	0.447	5.145	1.001	8.858	7.374	4.336	8.846	6.687	0.483	0.838	0	2.78	0.968	4.797	3.668	10.003	6.268	4.982	5.573	4.563	4.83	3.592	2.688	0.839	7.426	3.673	7.551	7.544	0.905	3.916	6.467	12.496	4.402
ENSMUST00000009420	1.011	0.618	1.285	1.647	2.369	1.666	0.685	1.366	2.003	1.327	1.126	1.799	0.825	2.272	1.772	1.372	0.594	1.687	1.354	0	0.937	5.437	2.61	1.949	26.046	0.706	0	1.007	1.856	1.713	1.482	2.466	18.875	24.643	13.382	13.054	16.811	17.24	1.292	0.618	0.329	1.853	1.786	2.2	2.004	0.477	2.191	1.784	25.404
ENSMUST00000009425	1.252	0.586	3.052	3.251	5.308	2.534	3.151	0.723	4.429	1.879	2.121	6.197	8.735	2.467	4.901	6.083	0.884	2.544	1.105	0	19.193	12.258	6.21	5.704	1.091	0.535	0	3.521	3.206	2.98	2.569	8.18	96.198	113.767	39.754	56.691	108.296	75.655	0.985	0.178	1.137	2.036	3.453	3.503	2.088	47.284	5.017	6.645	71.646
ENSMUST00000009435	12.58	28.668	17.574	22.121	33.384	22.493	20.435	16.804	22.925	16.307	30.544	28.951	30.121	21.044	24.715	26.324	16.187	35.408	21.139	23.352	33.946	16.911	30.905	33.396	6.622	30.587	0.089	17.026	18.468	29.19	30.638	33.863	73.95	74.64	39.714	26.816	71.432	59.638	25.53	18.811	18.017	22.791	24.687	17.84	15.174	37.202	29.331	28.118	55.297
ENSMUST00000009522	0.123	0.028	0	0.138	0.105	0.011	0	0.03	0.037	0.093	0.108	0.02	0.011	0.02	0.026	0.028	0.093	0.115	0.064	0	0.022	0.015	0.029	0.078	0.072	0.065	0	0	0	0.145	0.063	0.176	0.184	0.123	0.52	0.102	1.038	0.157	0	0.124	0.099	0.061	0.028	0.024	0.052	0.031	0	0	0.379
ENSMUST00000009530	0.182	0	0.638	0.475	0	0.505	0.131	0	0.356	0.612	0.277	1.533	2.814	0.222	0.105	1.236	0.188	0	0	0	4.883	1.068	0.524	3.232	0	0	0	0.074	0.53	0.128	0.038	0.311	92.702	25.992	16.621	9.714	26.935	27.854	0.223	0.05	0	0	0	1.432	0	7.079	0.061	0	117.083
ENSMUST00000009538	0.653	0.606	1.195	0.28	0.102	0.238	0.61	0.08	0.288	0.172	0.836	0.505	0.568	0.264	0.294	0.493	0.384	0.62	0.575	1.912	2.291	0.092	0.435	0.257	0.164	0.883	0	0.598	0.245	0.28	0.62	0.077	0.211	0.564	0.869	0.193	0.925	0.488	1.307	0.904	1.766	0.297	0.051	0.285	0.101	1.479	0.091	0.092	0.657
ENSMUST00000009550	0.244	0.156	1.643	0.167	0	0.674	1.932	0.594	0.508	0.987	0.215	1.852	1.359	0.736	0.445	1.135	0.106	0.446	0.184	0.1	4.592	2.152	0.837	0.718	0.753	0.171	0	1.995	0.613	0.128	0.162	0.246	5.015	5.599	5.267	3.952	5.673	5.684	0.157	0.024	1.418	0.112	0.048	0.659	0.417	2.091	0.114	0.099	6.577
ENSMUST00000009617	0.136	0	0.068	0.012	0.034	0.015	0.208	0.027	0.025	0.074	0.138	0.048	0.059	0	0.035	0.124	0.197	0.063	0	0	0.256	0.041	0.068	0.038	0.064	0	0	0	0	0.009	0.011	0	0.052	0	0	0	0.096	0.03	0.031	0	0.245	0	0.075	0.032	0.056	0.505	0	0	0.075
ENSMUST00000009667	0.788	1.275	0.274	0.773	0.576	0.382	0.292	0.593	1.31	1.177	1.512	0.449	0.109	0.207	0.16	0.177	0.856	0.933	1.973	0	0.355	0.309	0.607	0.336	0.105	1.146	0	0.19	0.38	0.713	1.111	0.19	0	0	0	0	0	0	0.832	1.12	0.218	0.906	0.148	0.109	0.124	0.516	0.182	0.215	0
ENSMUST00000009679	0.958	2.309	4.308	0.901	0.394	2.052	3.477	2.424	1.385	2.13	1.674	3.019	2.773	2.614	1.876	2.262	2.651	1.297	1.842	2.284	4.147	3.245	2.61	1.784	0.932	2.388	0.041	4.308	2.342	1.243	1.108	1.305	7.78	10.481	5.506	4.416	7.009	5.8	1.225	1.324	3.524	0.982	1.101	1.181	0.768	2.026	0.334	0.878	8.718
ENSMUST00000009689	0.314	0.449	0.068	0.279	0.157	0.095	0.09	0.182	0.057	0.168	0.358	0.102	0.206	0.02	0.127	0.087	0.527	0.586	0.366	0	0.375	0.233	0.087	0.038	0.691	0.95	0	0.152	0.583	0.273	0.284	0.032	2.555	1.082	4.345	2.292	6.876	2.843	0.552	0.596	0.332	0.361	0.169	0.016	0	0.105	0.101	0.015	3.008
ENSMUST00000009693	35.648	93.006	62.512	118.259	152.221	112.281	56.529	119.622	151.047	103.617	93.94	124.244	85.274	333.694	112.799	135.132	114.014	175.699	249.605	152.551	105.558	119.514	176.187	202.449	81.79	161.486	8.614	189.602	250.798	205.58	238.558	325.689	129.5	117.116	79.536	44.939	125.232	101.82	84.108	77.746	85.761	170.764	194.019	94.559	281.632	50.93	206.599	175.108	84.05
ENSMUST00000009695	0.019	0	0.337	0.048	0	0.158	0.097	0	0.154	0.04	0.083	0.037	0.359	0	0.157	0.117	0.14	0.098	0.087	0.846	0.934	0	0.026	0.051	0	0	0	0.22	0.141	0	0.2	0.029	0.246	0.133	0.255	0.74	0.074	0.972	0.042	0.038	0.36	0	0	0.085	0.038	0.283	0	0	0.237
ENSMUST00000009699	5.65	1.595	9.717	4.566	5.396	14.542	7.536	2.292	14.532	4.235	7.038	13.171	11.092	4.352	7.969	8.201	1.861	6.016	2.614	8.49	22.133	9.662	19.455	10.031	2.154	3.429	0	9.644	2.419	3.036	3.737	3.846	21.26	14.757	17.556	14.22	19.635	17.808	4.64	1.502	13.783	2.724	5.939	9.138	1.414	9.988	4.509	8.677	14.766
ENSMUST00000009705	0.417	0.269	0.832	0.342	0.089	0.472	2.536	1.531	0.418	1.568	0.385	1.3	1.905	1.105	0.236	1.253	0.101	0.343	0.105	0.219	9.429	1.47	0.715	0.82	0.668	0.144	0	1.124	1.677	0.078	0.345	0	13.361	12.219	7.775	9.727	16.777	12.236	0.041	0.086	1	0.203	0.05	1.073	0.518	9.153	0.119	0	7.052
ENSMUST00000009707	1.45	3.074	3.394	2.4	3.576	2.984	2.71	2.666	3.504	2.555	2.767	3.581	3.343	2.395	2.921	3.291	3.119	3.749	3.013	1.49	8.314	5.031	6.35	3.487	9.198	2.39	0	2.304	5.705	2.435	3.053	4.824	12.07	17.814	10.052	7.064	14.044	16.522	1.755	1.53	2.665	1.941	3.184	2.826	1.953	3.096	2.081	2.29	16.574
ENSMUST00000009713	3.524	2.908	8.812	2.913	2.015	5.945	10.392	1.736	3.626	3.268	3.623	12.82	8.458	3.577	4.858	6.53	2.116	5.196	1.39	2.707	15.518	8.86	7.26	4.364	4.981	2.994	0.018	7.431	1.052	2.577	4.74	3.177	4.971	5.927	5.026	4.736	6.249	4.512	4.54	1.971	10.731	2.325	3.149	4.954	0.45	8.821	1.623	3.38	9.156
ENSMUST00000009727	0.155	0.077	0.509	0.034	0.012	0.132	0.456	0.098	0.183	0.228	0.149	0.281	0.39	0.113	0.109	0.251	0.105	0.137	0.164	0	2.022	0.088	0.578	0.116	0.123	0.145	0	0.611	0.528	0.083	0.198	0.031	1.973	2.281	3.585	1.529	4.766	1.561	0.178	0.09	0.867	0.083	0.054	0.137	0.111	0.364	0.036	0.042	3.294
ENSMUST00000009728	0.501	0.169	4.104	0.066	0.062	1.352	2.425	0	1.115	0.298	0.367	2.817	2.181	1.405	0.578	1.6	0.268	0.733	0	0.193	12.68	0.936	3.626	0.629	0.275	0.277	0	5.073	0.231	0.196	0.857	0.198	8.441	9.944	9.113	4.491	14.504	5.312	0.681	0	5.571	0.425	0.555	0.99	0	2.322	0.124	0.107	12.605
ENSMUST00000009732	0.072	0	0	0	0	0	0	0	0	0	0.048	0.017	0.019	0	0.015	0	0.209	0	0	0	0.009	0	0	0	0	0	0	0	0	0.022	0.027	0	0	0.125	0.048	0	0.034	0	0.019	0.018	0	0	0	0	0	0.053	0.042	0	0.048
ENSMUST00000009740	7.817	12.393	97.469	5.442	1.407	28.744	155.983	33.593	19.683	19.891	21.285	68.023	54.434	23.369	25.142	41.343	11.111	16.351	15.882	238.564	154.996	53.638	53.877	9.793	3.663	17.562	0.212	139.335	12.736	9.617	11.075	5.306	0	0	0.118	0	0.043	0	9.137	12.009	110.518	7.919	9.383	20.777	14.643	55.401	1.89	2.252	0
ENSMUST00000009772	3.135	13.95	12.172	3.571	0.502	4.413	49.68	22.724	3.684	8.123	8.336	6.392	6.022	4.543	3.57	4.957	22.03	9.079	9.717	11.987	28.763	14.419	12.446	2.872	12.322	10.631	1.245	55.476	6.361	8.399	9.899	1.686	6.094	12.732	4.65	4.732	6.252	6.411	6.636	7.062	24.938	6.948	3.342	3.751	2.061	6.804	0.519	0.633	12.963
ENSMUST00000009774	10.228	26.756	10.227	20.434	18.503	16.47	8.657	26.111	24.419	17.717	20.736	17.983	11.297	18.762	11.115	11.608	16.855	25.186	21.845	6.459	15.779	18.961	10.795	21.958	15.545	20.664	0.112	17.63	32.576	24.267	24.845	11.304	27.727	32.58	19.22	10.474	29.273	17.893	12.6	13.54	11.06	18.235	11.584	12.303	24.315	8.577	13.811	12.329	32.582
ENSMUST00000009777	0	0.328	0.53	0	0.04	0	0.291	0.049	0.059	0.421	0.055	0.391	1.538	0	0.083	0.712	0.074	0.097	0.077	0	3.832	0.219	0.484	0.578	0	0.09	0	0.183	0.337	0.032	0.114	0	9.423	10.085	2.639	2.184	6.172	4.844	0.221	0.1	0.159	0	0.068	0.17	0.251	4.593	0	0	6.164
ENSMUST00000009789	0.631	0.028	2.125	0.898	0.147	3.276	2.416	0.542	2.021	1.969	1.331	2.522	6.499	2.903	2.159	4.479	0.225	1.283	0.04	2	4.626	0.85	2.6	3.797	0.064	0.337	0	1.142	0.717	0.7	0.986	0.368	30.981	41.172	15.22	11.19	31.4	23.437	1.081	0.135	1.377	0.32	0.436	2.206	0.355	7.81	0.929	0.37	26.855
ENSMUST00000009790	0.079	0	0	0.033	0	0	0.1	0	0	0	0.085	0	0.123	0.113	0	0.034	0.143	0	0	0	0.125	0.225	0	0.053	0.118	0	0	0	0	0	0.029	0	0	0	0	0	0	0	0	0	0	0	0	0.087	0	0	0	0	0
ENSMUST00000009791	0.881	4.611	0.35	0.683	0.063	0.185	0.252	0.209	0.046	0.206	2.162	0.153	0.435	0.076	0.049	0.33	0.929	5.135	2.205	0	0.442	0	0.108	0.133	1.879	3.823	0	1.683	0.263	3.02	3.459	0.15	9.283	6.121	10.561	5.411	7.301	7.812	2.283	2.723	0.56	2.027	0.843	0.133	0.157	0.294	0	0	7.584
ENSMUST00000009798	0.255	0.212	0.215	0.126	0.044	0.399	0.31	0.316	0.254	0.588	0.153	0.561	1.315	0.477	0.123	0.51	0.161	0.151	0.204	0	0.259	0.779	0.021	0.474	0.13	0.042	2.266	0.057	0.07	0.197	0.164	0	0.361	1.353	0.084	0.525	0.789	0.3	0.496	0.062	0.148	0.165	0	0.386	0.031	0.28	0	0	0.272
ENSMUST00000009814	0.479	0.808	4.918	0.221	0.073	1.336	13.21	0.894	0.676	0.853	1.066	2.567	4.815	2.074	1.99	3.486	0.838	1.377	0.582	17.915	11.026	2.802	2.643	0.634	0.149	0.245	0	17.946	0.504	0.468	0.766	0.557	0.097	0.306	0.158	0	0.152	0	0.372	0.155	14.1	0.168	0.927	1.702	0.494	4.214	0.156	0.189	0.052
ENSMUST00000009831	2.076	3.595	7.288	4.814	7.695	3.376	7.284	2.236	4.92	3.966	3.605	10.609	7.826	5.823	4.65	6.429	2.067	7.045	1.878	0	26.679	7.142	4.753	5.776	4.675	2.499	0	7.39	7.682	5.195	3.217	7.535	29.47	17.706	19.288	7.948	23.915	22.196	2.288	2.419	11.921	2.804	5.597	2.405	4.412	32.197	3.96	5.859	17.873
ENSMUST00000009875	0.143	0.305	0.039	0.126	0	0.05	0.072	0.62	0.056	0.482	0.096	0.078	0.118	0.016	0.023	0.081	0.189	0.062	0.45	0	0.395	0	0.066	0.027	0.116	0.322	0	0.012	0.441	0.106	0.163	0.012	0.215	0.197	0.043	0.322	0.312	0.137	0.123	0.357	0.025	0.075	0	0.054	0.056	0.276	0	0	0.143
ENSMUST00000009877	2.441	2.856	6.052	2.811	3.432	4.211	6.714	2.652	4.93	3.009	3.014	9.983	3.723	1.916	5.258	4.056	2.312	4.804	3.389	0.85	6.824	10.153	6.002	3.199	21.855	2.62	0	5.341	2.822	2.967	2.906	4.042	7.251	9.428	6.574	5.644	9.353	6.944	2.989	1.989	4.088	2.278	4.024	4.271	0.884	3.297	2.326	3.68	8.194
ENSMUST00000009885	8.145	13.746	13.624	5.911	1.731	8.954	12.462	6.893	6.268	8.017	14.798	10.223	8.054	4.487	5.691	7.406	14.424	17.476	10.756	5.134	17.568	10.76	15.009	7.5	16.728	14.655	0	16.178	4.574	12.334	15.722	3.692	15.304	18.552	15.546	16.071	11.265	15.186	16.359	12.238	10.005	9.815	5.303	6.781	1.897	8.252	2.021	3.502	12.078
ENSMUST00000009972	0.198	0.106	1.12	0.391	0.292	0.355	0.249	0	0.141	0.051	0.212	0.024	0.307	0.212	0.301	0.408	0.143	0	0.037	0	0.599	0.422	0.1	0.066	0.111	0	0	0.776	0	0	0.037	0.074	0.54	0.967	0.587	0.263	0.331	0.571	0.266	0.048	0.231	0	0.261	0.164	0	0.436	0.233	0.101	0.759
ENSMUST00000010007	26.103	39.777	48.682	44.184	65.185	47.355	31.258	28.09	53.271	30.018	46.385	73.777	39.842	83.053	57.182	45.434	14.613	47.824	35.557	32.746	57.246	27.39	67	53.642	12.231	33.704	0	33.23	43.116	52.017	53.052	64.198	112.022	104.754	82.619	53.021	102.244	109.521	35.003	25.583	48.588	39.34	57.556	38.885	80.716	31.813	65.096	78.122	81.986
ENSMUST00000010020	0.059	0.095	0.236	0.124	0	0.213	0.412	0.169	0.204	0.153	0.159	0.142	0.276	0.141	0.048	0.129	0.345	0.075	0.179	0	1.031	0.886	0	0.276	0	0.156	0	0.212	0.26	0.037	0.044	0	2.215	7.514	3.292	1.138	3.064	6.42	0.064	0.289	0	0	0	0.197	0.116	0.262	0.14	0	7.139
ENSMUST00000010038	0.901	0.51	3.952	0.996	1.256	2.57	6.357	1.458	2.201	1.591	1.413	6.117	6.3	2.851	2.034	4.168	0.627	2.217	1.186	4.12	9.756	4.982	2.764	2.598	2.478	0.858	0	3.1	0.798	0.676	1.43	0.973	18.976	19.617	17.85	8.754	18.838	15.01	0.981	0.465	4.105	0.76	0.69	2.39	0.646	4.816	0.856	1.484	17.253
ENSMUST00000010044	0.125	0.15	0	0	0	0.008	0	0.022	0.054	0.032	0.092	0	0.032	0.045	0	0	0.147	0.04	0.46	0.7	0	0	0	0	0	0.493	0	0	0.023	0.087	0.104	0	0	0.036	0	0	0	0	0.168	0.213	0.049	0.036	0.041	0	0	0.092	0	0	0.014
ENSMUST00000010049	0.275	0.037	0.722	0.28	0.049	0.444	2.812	0.389	0.212	0.644	0.414	0.697	1.536	0.63	0.414	0.889	0.095	0.425	0.204	2.876	3.607	1.231	0.803	0.693	0.277	0.217	0.074	3.562	0.282	0.215	0.257	0.18	7.367	8.069	4.46	2.965	5.638	5.723	0.441	0.09	2.957	0.187	0.244	0.487	0.136	1.954	0.273	0.158	6.661
ENSMUST00000010085	1.888	2.878	18.245	2.457	0.398	8.292	51.198	11.806	7.129	8.46	5.435	15.349	24.266	14.299	7.478	16.455	3.585	6.41	6.319	40.404	62.264	13.238	13.25	5.792	1.99	4.175	0	53.838	9.787	4.587	4.346	1.825	0.525	1.702	0.214	0.019	0.259	0.928	3.166	2.964	57.731	3.053	2.732	8.989	20.831	30.735	2.142	1.323	1.496
ENSMUST00000010127	1.818	1.285	40.995	0.814	0.144	7.862	32.907	3.179	5.311	2.564	2.746	16.81	15.239	6.058	9.709	13.326	0.557	4.933	1.015	17.594	43.434	13.331	19.72	2.49	2.343	1.469	0	21.506	0.854	1.577	2.735	2.394	0.064	0	0	0.074	0	0	1.955	0.866	31.716	0.904	5.587	7.734	1.657	18.357	1.149	1.565	0.023
ENSMUST00000010188	45.428	28.16	12.423	106.796	156.28	96.856	10.973	39.483	151.477	61.057	86.884	93.481	25.382	78.819	100.367	59.613	24.218	72.913	44.208	6.188	5.665	113.639	95.666	124.131	46.559	35.968	3.629	14.011	87.177	96.891	88.486	103.614	0.09	0.283	8.613	0.21	19.905	0	50.352	31.009	5.129	87.176	104.863	91.097	114.757	2.894	101.4	141.943	8.515
ENSMUST00000010189	3.982	2.624	3.883	8.954	11.372	6.114	1.55	4.467	9.3	6.814	4.234	7.655	4.676	8.1	7.72	6.322	1.467	6.896	4.596	1.758	3.236	9.072	5.136	6.696	9.535	3.981	0.094	1.484	7.805	7.325	5.95	10.032	12.9	11.907	8.427	6.293	15.82	13.156	2.519	2.43	1.726	6.552	6.895	5.872	7.781	1.485	7.715	11.674	12.433
ENSMUST00000010191	0.445	0.268	4.14	0.446	0.422	0.983	3.191	0.335	0.47	0.925	0.329	2.274	3.562	1.238	1.148	2.562	0.265	1.139	0.224	4.73	7.454	1.345	1.861	0.726	0.153	0.62	0	2.26	0.783	0.494	0.455	0.615	12.429	13.51	8.608	6.63	13.705	12.041	0.246	0.399	7.869	0.473	1.201	1.209	0.669	6.598	0.724	0.952	16.42
ENSMUST00000010192	0.786	2.257	1.342	0.345	0.266	0.749	1.951	0.507	0.648	0.918	1.003	1.124	1.782	0.602	0.69	1.504	0.364	2.233	0.774	0	8.504	0.666	1.809	0.926	1.284	1.797	0	1.477	0.86	0.553	1.402	0.507	8.074	6.897	6.935	5.805	6.145	8.102	1.69	1.802	4.033	0.828	0.144	1.132	0.235	3.683	0.128	0.178	9.155
ENSMUST00000010195	1.592	5.296	0.284	1.933	0.209	0.411	0.433	3.335	0.344	2.031	3.166	0.15	0.452	0.709	0.134	0.342	3.002	6.638	5.752	0.301	1.116	0.275	0.116	0.428	0.32	8.024	0	0.531	5.271	5.734	5.525	0.236	1.642	1.681	1.399	1.403	2.408	1.804	3.223	5.975	0.557	4.089	1.188	0.332	1.598	1.199	0.202	0.044	2.137
ENSMUST00000010198	3.436	6.671	9.818	2.674	3.573	4.84	7.42	2.465	5.277	2.763	4.325	10.604	6.479	3.873	5.022	5.839	4.203	5.291	2.57	1.401	13.024	8.031	5.96	3.655	1.724	3.19	0	6.319	2.885	3.634	4.552	3.467	15.3	19.433	11.525	6.477	18.127	13.287	3.694	2.3	9.493	3.261	3.423	4.853	1.45	7.329	2.872	4.077	19.557
ENSMUST00000010201	5.078	7.562	5.465	6.719	14.282	12.685	7.007	17.322	13.837	8.605	9.012	14.092	5.367	10.403	9.413	7.639	4.881	13.159	8.908	5.364	8.412	6.382	15.257	13.474	3.714	8.994	0	6.828	12.059	15.006	10.167	15.377	12.328	11.05	4.109	5.305	10.453	7.688	10.567	7.842	5.991	13.824	14.371	13.53	19.527	4.66	17.67	20.082	8.027
ENSMUST00000010205	0.118	0.01	0.148	0	0.116	0.08	0.296	0.009	0.179	0.03	0.021	0.383	0.04	0.037	0.064	0.059	0.085	0.074	0	0	0.124	0.07	0.264	0.065	0.117	0	16.796	0.349	0.029	0	0.043	0.073	0	0.338	0	0.042	0.037	0.082	0	0	0.122	0.158	0.129	0.043	0	0.058	0.046	0	0.06
ENSMUST00000010208	0.066	0.018	0.356	0.014	0	0	0.261	0.063	0.009	0	0.035	0.142	0.171	0	0.054	0.036	0.012	0	0	0	0.227	0.118	0.157	0.011	0	0	0	0.071	0.061	0.051	0	0	9.699	27.385	13.018	25.389	28.13	6.717	0	0	0.129	0	0	0.018	0	0.219	0	0	54.679
ENSMUST00000010210	0.661	0.904	0.729	1.2	0.97	0.984	1.147	1.267	1.455	0.901	0.986	1.851	0.779	1.542	1.084	1.032	1.315	0.901	1.076	2.523	1.653	1.32	1.001	1.188	1.19	1.099	0.071	0.926	1.013	1.413	1.086	0.805	0.387	0.129	0.138	0.509	0.456	0.423	0.956	0.624	1.322	1.142	0.894	1.146	2.008	0.877	1.166	1.717	1.113
ENSMUST00000010211	5.698	1.546	3.971	19.667	28.044	16.094	4.244	2.686	20.212	7.132	9.693	17.511	6.722	3.728	17.293	13.585	1.098	18.102	3.744	6.106	6.677	7.639	18.201	17.229	1.07	3.547	0	2.14	5.756	19.056	9.104	33.371	7.552	9.487	5.029	3.919	7.306	4.712	8.065	2.893	4.381	14.873	24.992	21.975	6.922	8.472	24.82	31.821	5.234
ENSMUST00000010224	0.217	0.595	0.033	0.327	0.033	0.35	0.052	0.265	0.106	0.467	0.177	0.316	0.342	0.128	0.025	0.242	0.165	0.261	1.607	0	0.098	0.426	0.042	0.315	0.046	0.58	0	0.029	0.694	0.205	0.26	0	0.865	2.068	5.046	1.188	6.002	2.104	0.156	0.08	0	0.024	0	0.411	0.162	0	0.219	0.063	6.256
ENSMUST00000010239	8.749	5.812	31.123	11.389	11.953	18.848	23.897	7.259	17.817	10.044	13.042	36.77	31.44	21.231	21.451	26.551	4.76	14.22	4.042	12.178	44.448	43.484	28.832	23.929	14.052	4.679	1.356	17.172	6.582	10.177	12.032	16.001	47.586	36.568	31.124	25.133	44.051	42.515	9.054	3.966	27.47	8.077	12.07	16.301	6.044	29.459	9.016	18.173	40.947
ENSMUST00000010241	27.231	95.732	27.236	40.493	35.37	69.987	48.898	122.21	66.337	58.722	59.186	60.356	31.352	38.547	47.788	41.107	41.663	53.81	72.43	14.653	54.365	77.183	76.148	69.058	22.992	56.811	0.719	44.245	86.504	57.772	58.595	43.833	27.768	28.125	24.432	25.012	26.719	26.737	44.078	40.432	25.187	54.356	36.163	55.052	51.053	20.552	29.673	38.654	36.298
ENSMUST00000010248	1.185	0.554	1.353	1.082	1.023	2.635	1.273	0.438	1.254	1.008	0.865	3.084	4	1.731	2.226	3.054	0.502	1.168	0.523	2.637	7.048	1.107	1.868	2.948	1.592	0.961	0	1.564	0.801	1.071	1.578	0.779	38.385	44.082	36.409	15.735	42.678	32.957	1.429	0.449	2.691	0.93	0.912	2.997	0.904	6.018	0.746	1.411	28.463
ENSMUST00000010249	2.371	1.548	15.874	3.372	5.474	8.305	14.246	4.225	7.949	2.981	4.441	17.636	10.268	7.998	7.254	9.23	1.403	6.18	2.267	0.465	19.508	25.965	13.837	8.646	40.647	1.651	0	11.07	4.424	5.575	4.74	9.462	26.077	25.532	16.259	8.729	32.684	15.978	2.083	1.386	10.207	5.04	3.688	7.706	5.829	13.458	5.266	14.518	26.67
ENSMUST00000010250	0.188	0	0.946	0.045	0	0.204	0.054	0.031	0.018	0.006	0.08	0.077	0.15	0.046	0.161	0.07	0.047	0.014	0	0	0.017	0.091	0.47	0.128	0.064	0	0	0.031	0	0.013	0.04	0	0	0	0	0	0	0	0.069	0.021	0	0.025	0.042	0.095	0	0	0	0.044	0
ENSMUST00000010251	0.05	0	0.173	0.01	0	0.019	0	0	0.021	0	0.02	0	0.045	0	0.015	0.022	0.045	0	0	0	0	0	0.075	0	0	0	0	0	0	0	0.009	0.019	0	0	0	0	0	0	0	0	0	0	0	0	0	0	0	0	0
ENSMUST00000010254	4.311	9.615	3.911	8.233	9.868	7.154	3.653	11.305	7.99	7.985	7.644	7.187	7.538	8.913	7.109	7.195	6.121	10.473	6.646	2.172	8.962	8.097	7.426	8.511	6.527	9.802	0	5.585	11.033	10.879	10.378	9.524	44.949	45.725	27.975	28.18	34.2	33.784	6.998	6.98	3.996	7.65	6.708	5.252	8.639	6.519	7.583	7.929	43.97
ENSMUST00000010267	0.328	0.009	0.227	0.041	0.026	0.092	0.32	0.016	0.271	0.05	0.149	0	0.195	0.055	0.239	0.135	0.119	0.083	0	0.015	1.085	0.012	0.143	0.228	0.183	0	0	0.362	0.096	0.04	0.073	0.025	1.86	6.436	2.785	4.373	4.876	4.31	0.035	0	0.229	0	0.022	0.018	0.016	0.192	0	0	1.428
ENSMUST00000010278	2.965	5.993	11.001	3.067	3.828	6.82	8.439	5.187	6.592	5.384	5.891	7.021	8.452	5.894	5.731	6.789	3.24	6.034	7.107	10.157	18.663	4.048	12.826	6.09	0.944	6.774	0.836	7.322	10.693	3.765	4.774	5.43	12.726	13.622	20.766	9.565	27.164	13.723	4.431	5.233	11.644	3.496	4.478	6.672	3.924	8.025	2.784	3.977	20.166
ENSMUST00000010279	11.841	21.73	3.487	8.572	1.001	0.418	0.665	1.911	0.411	1.478	38.015	0	0	0.137	0.097	0.104	21.29	48.37	16.983	0	0	0	0.194	0.382	39.479	31.286	0	9.815	0.63	22.971	37.965	0.791	0	0	0	0	0	0	47.204	28.078	0.969	12.645	2.653	0.053	0.282	0.141	0.169	0.098	0.084
ENSMUST00000010280	6.851	34.866	2.009	13.299	20.169	9.335	3.017	22.891	11.88	12.2	20.903	13.08	3.83	16.209	11.165	10.283	38.514	39.684	37.396	0.206	0.808	16.296	14.466	14.29	12.187	46.12	0	8.886	24.994	35.427	39.279	34.655	0	0	14.959	0	30.243	0.19	34.082	32.141	2.456	32.906	25.694	6.785	20.725	0.73	22.187	24.653	11.551
ENSMUST00000010286	0.059	0.09	0.04	0	0	0.009	0.043	0	0	0.052	0.018	0.032	0.148	0.008	0.027	0.066	0.049	0	0	0	0.302	0.072	0.08	0.011	0	0	0	0.084	0.111	0.021	0.025	0	0.261	0.544	0	0.144	0.516	0.266	0	0.033	0.053	0	0.089	0	0	0.05	0	0	0.341
ENSMUST00000010298	8.684	26.564	4.909	22.304	22.907	27.572	2.335	8.637	38.169	14.313	20.881	11.573	11.728	17.632	11.095	10.07	5.227	13.635	11.385	2.387	5.003	10.779	9.859	18.474	6.616	9.989	0	1.255	17.385	16.702	14.158	11.164	1.585	1.3	2.714	0.434	5.204	1.556	10.254	8.503	3.196	15.4	8.59	12.385	28.375	2.694	14.722	18.569	3.675
ENSMUST00000010319	1.072	2.306	0.224	0.761	0.031	0.027	0.257	0.293	0.038	0.196	2.095	0.1	0.285	0.013	0.085	0.182	2.182	2.542	1.438	0.168	0.664	0.131	0.177	0.131	2.752	2.925	4.558	0.421	0.077	1.674	2.117	0.03	0.777	1.436	0.243	0.63	0.916	0.648	2.037	1.737	0.061	1.376	0.173	0.058	0.026	0.405	0.031	0	0.3
ENSMUST00000010348	2.902	6.274	3.662	3.84	5.588	6.598	1.426	1.204	6.851	3.006	4.579	4.663	5.253	2.234	5.468	5.148	1.041	4.607	4.459	15.234	8.805	2.902	6.329	5.2	0.082	5.759	0	2.361	5.119	3.791	5.1	7.654	21.096	14.86	7.65	5.585	13.977	12.749	2.912	2.523	4.462	4.194	5.817	6.953	3.025	6.162	4.737	7.253	16.326
ENSMUST00000010421	21.701	47.41	22.457	49.349	51.961	44.327	24.232	49.211	57.304	44.806	49.049	55.439	37.374	30.807	54.221	46.82	24.09	51.239	44.656	15.964	51.785	57.542	44.14	60.268	48.58	38.914	5.183	26.216	51.936	57.08	54.013	39.922	38.096	32.412	33.023	27.513	33.06	37.316	26.859	28.825	26.548	49.203	35.339	40.546	57.989	21.058	41.649	48.938	37.048
ENSMUST00000010434	2.288	3.344	4.731	4.041	5.547	5.789	4.044	6.909	5.448	5.444	4.336	6.011	4.597	7.286	6.482	5.474	3.477	4.649	4.241	0.468	5.349	2.847	6.811	5.276	0.512	3.721	0	4.682	6.7	5.106	5.157	6.737	10.791	11.804	7.892	3.537	10.544	6.146	3.777	3.69	4.21	5.188	4.259	4.442	6.072	2.585	4.344	4.972	10.736
ENSMUST00000010451	1.026	0.913	2.48	1.396	0.123	2.943	1.58	0.537	2.371	1.473	1.225	4.405	8.202	4.728	1.174	4.151	0.35	1.372	0.528	0.286	5.887	2.072	1.902	3.31	1.204	0.423	0	1.633	0.845	0.641	1.443	0.072	131.717	70.842	57.834	36.504	86.611	37.877	0.96	0.211	2.922	0.472	0.063	1.731	0.283	4.213	1.048	0.196	58.834
ENSMUST00000010502	0.254	0.152	1.158	0.33	0.025	1.854	0.08	0.06	0.634	0.456	0.373	1.361	1.705	0.604	0.296	0.99	0.138	0.641	0.048	0	4.154	0.225	1.047	1.661	0	0.111	0	0.972	0.555	0.078	0.422	0	12.026	23.845	16.9	7.123	26.921	15.205	0.58	0	1.33	0.219	0.083	1.506	0.341	5.866	0.373	0.097	10.931
ENSMUST00000010506	1.096	0.246	0.397	1.216	1.619	1.773	0.339	0.146	1.186	0.71	0.904	1.43	1.033	1.426	2.199	1.649	1.17	0.097	1.421	0	1.9	0.464	2.202	3.134	0	0.673	0	0.63	2.384	0.166	2.924	0.201	14.223	11.443	6.387	4.908	11.559	11.087	1.53	0.373	0.776	1.194	1.72	1.358	0.714	2.031	0.587	0.235	5.224
ENSMUST00000010520	37.344	30.688	73.208	48.928	68.466	83.321	48.54	44.14	93.756	52.377	67.578	113.436	57.965	54.793	69.289	70.357	23.404	80.476	52.348	54.126	117.203	51.603	115.155	101.094	9.409	51.488	0	56.8	98.547	76.448	78.487	118.667	129.057	135.036	99.564	41.165	118.321	111.108	57.29	41.279	64.309	75.454	100.306	112.273	84.49	53.083	83.364	118.982	135.265
ENSMUST00000010536	4.269	4.066	4.246	9.316	9.237	7.595	6.794	18.252	9.423	11.467	8.015	9.298	7.058	20.384	7.862	7.086	5.46	14.789	10.987	2.851	10.178	8.966	7.949	15.785	12.411	8.586	0.048	8.173	21.027	16.609	15.874	11.647	13.517	16.742	10.601	7.825	15.434	14.158	6.762	6.293	4.724	13.325	8.405	8.997	23.265	5.351	11.216	8.273	13.143
ENSMUST00000010550	11.858	5.815	22.809	14.272	19.521	20.21	15.321	10.186	29.963	10.872	14.074	27.5	18.207	12.521	20.036	21.77	14.287	19.675	9.729	100.055	40.428	68.106	44.45	34.409	13.045	10.472	0	30.703	23.183	19.838	20.211	34.867	123.459	117.759	116.992	68.741	121.231	128.36	19.404	6.113	21.171	19.903	33.812	21.07	11.587	21.699	23.524	50.053	150.015
ENSMUST00000010579	60.39	113.359	4.732	38.658	2.815	5.267	0.644	123.824	10.869	40.589	105.217	2.003	0.235	3.403	0.046	0.64	277.047	99.921	93.314	0.104	0.687	10.679	1.301	13.962	372.079	108.963	0.674	38.826	99.621	71.952	109.336	1.531	0	0	0	0	0	0	208.338	182.799	2.469	124.341	11.282	7.459	14.267	0.167	0.533	0	0
ENSMUST00000010597	15.553	8.339	9.966	26.015	31.545	40.563	12.469	9.338	35.38	19.035	21.358	31.975	19.17	11.671	27.234	21.801	5.13	20.832	10.211	17.909	17.758	24.82	39.636	32.017	5.57	10.949	5.742	8.627	12.635	19.699	17.495	20.621	23.063	25.176	17.155	15.066	20.176	17.211	25.199	8.228	8.677	24.215	21.607	36.211	9.422	6.554	21.688	24.715	21.549
ENSMUST00000010673	0.232	0.361	0	0.222	0	0.037	0.067	0.186	0	0.384	0.114	0	0	0.017	0	0	0.697	0.045	0.699	0	0.075	0	0	0.024	0	0.593	0	0.025	0.416	0.088	0.132	0	0	0	1.315	0	2.108	0	0.153	0.242	0	0.164	0.094	0.079	0	0.575	0	0	0.5
ENSMUST00000010682	144.035	501.74	56.935	168.121	264.49	161.141	26.19	134.022	198.802	107.642	262.713	106.254	50.546	172.403	105.265	98.645	150.881	372.749	132.999	0.738	26.739	196.686	139.462	236.379	47.707	229.988	1.706	63.283	443.479	280.705	357.905	286.343	2.94	3.097	0.711	3.728	2.658	2.073	215.782	150.277	23.714	171.926	223.654	90.24	232.302	11.864	267.327	312.908	4.371
ENSMUST00000010698	1.898	1.989	6.882	3.426	4.003	7.382	11.878	3.575	6.789	3.626	3.811	11.994	9.887	7.297	9.832	11.264	3.247	7.689	3.804	0.609	19.742	8.876	10.435	6.549	0.435	3.177	0	13.05	5.003	3.672	6.31	6.727	9.663	13.535	8.987	5.522	10.644	8.46	3.251	1.519	11.781	3.188	4.608	7.478	3.525	11.561	4.798	6.809	11.577
ENSMUST00000010736	4.805	1.574	84.413	1.986	4.063	23.139	147.349	9.79	18.681	7.658	10.86	45.338	42.155	18.344	26.992	32.803	2.022	18.406	2.67	109.681	98.316	49.606	62.021	14.106	7.351	2.174	0	105.19	3.118	6.382	11.658	24.843	2.016	2.279	0.542	0.734	1.192	2.218	5.324	1.612	96.447	3.277	18.418	22.73	2.47	32.349	4.226	13.003	1.951
ENSMUST00000010745	0.181	0	0.036	0	0.024	0	0	0	0.052	0.015	0.048	0	0.016	0	0.037	0	0.066	0	0	0	0	0.15	0.041	0	0.045	0	0	0	0.066	0	0	0	0.11	0	0.597	0.064	0.893	0	0	0	0.094	0	0	0.033	0.059	0	0.035	0.031	0.04
ENSMUST00000010753	0.723	0.023	1.891	1.175	0.212	0.972	1.751	0.49	0.912	1.958	1.026	2.416	5.347	2.154	1.084	3.205	0.047	0.504	0.098	0.02	8.266	1.27	1.831	3.43	0.289	0.038	0	1.751	0.645	0.666	0.589	0.242	31.791	41.184	15.637	18.032	28.916	21.55	1.021	0.105	2.344	0.198	0.34	1.19	0.274	7.783	0.329	0.263	22.269
ENSMUST00000010795	1.51	3.519	1.3	2.619	3.685	3.343	0.902	2.933	4.517	2.875	3.378	4.122	1.282	2.215	3.694	2.361	1.872	4.622	1.621	1.028	2.893	3.704	3.603	3.781	4.478	1.949	0.729	2.551	3.882	4.222	4.817	4.214	0.349	0.206	0.405	0	0.708	0.054	2.697	2.187	1.827	3.354	2.794	3.078	6.053	0.863	2.854	4.452	0.774
ENSMUST00000010804	0.294	0.652	0.53	0.454	0.096	0.702	1.139	0.633	0.848	0.962	0.697	0.894	1.676	0.76	0.43	1.257	0.307	0.731	0.455	0.03	2.657	1.446	0.89	0.907	0.097	0.785	0	1.103	0.25	0.443	0.758	0.037	10.446	6.294	4.449	5.81	7.266	5.111	0.684	0.586	0.81	0.562	0.3	1.134	0.462	1.363	0	0.315	7.867
ENSMUST00000010807	2.027	0.986	6.356	3.528	1.028	6.26	10.927	1.984	3.315	4.356	3.055	9.972	13.527	6.024	3.489	8.896	0.689	3.925	0.198	6.757	23.433	6.14	5.863	13.474	0.531	0.493	0	7.534	1.733	2.133	2.742	1.114	40.926	50.205	44.231	34.908	76.892	50.247	2.878	0.389	11.629	1.265	1.283	5.189	0.782	24.547	2.188	2.379	54.435
ENSMUST00000010899	4.958	7.407	5.365	8.014	9.372	10.543	11.341	11.144	9.287	9.153	7.536	11.86	6.666	6.646	9.655	8.154	7.463	8.183	10.974	23.042	11.616	8.652	8.91	9.538	2.367	9.232	0.127	6.324	10.693	9.31	8.535	9.941	8.375	7.537	8.842	8.176	8.077	8.27	5.496	7.087	4.685	7.913	7.218	9.83	4.838	5.451	5.985	8.734	9.524
ENSMUST00000010904	0	0	0.272	0	0	0	0.467	0.027	0.098	0	0	0.109	0.383	0	0	0.346	0.083	0.072	0	1.042	0.6	0	0	0	0	0	0	0	0	0	0	0	0.104	0	0	0	0	0	0	0	0.798	0	0	0.063	0	0.335	0	0	0.075
ENSMUST00000010940	2.254	2.68	17.316	3.48	4.192	13.535	24.042	14.222	13.81	6.425	6.787	28.788	7.562	7.588	11.459	10.419	4.689	5.518	3.492	2.727	16.794	57.181	28.31	14.419	7.545	2.703	0.236	21.647	6.101	5.247	6.837	7.604	0.52	0.544	0.394	0.344	0.95	0.522	4.578	2.007	11.054	4.151	8.385	11.018	5.938	8.145	5.817	9.422	0.742
ENSMUST00000010941	0.336	0.255	0.099	0.136	0.075	0.069	0	0.182	0.175	0.383	0.143	0.018	0.109	0.237	0.016	0.116	0.153	0.133	0.318	0	0.121	0.054	0.09	0.14	0.043	0.269	0	0.15	0.238	0.166	0.127	0.1	0.105	0.44	0	0.02	0.274	0	0.206	0.261	0	0.044	0.126	0.106	0.206	0.534	0.135	0.039	0.143
ENSMUST00000010969	0.031	0	0.064	0	0.01	0.032	0.016	0.024	0	0.013	0.02	0	0.045	0.024	0	0.022	0.018	0.016	0.009	0	0.026	0.035	0.008	0.017	0.047	0.033	0	0.044	0.146	0	0.018	0.019	0.023	0	0	0.013	0.048	0	0.148	0	0.058	0.029	0	0	0.037	0	0	0	0.038
ENSMUST00000010974	0.306	0.261	0.606	0.242	0.156	0.407	0.366	0.246	0.175	0.565	0.049	0.422	1.31	0.48	0.26	1.179	0.288	0	0.092	0.893	4.034	0.13	0.432	0.446	0.182	0.214	0	0.653	0.624	0.208	0.113	0.046	6.139	7.41	5.077	2.666	4.229	2.307	0.263	0.119	0.712	0.246	0.523	0.877	0.149	5.919	0.251	0.124	8.426
ENSMUST00000010985	34.531	129.596	5.11	22.645	1.876	1.269	0.234	17.979	1.556	6.512	67.583	0.177	0.032	1.619	0	0.241	82.04	127.592	33.149	0	0.26	0.439	0	1.641	141.184	81.006	0	31.836	12.826	54.606	106.132	2.457	0	0	0	0	0	0	76.18	64.408	2.595	32.681	8.635	0.342	2.058	0	0.073	0.126	0
ENSMUST00000011029	4.489	15.504	12.194	6.908	7.525	7.772	8.982	11.682	7.647	6.327	17.194	8.309	8.827	9.721	12.238	9.928	9.697	18.119	11.619	11.46	11.293	7.498	12.21	12.354	15.596	10.177	0	14.508	8.136	10.047	15.294	10.629	17.761	20.587	15.959	7.469	17.049	16.792	12.313	9.171	13.317	9.506	6.758	6.757	8.419	8.449	7.533	7.9	18.813
ENSMUST00000011055	6.069	12.382	12.203	13.991	27.494	24.386	20.102	8.754	32.884	10.954	14.907	33.018	16.592	23.996	30.361	26.263	4.327	13.276	5.461	5.795	25.418	25.327	30.889	25.616	7.704	4.53	0.781	27.127	16.807	17.351	12.671	32.389	19.105	14.536	16.119	7.904	15.663	12.969	8.244	3.243	23.655	12.762	30.626	18.062	27.029	14.833	41.246	50.046	12.676
ENSMUST00000011058	4.572	14.119	4.421	11.919	19.317	12.504	5.635	14.132	16.276	11.821	16.418	10.448	10.147	32.624	18.037	14.824	4.96	15.019	9.363	6.863	10.437	7.073	12.896	20.834	1.592	9.409	19.364	7.75	17.912	18.578	14.615	15.648	18.009	20.827	14.369	10.531	16.82	18.409	9.367	7.353	6.131	14.14	10.165	10.373	36.159	5.237	14.984	15.668	13.817
ENSMUST00000011152	0.189	0.073	0.068	0	0	0	0	0.024	0	0.018	0.303	0	0.009	0	0.014	0.126	0.211	0.043	0.103	0	0.036	0	0	0	0	0.12	0	0	0.063	0.085	0.177	0	0.109	0.118	1.605	0.036	1.62	0.881	0.166	0.067	0	0.039	0	0	0	0.226	0	0	0.601
ENSMUST00000011178	0.184	0.056	0.017	0.022	0.008	0.032	0.093	0	0	0	0.09	0	0.169	0	0.047	0.1	0.107	0.02	0	0	0.077	0	0.028	0	0.071	0.074	2.449	0.06	0	0.026	0.016	0	0.077	0.06	0	0	0.05	0	0.045	0	0.131	0	0	0	0	0.124	0	0	0
ENSMUST00000011196	0.621	1.102	0	2.237	1.546	1.113	0.456	1.42	1.477	1.22	1.161	0.444	0.32	3.442	0.629	1.299	1.348	1.502	2.417	0	0	0.954	0.279	3.289	1.771	0.181	0	0.663	3.771	2.62	1.526	1.161	0	0	0	0	0	0	0.778	1.004	0	2.259	0.952	0.114	3.436	0.303	0.971	1.367	0.045
ENSMUST00000011262	0.24	0.009	0.014	0	0	0	0	0	0	0	0.101	0	0	0	0	0	0.099	0	0.026	0	0	0	0	0	0.281	0.06	0	0.024	0	0	0.076	0	0	0.059	0	0.037	0	0	0.074	0.083	0	0.039	0	0	0	0	0	0	0.263
ENSMUST00000011285	0.58	1.009	1.117	0.823	0.899	1.844	2.695	0.889	1.403	0.796	0.748	2.219	1.242	1.046	0.968	0.658	0.049	0.969	0.502	0.218	2.179	1.682	0.885	0.633	0.8	0.463	0	0.838	1.107	1.022	0.68	0.753	1.333	1.333	0.809	1.324	1.156	1.341	0.789	0.083	1.35	0.883	0.449	0.96	0.35	1.526	0.501	0.521	0.718
ENSMUST00000011298	43.8	48.52	6.962	84.065	86.673	53.663	8.764	124.899	85.203	115.37	65.394	53.637	20.269	137.858	47.865	42.527	57.997	85.52	167.071	23.462	3.149	44.036	35.374	77.766	10.101	108.152	41.883	15.239	140.4	109.321	113.061	74.984	0.206	0.744	8.109	0.448	27.373	2.274	62.322	100.964	7.489	122.214	76.153	61.418	178.314	4.987	93.163	68.705	13.777
ENSMUST00000011302	8.615	6.789	5.683	17.852	15.973	16.294	8.464	10.596	19.617	18.158	10.809	10.924	9.733	13.704	13.531	11.765	7.739	16.872	23.469	24.198	15.68	11.365	19.857	24.512	1.063	17.831	0	8.624	20.47	17.887	17.486	11.932	10.45	12.437	8.458	12.666	8.324	13.899	14.779	11.686	5.967	19.59	12.466	20.239	23.093	6.099	15.656	11.06	10.004
ENSMUST00000011315	0.07	0	0.066	0.021	0	0.039	0.056	0	0.029	0.039	0.014	0.037	0.106	0	0.031	0.017	0.065	0.048	0	0	0.376	0	0.069	0.034	0.01	0	0	0.209	0.019	0.024	0	0	0.081	0.117	0.118	0	0.049	0.04	0	0	0.02	0	0	0.07	0.025	0.656	0	0	0.078
ENSMUST00000011391	5.496	6.92	3.11	14.561	23.268	11.225	1.983	9.614	17.233	7.649	13.992	10.141	4.483	10.883	14.418	8.87	7.479	15.536	11.637	0.128	1.987	7.524	17.068	17.879	3.023	10.266	0.083	2.816	24.018	18.665	19.504	31.254	0	0	0	0	0.134	0	9.785	8.565	3.26	22.575	25.46	11.239	16.18	0.411	20.462	23.391	0.046
ENSMUST00000011398	0.711	1.556	0.473	0.871	0.907	1.378	0.399	1.51	1.35	1.399	0.996	1.035	1.28	1.306	0.865	1.024	1.684	1.383	1.622	1.981	1.505	0.995	1.747	1.642	2.346	1.396	0	0.657	2.438	1.436	1.631	0.935	8.589	7.239	5.697	2.554	9.404	6.949	1.033	1.231	1.252	1.568	0.884	1.42	1.333	0.986	0.88	0.391	7.299
ENSMUST00000011400	0.328	0.032	0.427	0.569	0.416	0.278	0.465	0.115	0.371	0.608	0.275	0.361	0.944	0.187	0.25	0.792	0.049	0.124	0.036	0	3.222	0.38	0.484	0.642	0.055	0.089	0	0.487	0.528	0.18	0.21	0.248	4.603	2.482	2.33	2.233	2.158	1.704	0.153	0.013	0.473	0.273	0.151	0.187	0.265	4.043	0.294	0.434	1.499
ENSMUST00000011407	2.103	2.722	1.263	7.741	6.477	6.704	0.544	1.526	4.803	2.52	4.578	5.768	5.987	6.595	2.732	4.783	1.651	5.31	2.074	0.646	1.146	3.373	2.726	7.746	2.019	2.374	0.093	1.091	3.095	6.362	4.945	4.985	1.839	2.731	1.761	1.045	4.256	3.481	4.373	1.927	0.823	5.083	4.704	5.095	2.227	1.326	2.883	2.278	1.145
ENSMUST00000011445	0.189	0	0.019	0	0	0	0.119	0	0	0	0	0	0	0	0	0	0	0.209	0	0	0	0	0	0	0.07	0.083	0	0.134	0	0	0	0	0	0.108	0	0	0	0.198	0	0	0	0	0	0	0	0.415	0	0	0.393
ENSMUST00000011450	22.439	28.303	19.293	34.683	50.192	39.004	20.676	22.002	48.419	26.372	48.223	37.768	23.165	27.139	42.57	31.309	18.235	43.453	28.841	15.11	41.532	36.553	44.341	39.033	31.086	33.974	0	15.436	36.871	41.601	41.306	41.351	11.541	13.658	11.31	7.237	7.881	10.185	28.941	25.292	23.06	33.161	36.224	32.41	41.247	17.632	36.477	54.025	11.247
ENSMUST00000011492	0.521	0.176	1.453	0.379	0.604	0.846	1.03	0.309	0.98	0.516	0.744	0.996	1.183	1.12	1.324	0.964	0.338	0.684	0.249	1.841	2.54	0.576	1.209	0.851	0.38	0.201	0	1.528	0.45	0.59	0.419	1.161	10.275	9.947	8.308	4.818	11.426	6.315	0.278	0.202	1.571	0.52	0.604	0.895	0.617	1.401	0.598	1.074	7.119
ENSMUST00000011493	15.822	19.265	12.212	20.07	22.076	37.766	10.47	28.235	41.877	17.394	24.314	47.969	8.164	21.326	23.025	19.291	11.506	36.127	22.746	7.334	7.186	55.575	63.032	36.953	34.887	21.226	0	11.463	31.893	31.395	36.909	47.022	0	0	0	0	0	0	19.924	14.156	4.642	19.584	24.092	29.432	21.162	3.211	17.395	27.485	0.023
ENSMUST00000011526	2.385	0.391	1.253	3.828	3.26	4.853	1.071	0.397	4.174	1.785	1.956	2.242	1.897	0.846	4.306	2.629	0.737	1.237	0.466	0	3.435	3.822	3.741	3.467	12.964	0.305	0	1.413	1.212	1.999	1.531	1.582	15.458	18.345	10.974	11.871	13.428	14.389	2.397	0.388	1.68	2.786	1.204	3.242	0.705	2.798	1.271	1.468	7.743
ENSMUST00000011607	0.159	0	0	0.046	0.05	0.033	0	0.068	0.127	0.106	0.153	0.061	0	0.038	0.019	0	0.219	0	0.036	0	0	0.034	0.043	0	0.142	0	0	0.079	0.07	0.059	0	0.024	0	0	0	0	0	0	0	0.046	0.049	0.055	0	0	0	0	0	0	0
ENSMUST00000011623	0.077	0	0.027	0.029	0	0.035	0.108	0	0.02	0.053	0.028	0.016	0.124	0	0.028	0.104	0.062	0	0	0	0.162	0	0.058	0.091	0	0	0	0.085	0	0.011	0	0	0.405	0.256	0.678	0.584	1.342	0.036	0	0	0	0	0	0.038	0.017	0.277	0	0	0.308
ENSMUST00000011733	0.223	0.211	6.308	0.206	0.389	1.609	3.813	0.234	1.921	0.66	1.004	3.653	8.2	0.705	2.136	4.049	0.054	0.812	0.112	4.13	15.158	2.526	2.882	0.721	0.147	0.152	0.646	2.764	0.523	0.092	0.347	0.5	0.921	0.852	0.163	0.316	0.071	0.57	0.266	0.168	8.368	0.085	0.553	1.474	0.218	6.239	0.406	0.327	0.379
ENSMUST00000011776	3.951	3.753	0.681	5.002	4.009	3.549	0.216	4.609	3.172	6.667	2.876	4.748	0.887	3.185	3.111	1.786	3.649	4.085	4.273	0	0.15	3.656	2.738	4.021	7.204	9.023	0	0.611	9.812	5.908	3.719	4.714	0.624	0.395	0.604	0.122	0.601	0	3.448	3.725	0	5.068	3.389	3.538	3.861	0	2.016	4.077	0.677
ENSMUST00000011877	6.206	20.365	9.055	7.767	0.605	6.212	18.452	28.605	5.497	18.68	9.246	11.308	22.141	10.281	3.563	13.781	23.069	11.699	23.819	30.953	40.098	9.437	5.563	9.939	4.692	27.693	11.931	18.714	15.004	10.768	13.233	0.927	87.115	97.305	72.294	64.042	91.055	96.381	13.908	17.569	15.801	10.738	3.665	8.274	9.395	59.641	3.647	0.774	72.674
ENSMUST00000011895	1.535	1.883	0.302	3.984	2.675	1.78	0.072	0.939	2.089	2.553	1.574	0.909	0.822	3.273	1.038	0.938	1.718	2.081	3.715	0.198	0.203	0.75	0.855	2.901	0.504	4.123	0.012	0.289	2.476	2.739	2.323	1.498	0.049	0	0.013	0.032	0.028	0.073	2.056	2.515	0.207	3.068	1.781	1.554	3.043	0.109	1.804	1.031	0.009
ENSMUST00000011896	1.865	0.541	8.916	2.74	1.439	5.975	6.731	1.375	5.299	3.524	2.322	11.003	14.461	6.959	3.829	9.234	0.975	3.95	1.246	1.831	20.651	6.18	5.55	7.445	1.002	1.282	1.569	8.976	1.704	1.882	2.631	1.131	63.154	56.277	49.414	31.538	56.224	58.929	2.919	1.077	14.071	1.547	1.242	5.523	1.43	17.73	2.411	1.345	54.125
ENSMUST00000011934	0.732	2.099	0.19	0.535	0.24	0.513	0.531	0.789	0.65	2.057	0.855	0.438	0.547	0.46	0.567	0.563	1.694	0.746	2.212	0.128	0.734	0.781	0.461	0.622	0.227	1.728	0.028	0.338	1.695	0.506	1.158	0.361	0.044	0.05	0.086	0.106	0.033	0.081	1.362	1.128	0.22	0.769	0.309	0.833	0.277	0.289	0.268	0.17	0.025
ENSMUST00000011981	1.043	0.746	3.094	2.187	4.473	4.186	2.194	0.798	4.7	1.378	2.336	5.637	3.423	2.105	2.108	2.785	0.207	1.948	0.948	0.939	6.068	4.094	3.945	3.578	3.552	0.926	0	0.651	1.271	1.695	2.003	3.828	10.202	11.849	8.435	5.743	14.148	8.476	1.843	0.499	2.439	2.266	2.48	3.752	1.647	3.227	3.153	4.301	13.371
ENSMUST00000012028	0.714	0.236	8.111	1.73	1.752	4.714	16.956	0.699	3.302	1.578	2.577	5.733	8.259	2.632	3.391	5.35	0.481	2.299	0.427	5.388	29.061	5.952	4.706	3.179	0.934	0.431	0	8.531	0.789	1.307	1.671	2.265	13.503	16.534	9.728	5.495	8.897	9.62	0.926	0.215	15.275	0.82	1.424	4.452	0.601	18.26	1.531	2.678	9.886
ENSMUST00000012104	7.891	12.148	21.075	8.392	5.715	11.658	8.606	10.626	9.195	11.877	18.917	16.575	15.428	9.515	9.887	13.473	9.429	15.197	10.234	8.688	25.043	10.504	12.851	10.995	3.522	12.024	1.321	7.132	9.768	12.465	12.996	5.727	14.158	17.032	11.971	8.772	11.985	10.022	12.181	10.113	13.789	9.094	7.921	8.575	10.547	12.71	5.366	6.611	13.455
ENSMUST00000012152	4.248	12.198	6.401	3.588	1.841	3.055	5.314	3.816	2.454	2.993	7.447	3.932	5.475	2.866	3.899	4.893	5.573	8.637	8.75	3.218	10.522	2.32	6.039	3.03	1.846	14.549	0.431	4.702	3.078	5.89	8.384	3.599	20.945	21.987	19.198	13.412	21.361	18.227	7.147	8.416	8.542	5.148	3.219	3.125	0.929	6.239	1.43	2.598	25.942
ENSMUST00000012161	0.229	0.398	0.062	0.354	0.494	0.449	0.264	0.155	0.322	0.349	0.14	0.237	0.487	0.373	0.143	0.278	0.171	0.298	0.109	0	2.257	0.074	0.397	0.304	0.146	0.172	0	0.261	0.678	0.437	0.3	0.51	4.461	3.068	2.122	3.063	3.472	2.635	0.211	0.089	0.122	0.196	0.517	0.217	0.422	2.343	0.292	0.107	3.826
ENSMUST00000012186	18.654	58.991	3.15	19.744	2.508	4.132	1.285	91.949	5.874	29.893	35.036	1.682	1.093	19.21	0.123	0.677	54.055	47.107	55.753	0.092	0.265	3.737	0.357	4.726	62.416	64.041	0.12	8.13	41.908	47.533	54.115	2.49	0	0	0	0	0	0	31.818	43.91	1.956	34.484	11.935	3.059	27.465	0.37	1.331	0.103	0
ENSMUST00000012259	38.294	32.854	44.916	69.712	115.636	76.825	29.098	75.895	76.711	47.579	57.825	139.796	30.845	64.431	84.838	49.687	13.197	61.308	27.156	5.294	40.308	112.458	64.831	70.527	89.302	23.37	0.061	19.314	78.588	76.175	67.891	99.004	7.315	6.782	6.989	7.461	6.925	6.336	26.806	19.853	23.522	55.294	81.852	44.06	113.56	24.308	70.693	141.762	10.7
ENSMUST00000012262	2.601	1.515	6.136	4.385	7.636	5.86	7.746	3.548	7.431	3.907	4.151	7.785	7.197	4.48	7.423	6.801	1.019	5.018	2.809	7.958	12.946	8.163	8.271	6.143	4.489	2.645	0	4.46	3.35	5.448	4.725	8.571	9.766	9.732	9.093	5.371	9.86	8.187	2.507	2.104	7.795	4.077	6.697	5.968	3.573	5.444	5.669	8.659	10.121
ENSMUST00000012279	2.561	1.859	0.442	3.627	5.24	2.471	0.14	0.914	2.268	1.694	3.49	1.061	1.016	1.746	0.918	0.771	1.989	5.201	1.399	0	0.663	0.579	1.05	2.753	1.216	3.996	0	0.423	3.788	6.374	3.861	4.332	0	0	0	0	0	0.233	2.194	2.09	0.23	4.01	3.221	1.433	2.067	0.218	1.829	2.076	0
ENSMUST00000012281	0.255	0.808	0.018	0.042	0.009	0.046	0.071	0.316	0.103	0.342	0.163	0.075	0.146	0.231	0.032	0.059	0.229	0.1	0.128	0	0.434	0.08	0.076	0.232	0.194	0.198	0	0.185	0.561	0.105	0.134	0.017	0.411	0.117	0.149	0.493	0.345	0.285	0.122	0.143	0.07	0.039	0	0.062	0.077	0.1	0	0	0.436
ENSMUST00000012314	0.435	0.04	1.167	0.331	0.43	0.853	3.713	0.29	0.568	0.327	0.332	1.662	1.737	0.886	1.082	1.629	0.108	0.408	0.081	0.31	2.487	1.264	1.027	0.582	0.654	0	0	4.537	0.066	0.323	0.281	0.862	2.575	2.408	2.479	1.454	2.696	2.093	0.267	0.064	1.903	0.419	0.403	0.686	0.065	1.227	0.467	0.548	2.792
ENSMUST00000012331	0.312	0.039	0	0.031	0	0	0	0	0	0.038	0.275	0	0	0	0	0	0.053	0	0.138	0	0	0	0.099	0	0.219	0.161	0	0	0	0.159	0.135	0	0	0	1.161	0	0.455	0.192	0.158	0	0	0.084	0.29	0	0	0	0	0	0.45
ENSMUST00000012348	9.691	4.395	11.862	13.875	1.982	39.129	29.074	19.394	30.7	28.593	15.785	58.508	109.404	48.694	13.21	67.032	4.09	39.401	4.778	0.408	146.356	44.789	35.272	94.504	9.226	4.091	10.51	10.934	18.724	16.87	31.214	2.311	351.768	337.158	342.76	98.045	467.722	228.413	24.769	3.985	16.396	7.754	2.298	49.177	4.685	100.946	15.452	2.769	331.602
ENSMUST00000012355	67.068	114.484	17.297	139.827	123.855	68.237	7.795	85.877	100.143	91.425	90.674	63.214	20	138.33	48.4	39.311	46.259	111.781	96.147	5.604	4.017	37.201	45.752	94.801	29.364	123.605	0.405	10.713	147.089	143.269	127.564	92.006	0.155	0.157	0.09	0.145	0.195	0.25	67.795	93.296	8.473	135.952	95.812	44.498	206.589	3.503	110.859	96.546	0.075
ENSMUST00000012426	0.074	0.053	0.02	0.01	0	0	0	0.012	0	0.127	0.079	0	0.013	0.071	0	0.043	0	0.031	0	0	0.026	0	0.017	0.115	0	0	0	0	0.072	0.046	0	0	0.09	0	0	0	0.331	0	0	0.048	0	0.057	0	0	0	0	0	0.05	0.108
ENSMUST00000012440	4.727	4.869	5.009	10.322	10.678	7.654	5.486	9.16	10.066	10.39	4.892	9.485	5.48	7.237	6.562	5.553	3.747	6.876	9.783	3.265	13.846	7.041	8.315	9.086	2.872	5.435	0	4.27	12.66	7.834	7.093	6.904	8.748	7.534	7.35	6.453	7.094	7.041	5.789	3.542	7.268	5.625	6.712	7.334	9.512	4.527	6.382	8.758	9.175
ENSMUST00000012540	0.352	0.052	0.062	0.089	0.015	0.1	0.037	0.093	0.045	0.02	0.209	0.102	0.182	0.037	0.008	0.085	0.34	0.012	0.118	0.018	0.144	0.069	0.132	0.065	0.087	0.034	0	0.139	0.014	0.06	0.014	0.015	0.178	0	0.18	0.146	0.075	0.102	0.126	0.076	0.03	0	0	0.065	0.019	0.143	0.069	0.06	0.094
ENSMUST00000012566	1.206	0.777	5.731	2.124	5.186	3.463	6.992	1.82	2.852	1.597	3.358	3.315	5.621	5.695	4.06	4.69	1.788	3.861	0.804	1.229	11.546	1.393	7.463	5.055	0.292	0.589	0	12.363	2.864	2.548	2.277	6.614	11.954	10.183	9.502	4.058	6.745	9.234	1.357	0.572	5.878	1.838	4.317	2.941	2.33	5.76	4.906	5.079	8.789
ENSMUST00000012580	0.501	0.08	0.713	0.228	0.021	1.395	1.64	0.301	0.602	1.215	0.546	1.226	2.796	1.356	0.493	1.753	0.117	0.449	0	0.786	3.457	0.71	0.863	1.212	0.072	0.16	0.153	1.985	0.118	0.306	0.35	0.04	5.105	3.598	4.114	3.56	5.669	4.514	0.417	0.021	1.537	0.087	0.057	0.499	0.074	1.721	0.114	0.186	4.636
ENSMUST00000012587	4.212	6.381	16.013	11.549	11.926	18.63	25.988	8.254	11.666	7.514	6.141	17.616	12.096	10.722	17.075	14.043	7.238	7.329	4.335	27.284	22.374	19.829	21.587	16.634	6.004	3.707	0	34.143	6.267	10.431	7.031	9.272	13.693	14.746	8.678	6.993	8.781	9.488	2.662	1.733	28.278	5.538	6.784	11.066	9.669	8.907	9.54	9.216	16.579
ENSMUST00000012612	43.532	21.614	21.269	49.471	44.677	43.136	15.713	50.26	47.416	42.843	35.277	74.398	13.819	20.664	35.098	21.489	15.211	55.972	23.113	8.164	17.117	67.694	40.084	43.597	57.699	27.202	4.569	7.894	45.493	41.652	58.755	34.658	8.989	7.025	7.395	9.942	6.316	7.662	31.271	20.803	9.444	38.525	30.955	33.635	45.836	9.271	27.879	52.494	9.563
ENSMUST00000012627	0.355	0.447	3.404	0.832	0.584	2.082	2.883	0.672	0.553	0.629	0.828	1.753	2.932	1.963	1.413	4.08	0	1.1	0.292	2.12	9.157	1.053	3.52	2.479	0	0	0	9.83	0.329	0.957	0.476	1.642	20.987	21.939	16.752	4.735	20.438	15.759	0.971	0.188	5.007	1.187	3.395	1.068	1.198	5.016	0.682	1.641	22.278
ENSMUST00000012664	0.079	0.031	0	0	0	0	0	0.081	0	0	0.069	0	0	0	0	0	0.291	0.018	0.054	0	0	0	0	0	0.011	0	0	0.031	0.073	0	0.021	0	0	0	0	0	0	0	0	0	0	0	0	0	0	0	0	0	0
ENSMUST00000012679	9.595	3.972	35.696	18.769	35.375	34.039	36.399	12.453	39.57	15.93	24.091	82.477	28.05	25.362	50.776	33.93	2.423	20.16	4.738	6.338	43.49	76.734	48.005	35.073	15.293	3.312	0.072	20.424	9.707	20.012	16.443	39.288	24.652	27.534	19.823	16.666	28.04	24.859	10.54	3.031	24.322	15.373	24.571	27.221	18.494	22.059	26.679	43.308	32.456
ENSMUST00000012725	0.351	0.89	0.09	0.205	0.06	0.408	0.37	1.196	0.152	1.071	0.284	0.208	0.677	0.704	0.185	0.592	0.495	0.168	0.487	0	0.359	0.646	0.051	0.44	0.339	0.548	0	0.73	1.149	0.223	0.224	0.085	3.191	2.464	1.701	1.01	2.083	0.995	0.245	0.313	0	0.175	0.075	0.168	0.39	0.529	0.267	0	2.313
ENSMUST00000012734	33.333	85.976	24.349	80.165	78.458	62.154	26.703	107.635	85.571	72.801	85.503	68.76	40.596	86.12	63.035	68.407	50.877	159.284	146.015	16.18	51.127	63.07	68.04	128.402	22.032	125.92	28.253	37.089	191.598	143.54	163.569	121.675	51.476	62.122	30.88	21.955	45.514	34.872	74.85	77.025	30.796	105.558	83.401	65.911	145.093	20.185	99.654	78.536	46.632
ENSMUST00000012759	3.433	15.205	0.428	3.681	0.134	0.727	0.107	5.561	0.68	3.317	6.215	0.108	0.586	0.135	0.023	0.172	11.71	8.489	12.745	0.621	1.282	0.402	0.267	0.864	2.703	16.688	0	0.606	4.261	6.52	11.179	0.467	4.278	2.607	6.954	9.352	2.49	6.006	9.089	11.348	0.528	2.544	0.746	0.313	0.388	1.165	0	0	1.964
ENSMUST00000012796	1.001	4.241	1.21	1.745	1.087	2.271	2.19	8.216	1.851	3.887	2.904	1.113	2.265	4.192	1.295	2.188	4.522	3.13	5.102	8.959	4.009	0.947	2.857	3.505	0.035	4.673	7.692	3.801	4.24	2.739	4.538	1.748	5.63	5.366	6.91	4.663	5.502	5.696	2.819	2.777	2.515	1.918	2.508	2.629	5.962	0.699	3.077	1.067	3.529
ENSMUST00000012798	0.246	0.019	0.028	0.037	0.028	0	0.022	0.008	0	0.099	0.188	0.05	0	0	0.007	0.061	0.076	0.022	0	0	0.102	0	0	0.023	0.105	0	0	0.175	0.103	0.033	0.078	0.026	0.16	0	0	0	0.101	0	0	0	0	0	0	0	0.103	0.077	0	0.036	0
ENSMUST00000012847	0.32	0.047	0	0.036	0	0	0	0.083	0.05	0.075	0.062	0	0	0	0.024	0	0.232	0	0.11	0	0.138	0	0.098	0	0	0	0	0	0	0.018	0	0	0.106	0	0.038	0	0.973	0	0.031	0	0	0.067	0	0	0	0.94	0.068	0	0.804
ENSMUST00000012849	2.053	1.977	0.353	2.428	3.969	2.787	0.093	0.96	2.373	1.345	2.643	1.343	0.153	0.611	0.963	0.364	0.931	1.967	0.932	0	1.222	0.842	4.697	7.176	1.068	0.909	0	0.317	7.069	2.628	3.212	1.925	0.27	0	4.237	0.579	7.315	1.296	3.935	1.537	0.614	5.004	4.164	3.493	2.61	0.653	1.219	2.717	41.892
ENSMUST00000012873	0.371	0.119	1.722	0.335	0.901	0.963	5.452	0.415	0.613	0.399	0.459	1.689	2.288	0.617	1.426	1.922	0.395	0.469	0.094	0.408	3.41	2.019	1.386	0.658	0.886	0.031	0	7.167	0.215	0.498	0.284	1.159	3.13	4.615	2.076	2.008	4.32	3.124	0.192	0.07	2.764	0.453	0.824	0.583	0.061	1.627	0.483	0.501	3.784
ENSMUST00000012921	2.436	5.551	0.604	1.52	0.266	0.312	0.021	6.519	0.444	2.603	2.35	0.129	0.262	0.37	0.11	0.059	2.523	3.268	3.953	0	0.427	0.24	0.182	0.56	3.047	5.034	0	0.602	3.675	2.905	4.269	0.051	0.184	0.272	0.178	0.684	0	0	2.691	4.171	0.105	2.255	0.311	0.224	0.859	0.099	0.318	0	0.074
ENSMUST00000013130	2.834	5.289	13.417	3.796	3.181	7.993	16.466	19.709	7.281	9.74	5.609	15.138	11.436	11.041	7.883	10.612	4.94	5.722	6.887	26.488	11.149	23.567	9.425	7.868	5.92	3.363	0	15.514	6.465	5.337	4.896	5.711	35.288	36.827	22.262	20.206	33.142	29.057	4.018	2.056	10.538	4.44	4.37	6.014	5.205	8.755	3.168	4.805	36.173
ENSMUST00000013220	2.507	8.67	0.372	2.045	0.405	0.69	0.246	4.629	0.844	3.233	3.5	0.856	1.132	0.808	0.309	0.782	9.199	4.757	10.172	0.216	1.505	0.552	0.312	0.838	1.586	13.589	0.848	0.825	4.152	3.769	5.378	0.246	14.314	14.657	8.841	9.204	14.012	9.518	3.619	6.758	0.555	3.687	0.921	0.826	1.331	3.046	0.136	0.196	14.402
ENSMUST00000013227	1.168	1.729	1.184	1.188	0.153	0.266	0	0	0	0	2.497	0	0.536	0.555	0.421	0	1.128	3.279	1.272	0	0.068	0	0	0.172	0.677	2.841	0	0.277	0.568	1.444	3.257	0.097	5.072	4.026	0.684	1.519	3.344	8.301	3.35	3.53	0	0.746	0	0	0.254	0.19	0	0.132	2.105
ENSMUST00000013235	28.92	79.364	1.551	27.188	1.48	1.814	0.046	12.716	5.014	7.984	63.273	0.633	1.295	2.771	0.03	0.16	26.928	73.218	57.114	0.202	0.582	0.89	0.298	4.447	6.096	98.232	0	5.41	35.718	52.645	64.243	1.491	0.536	0	0.097	0.314	0.211	0.077	45.608	64.612	2.404	39.944	6.598	1.954	8.723	0	0.52	0	0.226
ENSMUST00000013262	11.207	23.834	4.599	22.911	24.802	14.969	5.034	24.597	22.709	21.819	19.009	17.518	6.466	10.908	18.259	12.362	8.744	28.57	22.646	2.796	4.473	17.672	13.555	21.522	10.921	23.142	1.742	3.734	24.534	25.665	29.894	21.384	9.694	7.478	8.454	7.229	5.704	6.768	15.143	17.611	4.045	21.486	18.916	14.812	23.087	3.432	17.992	25.371	9.569
ENSMUST00000013294	0.586	0.799	0.78	0.43	0.231	0.641	0.45	0.287	0.425	0.474	0.77	0.63	0.99	0.689	0.294	0.675	0.626	0.408	0.434	1.65	2.104	0.514	0.682	0.645	0.614	0.435	0	0.82	0.565	0.399	0.462	0.134	1.742	2.43	3.234	1.141	3.582	1.52	0.641	0.492	1.542	0.582	0.431	0.899	0.223	1.209	0.373	0.323	2.333
ENSMUST00000013299	20.359	18.037	12.403	39.06	54.579	36.456	6.738	21.18	48.972	18.06	31.583	27.402	12.953	55.063	30.974	19.004	10.953	32.722	27.081	0.093	7.414	23.024	37.676	39.447	14.574	21.66	0.081	4.041	42.848	40.212	34.337	39.094	3.304	2.889	3.449	1.084	4.734	1.888	13.374	11.319	4.009	23.247	21.814	19.724	41.913	2.642	24.853	47.461	5.257
ENSMUST00000013302	12.164	27.197	1.91	26.202	19.865	17.139	0.853	19.543	19.353	21.021	27.085	7.427	4.476	22.163	8.633	7.354	15.99	27.046	30.357	5.012	1.537	6.604	8.384	24.173	3.425	46.746	0	2.463	42.706	35.04	28.613	15.136	0	0	0	0.114	0	0	20.556	34.288	2.768	28.006	14.121	10.232	35.657	0.523	16.203	8.997	0
ENSMUST00000013304	4.299	5.543	16.727	7.363	15.678	11.827	13.913	6.183	15.369	6.057	9.927	18.627	14.13	10.244	13.416	12.782	2.652	13.488	5.722	9.347	26.406	7.944	19.714	14.803	2.529	4.995	1.071	9.976	8.205	9.805	11.32	18.888	23.774	18.169	18.502	11.91	24.99	21.782	4.679	3.273	20.141	6.651	15.079	12.181	11.799	20.278	15.17	25.426	26.011
ENSMUST00000013338	9.888	27.203	10.768	25.145	24.682	15.954	10.186	42.143	20.21	25.525	26.94	16.563	9.519	20.169	18.209	15.05	17.769	25.784	32.714	26.68	11.142	15.794	16.657	23.647	13.713	32.734	4.758	11.64	31.233	34.831	30.863	24.15	15.185	18.451	11.529	9.151	14.988	13.477	15.055	19.277	9.798	26.875	18.402	13.298	28.884	5.106	17.264	16.349	16.847
ENSMUST00000013455	0.055	0	0	0	0	0	0	0	0	0	0.039	0	0	0	0	0	0	0	0	0	0.029	0	0	0	0.381	0	0	0	0	0	0	0	0	0	0	0	0	0	0	0.089	0	0.042	0	0	0	0	0	0	0
ENSMUST00000013458	1.612	5.768	0.457	6.268	15.14	4.887	0.476	2.088	4.641	2.295	7.7	1.881	1.818	11.558	6.202	3.776	2.454	6.315	4.588	0.03	0.069	2.147	3.39	6.713	0.073	3.283	0	1.827	5.686	8.334	7.94	10.957	0	0	0	0	0	0	2.547	1.629	0.46	5.484	7.313	1.633	5.24	0.338	6.372	6.793	0
ENSMUST00000013497	5.853	5.477	0.981	14.399	14.502	8.685	1.049	4.301	10.118	5.798	6.884	4.333	1.378	5.679	6.273	3.802	2.05	3.926	2.487	0	0.361	7.176	4.899	9.183	5.342	2.231	0.103	0.736	6.44	7.428	5.352	5.591	0	0	0	0	0	0	4.191	1.808	0.49	6.247	5.185	4.722	7.672	0.144	7.158	7.443	0
ENSMUST00000013559	0.472	0.531	3.979	0.38	0.081	0.899	4.91	0.53	0.74	0.609	0.717	1.822	3.446	0.792	0.889	2.188	0.37	1.111	0.665	5.438	10.383	1.746	2.019	0.335	0.465	0.66	0.049	4.581	0.245	0.376	1.032	0.348	0.038	0.036	0.054	0.016	0	0.022	0.516	0.516	8.113	0.54	0.59	1.082	0.202	4.442	0.073	0.205	0.038
ENSMUST00000013615	0.085	0	0.12	0	0	0.039	0.202	0	0	0	0.01	0.009	0.029	0	0	0.008	0.205	0	0	0	0.06	0	0.127	0.025	0	0.05	0	0.027	0	0	0.028	0	0	0	0	0	0	0	0	0	0	0	0.099	0	0	0	0	0	0
ENSMUST00000013633	2.409	0.824	8.587	4.529	4.801	5.311	3.421	1.796	3.374	2.396	2.931	7.089	3.942	3.822	4.071	4.181	0.695	4.203	1.264	3.431	9.137	5.277	8.035	5.952	1.781	1.154	0	2.77	3.347	3.54	3.688	4.471	8.533	12.041	10.104	5.609	9.302	7.797	2.345	1.091	5.532	2.844	4.881	4.346	4.199	5.586	3.611	4.668	12.637
ENSMUST00000013667	2.543	5.301	0.494	4.119	3.452	3.668	1.241	6.066	4.149	5.924	5.775	2.197	1.225	6.576	2.152	1.888	3.94	5.925	5.901	0	1.2	2.534	2.047	5.755	1.004	5.477	0	0.76	9.535	8.134	5.908	3.639	0.081	0.17	4.982	0.032	10.057	0.062	3.714	5.024	0.483	6.067	2.457	2.077	4.694	0.457	3.132	2.217	2.728
ENSMUST00000013693	0.618	0.166	2.757	1.059	1.855	1.771	3.26	0.372	1.504	0.755	0.92	2.42	2.662	2.041	2.1	3.038	0.316	1.339	0.132	2.027	3.385	2.647	3.135	2.257	1.468	0.142	0	3.367	0.592	0.956	1.041	2.531	13.743	13.891	7.632	5.282	11.311	8.516	0.698	0.291	2.305	1.105	1.789	1.983	0.634	2.782	1.773	1.904	10.061
ENSMUST00000013706	0.119	0.021	0.016	0.28	0.062	0.02	0	0.038	0	0.224	0.233	0	0.102	0.151	0.064	0.069	0.201	0	0.149	0	0.042	0	0.107	0.263	0	0.035	0	0	0.462	0.098	0	0.119	0	0.046	0.679	0.295	0.34	0.332	0.085	0.077	0	0.091	0.156	0.35	0.077	0.116	0.093	0.121	0.069
ENSMUST00000013737	7.792	13.554	6.984	19.168	28.758	25.707	9.388	17.861	31.809	17.72	23.187	22.821	17.8	47.232	21.802	21.978	8.797	28.706	26.846	17.5	22.205	8.352	25.671	39.174	1.428	18.142	0.19	11.795	39.097	34.313	28.012	36.181	175.892	138.941	91.097	57.08	145.156	105.236	13.116	11.147	13.146	23.7	26.73	18.956	52.917	16.72	31.609	33.756	108.818
ENSMUST00000013755	0.12	0.017	0.108	0.04	0.126	0.033	0.353	0	0.037	0.016	0.146	0.199	0.058	0.015	0.098	0.056	0.139	0.03	0.145	0	0.219	0.023	0.086	0.021	0	0	0	0.205	0.035	0.05	0	0.012	0.233	0.258	0.38	0	0.061	0.269	0.034	0.031	0.299	0.055	0	0.124	0	0.071	0.038	0.082	0.379
ENSMUST00000013759	8.801	6.001	9.059	14.482	10.515	18.704	10.817	10.146	12.395	13.325	8.081	13.552	7.777	8.039	11.369	9.257	6.968	8.914	9.226	9.965	13.815	13.8	19.923	17.21	10.401	7.616	0.131	9.671	12.149	11.735	9.44	8.166	9.537	9.887	11.587	16.456	11.368	13.679	14.06	6.559	6.851	14.482	8.885	15.659	14.733	9.029	10.817	7.433	9.869
ENSMUST00000013766	3.942	0.897	35.579	3.169	6.15	27.841	15.444	2.412	16.266	5.748	9.113	49.6	31.956	15.519	13.917	23.252	0.481	9.844	0.334	12.085	37.228	34.657	38.512	21.127	3.924	0.31	0	10.217	4.005	5.337	7.845	10.475	65.437	61.718	41.389	19.832	67.614	42.763	4.572	0.731	12.855	3.31	10.603	9.334	3.722	36.12	8.007	13.741	41.706
ENSMUST00000013771	2.337	4.915	0.837	3.787	1.316	2.131	0.342	1.485	2.651	2.783	4.607	1.35	0.545	3.554	1.357	1.737	3.821	9.479	5.704	0	0.539	0.706	1.807	6.191	2.828	9.659	0	1.03	12.904	8.102	8.499	2.031	0	0	0	0	0	0	7.001	5.737	1.123	6.689	2.855	1.43	4.949	0.486	0.778	1.073	0
ENSMUST00000013773	0.842	0.336	6.521	0.736	0.901	2.274	7.537	0.419	2.086	1.237	0.939	3.98	8.515	1.258	2.903	5.352	0.127	1.82	0.269	14.437	18.275	2.153	3.733	1.806	0.014	0.382	0	2.919	0.786	0.584	1.261	1.278	8.883	9.143	7.249	9.141	7.79	7.746	0.651	0.323	13.321	0.536	1.442	3.682	0.811	8.786	0.981	1.645	8.933
ENSMUST00000013787	0.771	0.358	0.11	1.53	3.174	1.884	0.199	0.656	1.513	0.811	1.437	1.169	0.286	0.677	1.042	0.771	0.659	1.548	0.865	0	0.083	1.936	1.465	2.227	0.353	0	0	0.197	2.624	1.124	2.277	2.398	0	0	0	0	0	0.041	1.233	0.576	0	0.864	2.705	0.742	1.082	0.116	1.671	1.81	0.173
ENSMUST00000013797	1.961	2.811	0.185	0.738	0.569	0.646	0.059	3.183	1.813	4.167	5.987	0.623	0.145	2.33	1.098	0.445	2.57	4.598	1.795	0	0.245	1.855	1.1	0.866	3.754	3.433	0	0.266	2.553	3.259	3.445	0.28	0.424	0	0.984	0.099	0.445	0.979	1.907	2.267	0.362	1.986	0.368	0.773	4.106	0.205	0.822	1.092	1.002
ENSMUST00000013807	4.539	10.817	5.027	10.65	13.093	9.126	9.634	18.316	11.112	9.806	12.334	12.891	9.599	16.658	15.463	12.555	7.559	14.262	8.607	2.911	10.186	21.073	10.267	15.097	47.356	6.801	241.463	12.256	15.039	15.504	14.474	15.26	34.944	36.412	18.744	23.049	33.883	38.048	7.231	6.495	6.967	11.645	10.923	5.298	17.755	8.587	12.031	12.133	24.739
ENSMUST00000013842	1.927	1.059	3.524	2.747	0.993	3.259	3.688	1.408	2.458	3.023	2.245	7.158	10.337	4.511	1.766	5.877	1.027	3.35	0.547	1.025	10.085	5.297	2.2	5.348	3.05	0.817	0	2.597	2.281	1.527	2.806	0.53	11.339	10.523	19.683	8.346	19.014	10.926	3.364	0.822	3.407	1.749	0.796	3.929	0.507	13.411	1.522	0.44	12.587
ENSMUST00000013845	9.73	32.972	20.423	19.837	34.21	29.886	15.981	18.482	29.131	19.66	36.572	20.775	29.12	57.538	30.121	32.804	12.838	28.201	15.003	14.125	46.435	8.026	31.349	29.86	9.932	19.165	0	15.533	32.705	30.581	26.464	31.471	39.278	35.688	28.706	18.422	40.823	35.195	18.03	13.133	33.576	20.336	27.581	18.99	45.198	18	29.157	38.31	53.078
ENSMUST00000013851	0.039	0.062	0.031	0.016	0.015	0.02	0.145	0.036	0.088	0.178	0	0.11	0.199	0.018	0.047	0.167	0	0	0	0	0.243	0	0.078	0.102	0	0.067	0	0.192	0.112	0	0	0	1.68	0.885	1.371	0.738	1.617	1.333	0	0	0	0	0	0	0.113	0.396	0	0	0.523
ENSMUST00000013882	4.048	11.306	4.006	9.494	12.687	8.208	7.524	25.797	9.199	13.602	10.179	8.838	7.381	35.727	11.842	10.474	12.043	14.055	20.195	2.78	6.306	6.882	9.316	19.019	1.289	12.859	14.161	14.78	24.251	20.355	14.227	22.142	31.563	26.723	16.196	10.34	19.687	19.749	9.624	9.076	8.743	18.301	18.77	7.919	28.238	4.957	19.396	14.239	18.027
ENSMUST00000013886	4.348	4.201	3.202	8.271	8.373	12.546	3.594	3.884	13.574	8.392	5.235	8.881	5.883	2.515	7.103	5.486	2.592	5.682	6.184	9.971	6.62	7.052	6.803	7.517	0.453	4.847	0.344	2.683	5.622	5.784	5.636	5.109	29.6	25.021	21.659	17.062	23.035	20.66	4.488	3.631	2.384	5.898	6.29	9.002	4.249	3.55	6.685	10.598	15.075
ENSMUST00000013910	0.038	0.02	0.18	0.079	0.045	0.058	0	0	0.13	0.116	0	0.234	0.645	0.144	0.123	0.098	0	0	0.029	0	0.915	0.054	0.102	0.15	0	0	0	0	0.028	0	0.028	0	1.513	1.391	0.549	0.443	1.625	0.436	0.122	0	0.529	0	0	0.334	0	0.777	0	0	2.621
ENSMUST00000013931	22.443	43.501	19.755	41.364	32.44	29.896	24.153	41.97	36.55	45.521	31.892	37.434	27.289	23.4	25.514	26.985	18.485	37.551	52.81	33.294	42.421	36.562	20.611	26.491	11.767	56.027	19.724	12.377	36.087	33.444	38.322	17.109	51.854	53.298	33.2	26.768	44.072	41.501	19.361	31.821	18.832	30.218	16.962	19.56	31.794	19.859	17.456	19.713	33.649
ENSMUST00000013949	0.413	0.259	1.151	0.533	0.032	0.988	0.612	0.2	0.657	0.815	0.719	2.055	3.491	1.117	0.578	2.443	0.329	0.737	0.281	0.562	6.825	1.23	0.961	2.459	0.097	0.27	0	1.477	0.532	0.27	0.562	0	7.555	7.076	4.678	4.172	5.552	4.809	0.68	0.331	0.981	0.205	0.064	0.948	0.111	11.007	0.666	0.066	4.972
ENSMUST00000013966	70.922	105.854	30.153	129.306	184.05	107.681	14.5	74.052	170.631	91.566	173.595	76.041	36.908	135.19	91.176	74.769	88.859	180.927	106.96	7.388	26.821	71.047	91.351	151.805	10.492	127.758	1.779	20.779	239.39	186.137	183.861	170.149	34.51	34.388	55.065	13.341	98.462	22.213	93.875	68.133	21.253	130.994	155.262	72.953	270.171	15.32	184.495	248.671	58.949
ENSMUST00000013970	1.608	0.997	5.87	2.803	4.017	3.662	6.903	1.911	4.449	2.096	2.417	5.348	6.174	3.198	5.054	5.91	0.464	3.171	1.323	1.964	10.843	4.181	5.911	4.906	1.65	0.897	0	5.382	1.971	2.502	3.262	4.2	17.939	18.118	13.661	7.426	18.899	12.034	1.433	0.659	6.602	2.151	3.91	3.732	1.878	3.852	3.414	5.447	15.747
ENSMUST00000013995	0.161	0.07	0.179	0.097	0.096	0.067	0.124	0.099	0.058	0.125	0.102	0.272	0.258	0.11	0.121	0.25	0.082	0.101	0.004	0.109	0.185	0.203	0.208	0.177	0.022	0.01	0.014	0.025	0.187	0.077	0.044	0.022	1.8	2.522	4.015	2.076	2.719	1.628	0.051	0.081	0.037	0.048	0.133	0.144	0.11	0.166	0.063	0.073	4.617
ENSMUST00000014022	1.772	0.973	9.375	1.652	3.224	3.241	5.415	1.073	3.142	1.326	2.246	10.822	3.478	1.794	4.84	4.485	0.821	2.813	0.904	2.008	6.102	5.034	6.462	3.287	1.442	0.963	1.306	4.175	0.979	2.271	1.819	4.62	6.628	6.85	6.917	4.564	6.771	5.421	2.118	0.94	4.867	1.834	3.459	2.865	0.774	2.663	2.583	4.544	6.855
ENSMUST00000014058	0.096	0	0.177	0	0	0.033	0	0	0	0	0	0.122	0.082	0	0.026	0	0.046	0	0	0	0.369	0	0	0	0.071	0	0	0.023	0	0	0	0	0	0	0.084	0	0.305	0	0	0	0.099	0	0	0	0	0.281	0	0	0.084
ENSMUST00000014063	0.349	0	0	0	0	0	0	0	0.027	0	0.124	0	0	0	0	0	0	0	0	0	0.147	0	0.063	0	0	0	0	0	0	0	0	0	0	0	0.306	0	0.843	0	0.1	0.09	0	0	0	0	0	0	0	0	0.061
ENSMUST00000014065	0.722	0.341	4.61	1.154	0.85	1.847	4.877	0.612	1.555	1.508	1.278	6.33	3.275	1.349	1.296	3.002	0.259	1.502	0.231	1.517	9.92	6.213	2.833	1.999	1.295	0.392	0	2.094	0.802	0.537	0.698	0.612	2.858	1.748	1.163	0.843	1.354	0.791	0.77	0.161	3.612	0.323	0.942	1.707	0.412	10.933	0.495	0.936	1.479
ENSMUST00000014072	4.828	5.827	2.176	7.957	8.502	7.494	0.414	2.91	7.938	2.983	6.039	5.821	3.664	6.155	7.592	6.368	1.165	14.732	9.54	0.768	2.268	3.191	8.547	9.425	1.933	7.492	18.922	0.417	13.894	10.101	17.706	10.812	0.066	0.126	0.578	0.078	0.174	0.038	5.309	5.398	1.589	8.914	7.841	7.506	8.685	0.805	6.912	7.477	0.16
ENSMUST00000014080	0.327	0.348	0.026	0	0	0.201	0	0.124	0.037	0.167	0.07	0	0	0.062	0.053	0	0.047	0.124	0.738	0	0	0	0.044	0	0.146	0.114	0	0.418	0.381	0.04	0	0	0	0	0	0	0	0	0.14	0.317	0	0.075	0.429	0.576	0	0	0	0	0
ENSMUST00000014089	0.911	0.421	1.173	0.93	1.069	1.744	2.37	0.187	1.67	0.714	1.112	1.237	1.483	0.515	1.429	1.475	0.112	1.031	0.181	2.416	5.622	0.305	3.822	1.583	0.128	0.271	0	2.24	0.351	0.807	0.673	0.978	1.281	2.41	0.929	1.518	1.591	1.136	1.812	0.217	1.922	0.652	0.859	1.746	0.252	1.11	0.343	0.682	1.522
ENSMUST00000014118	0.439	0	0.53	0.985	0.961	0.567	0.024	0.253	1.221	0.509	0.163	0.673	0	0.309	0.139	0.033	0.194	0.627	0	0	0.181	0.244	0.051	0.329	0	0.301	0	0.054	0.529	0.944	0.507	0.514	0.382	0.219	0.302	0	0.291	0.32	0	0.148	0	0.439	0	0.211	0.149	0.336	0.09	0.194	0.402
ENSMUST00000014174	1.578	7.058	0.346	1.844	0.185	0.095	0.053	1.065	0.192	0.853	2.099	0.072	0.095	0.024	0.136	0.051	5.435	2.491	3.506	0	0.176	0.024	0.079	0.122	1.987	10.259	0	0.335	0.624	2.095	2.565	0.088	0.122	0.231	0	0.071	0.176	0	3.827	5.102	0.156	3.146	0.486	0.111	0.016	0.148	0.039	0.068	0.11
ENSMUST00000014218	6.02	25.759	8.949	8.932	10.491	5.705	11.175	7.003	7.177	7.156	6.551	19.824	5.723	4.741	9.476	7.924	17.836	7.4	12.2	13.022	7.767	22.337	5.983	5.943	6.163	16.122	1.487	10.379	3.92	7.819	6.118	11.166	12.686	13.817	7.796	5.437	11.035	7.687	10.639	17.337	7.013	8.873	8.879	5.228	2.901	4.37	7.627	9.226	9.716
ENSMUST00000014220	22.597	138.32	12.524	67.637	69.393	56.051	10.519	93.368	65.879	72.528	97.892	30.433	23.631	239.483	60.149	49.627	103.416	142.982	89.095	1.93	15.754	23.274	73.101	126.69	15.785	95.473	9.672	68.864	161.412	161.726	134.582	131.269	7.265	6.874	5.507	2.798	8.564	5.029	96.4	69.026	16.253	114.043	92.888	42.461	358.728	9.231	123.65	67.634	9.832
ENSMUST00000014221	1.541	1.28	5.482	2.654	2.848	4.32	4.714	1.405	3.596	2.193	2.727	4.982	7.453	3.962	4.104	5.612	0.456	3.431	0.912	0	7.307	3.456	6.383	5.357	1.456	0.928	3.067	3.869	2.743	2.457	2.14	3.063	47.649	38.715	25.223	14.838	38.32	38.403	1.265	0.66	4.809	1.6	3.116	4.26	1.409	6.051	2.295	2.764	35.959
ENSMUST00000014248	0.074	0.118	0	0	0	0	0	0	0	0	0.197	0	0	0	0	0	0.642	0.14	0.223	0	0	0	0	0	0.495	0	0	1.263	0.108	0.548	0.055	0	0	0	0	0	0	0	0.477	0.144	0	0.085	0	0	0	0	0	0	0
ENSMUST00000014263	1.279	1.627	1.431	2.723	1.036	1.535	4.589	5.296	1.897	3.456	2.305	2.956	8.546	3.257	1.842	5.051	2.129	1.241	1.626	0	10.273	3.574	4.499	6.006	1.293	1.103	0	3.71	3.173	1.663	1.775	1.171	46.544	8.814	22.438	2.862	27.369	8.403	1.498	1.112	1.896	1.931	0.527	0.632	1.417	10.805	1.098	0.932	16.508
ENSMUST00000014290	1.59	4.718	1.472	1.647	0.147	0.607	3.189	5.662	0.41	2.495	2.208	0.602	1.506	0.563	0.24	1.06	4.584	2.569	2.362	0.213	4.155	0.951	0.367	0.516	1.3	3.876	0	3.751	3.456	1.84	3.233	0.07	0.212	0.125	0.062	0.265	0.238	0.85	2.816	2.785	1.984	1.595	0.656	0.568	0.716	2.401	0.146	0.095	0.102
ENSMUST00000014321	1.563	4.274	3.268	2.207	2.65	2.805	2.898	1.974	3.045	2.15	2.914	4.457	4.78	3.974	4.853	5.699	4.756	4.161	5.279	3.958	3.898	2.355	6.887	3.484	0.09	6.47	0	3.623	2.668	3.204	1.77	3.373	24.219	24.913	21.717	6.932	31.257	15.52	3.074	4.682	3.648	2.702	1.944	3.69	1.516	4.656	3.328	4.51	18.74
ENSMUST00000014339	22.164	42.244	18.252	39.098	36.379	43.274	27.57	80.146	50.291	55.101	59.419	54.47	35.079	85.894	43.619	44.778	43.55	67.836	68.423	67.958	38.834	36.313	39.149	70.332	10.484	48.502	0	36.708	77.156	56.022	60.863	43.463	39.194	46.782	30.077	29.223	35.633	34.969	43.269	41.688	30.812	51.916	34.238	40.083	100.59	25.851	45.735	37.931	39.794
ENSMUST00000014370	6.122	19.757	40.134	9.922	6.978	15.79	52.859	38.833	15.211	16.009	16.821	32.083	34.085	37.77	22.912	28.33	21.805	29.062	23.067	40.94	89.84	42.585	38.338	21.016	4.702	18.556	0.243	102.228	32.581	21.557	25.659	17.057	32.165	36.346	22.44	12.086	38.397	26.526	9.604	11.65	53.708	12.924	13.039	14.073	20.673	26.171	10.173	9.563	38.617
ENSMUST00000014389	2.764	1.992	3.4	4.218	3.535	4.034	0.563	2.119	4.441	2.346	3.825	4.833	2.085	2.099	3.305	2.463	1.671	2.963	2.054	1.415	2.822	3.512	4.085	4.571	7.121	1.706	0.33	1.317	4.393	3.342	3.243	2.426	2.656	1.69	1.835	2.601	2.03	2.189	1.732	1.661	0.988	3.223	2.328	2.918	2.157	1.75	2.778	3.297	2.352
[truncated: 93,154 more rows]
[truncated: 23 more columns]

## Sheet: ID
ID	tissue	gt	stage
178	testis	wt	40
246	testis	wt	40
351	testis	wt	40
534	testis	wt	40
[truncated: 26 more rows]
