# Supplementary material for: Rare mutations in the complement regulatory gene CSMD1 are associated with male and female infertility
Source: Nat Commun. 2019 Oct 11;10:4626. doi: 10.1038/s41467-019-12522-w (PMC6789153; doi:10.1038/s41467-019-12522-w)
Supplement: Supplementary file 8 — Source Data [file 41467_2019_12522_MOESM8_ESM.xlsx]

## Sheet: Figure 1
## panel 1C data available through Supplementary Table 1 and 2
domain	exf	bcoeff			age_at_last_menopause	cnv_status
Sushi	nonsynonymous_SNV	0.46211			25	0
Sushi	nonsynonymous_SNV	0.307455			33	0
Sushi	synonymous_SNV	-1.21736			25	0
Sushi	synonymous_SNV	-1.4782			27	0
Sushi	nonsynonymous_SNV	1.27763			26	0
Sushi	synonymous_SNV	0.825954			28	0
Sushi	synonymous_SNV	0.779271			27	0
Sushi	synonymous_SNV	1.38589			21	0
Sushi	synonymous_SNV	0.184821			37	0
Sushi	synonymous_SNV	-0.00708992			39	0
Sushi	nonsynonymous_SNV	-1.54352			24	0
Sushi	synonymous_SNV	-0.510149			26	0
Sushi	synonymous_SNV	-0.0148142			26	0
Sushi	synonymous_SNV	0.826777			24	0
Sushi	nonsynonymous_SNV	-0.428037			29	0
Sushi	nonsynonymous_SNV	-0.560355			23	0
Sushi	synonymous_SNV	-0.0106012			28	0
CUB	nonsynonymous_SNV	-0.910634			34	0
CUB	synonymous_SNV	0.588449			30	0
CUB	nonsynonymous_SNV	-3.1591			23	0
Sushi	synonymous_SNV	1.58236			38	0
Sushi	synonymous_SNV	-0.923677			27	0
Sushi	synonymous_SNV	-0.465142			28	0
Sushi	nonsynonymous_SNV	-0.176681			30	0
Sushi	nonsynonymous_SNV	1.22239			39	0
CUB	synonymous_SNV	-0.180119			26	0
Sushi	synonymous_SNV	-0.500346			28	0
Sushi	synonymous_SNV	0.922844			27	0
CUB	nonsynonymous_SNV	-1.72425			27	0
CUB	synonymous_SNV	-0.153837			30	0
CUB	synonymous_SNV	-0.907362			25	0
CUB	synonymous_SNV	-0.859297			27	0
neither	synonymous_SNV	-0.141625			32	0
CUB	synonymous_SNV	-0.393964			34	0
Sushi	synonymous_SNV	0.562421			26	0
Sushi	synonymous_SNV	-0.862138			27	0
Sushi	synonymous_SNV	-0.396532			33	0
					25	0
					22	0
					27	0
					33	0
					31	0
					35	0
					27	0
					30	0
					27	0
					34	0
					33	0
					27	0
					24	0
					34	0
					36	0
					37	0
					34	0
					32	0
					25	0
					32	0
					33	0
					24	0
					25	0
					39	0
					23	0
					29	0
					24	0
					23	0
					32	0
					27	0
					29	0
					29	0
					29	0
					24	0
					30	0
					35	0
					29	0
					27	0
					33	0
					34	0
					33	0
					29	0
					31	0
					32	1
					23	0
					33	0
					31	0
					32	0
					23	0
					31	0
					25	0
					34	0
					32	0
					33	0
					25	0
					33	0
					32	0
					25	0
					29	0
					32	0
					29	0
					37	0
					30	0
					28	0
					31	0
					30	0
					35	0
					32	0
					26	0
					29	0
					32	0
					34	0
					33	0
					29	0
					35	0
					29	0
					26	0
					29	0
					27	0
					31	0
					28	0
					30	0
					32	0
					34	0
					30	0
					30	0
					26	0
					27	0
					32	0
					28	0
					33	0
					27	0
					35	0
					33	0
					26	0
					26	0
					20	0
					27	0
					23	0
					30	0
					28	0
					34	0
					29	0
					31	0
					25	0
					35	0
					27	0
					30	0
					27	0
					34	0
					29	0
					32	0
					32	0
					25	0
					36	0
					39	0
					36	0
					27	0
					37	0
					32	0
					27	0
					32	0
					28	0
					29	0
					29	0
					31	0
					25	0
					27	0
					27	0
					33	0
					28	0
					32	0
					32	0
					41	0
					28	0
					34	0
					28	0
					26	0
					27	1
					37	0
					30	0
					24	0
					24	0
					24	0
					28	0
					32	0
					19	0
					34	0
					27	0
					25	0
					34	0
					35	0
					24	0
					28	0
					35	0
					40	0
					29	0
					34	0
					24	0
					33	0
					32	0
					24	0
					41	0
					29	0
					31	0
					31	0
					24	0
					24	0
					32	0
					24	0
					39	0
					34	0
					25	0
					32	0
					36	0
					28	0
					29	0
					23	0
					48	0
					29	0
					35	0
					28	0
					35	0
					25	0
					38	0
					28	0
					36	0
					24	0
					21	0
					29	0
					23	0
					25	0
					29	0
					27	0
					32	0
					27	0
					29	0
					33	0
					34	0
					27	0
					26	0
					29	0
					28	0
					31	0
					36	0
					38	0
					39	0
					26	0
					30	0
					33	0
					32	0
					25	0
					26	0
					38	0
					28	0
					37	0
					19	0
					30	0
					31	0
					30	0
					34	0
					38	0
					26	0
					30	0
					28	0
					27	0
					28	0
					23	0
					32	0
					28	0
					32	0
					20	0
					28	0
					23	0
					28	0
					32	0
					23	0
					27	0
					30	0
					29	0
					36	0
					26	0
					29	0
					20	0
					26	0
					37	0
					27	0
					30	0
					32	0
					32	0
					27	0
					36	0
					32	0
					24	0
					36	0
					40	0
					30	0
					31	0
					31	0
					31	0
					33	0
					32	0
					29	0
					26	0
					35	0
					20	0
					26	0
					30	0
					32	0
					40	0
					28	0
					35	0
					29	0
					31	0
					26	0
					30	0
					28	0
					35	0
					23	0
					23	0
					29	0
					25	0
					24	0
					33	0
					26	0
					25	0
					32	0
					23	0
					36	0
					28	0
					27	0
					26	0
					23	0
					23	0
					25	0
					29	0
					21	0
					28	0
					42	0
					40	0
					22	0
					38	0
					35	0
					27	0
					27	0
					30	0
					27	0
					34	0
					22	0
					30	0
					44	0
					38	0
					29	0
					26	0
					22	0
					36	0
					26	0
					29	0
					32	0
					32	0
					27	0
					30	0
					26	0
					37	0
					30	0
					34	0
					30	0
					33	0
					28	0
					24	0
					30	0
					31	0
					37	0
					31	0
					29	0
					22	0
					30	0
					26	0
					38	0
					21	0
					34	0
					29	0
					42	0
					33	0
					30	0
					32	0
					26	0
					31	0
					30	0
					27	0
					35	0
					37	0
					35	0
					26	0
					28	0
					25	0
					34	0
					32	0
					39	0
					23	0
					33	0
					32	0
					33	0
					32	0
					25	0
					28	0
					29	0
					39	0
					32	0
					33	0
					35	0
					32	0
					36	0
					29	0
					32	0
					24	0
					31	0
					26	0
					26	0
					36	0
					33	0
					22	0
					32	0
					27	0
					31	0
					34	0
					27	0
					27	0
					31	0
					29	0
					35	0
					29	0
					26	0
					28	0
					31	0
					39	0
					28	0
					37	0
					29	0
					38	0
					31	0
					31	0
					28	0
					35	0
					28	0
					28	0
					30	0
					27	0
					38	0
					26	0
					28	0
					36	0
					32	0
					31	0
					39	0
					28	0
					29	0
					30	0
					27	0
					26	0
					32	0
					29	0
					29	0
					36	0
					38	0
					34	0
					21	0
					33	0
					32	0
					32	0
					27	0
					34	0
					22	0
					33	0
					28	0
					36	0
					28	0
					24	0
					26	0
					32	0
					30	0
					36	0
					32	0
					29	0
					37	0
					25	0
					25	0
					26	0
					24	0
					29	0
					29	0
					24	0
					24	0
					35	0
					35	0
					27	0
					20	0
					33	0
					25	0
					28	0
					39	0
					36	0
					27	0
					34	0
					34	0
					29	0
					35	0
					30	0
					31	0
					26	0
					20	0
					29	0
					29	0
					32	0
					32	0
					33	0
					31	0
					23	0
					24	0
					26	0
					34	0
					33	0
					29	0
					35	0
					24	0
					27	0
					29	0
					30	0
					33	0
					37	0
					29	0
					37	0
					34	0
					40	0
					34	0
					30	0
					28	0
					31	0
					30	0
					21	0
					25	0
					27	0
					30	0
					32	0
					36	0
					34	0
					30	0
					21	0
					33	0
					36	0
					30	0
					23	0
					26	0
					39	0
					26	0
					30	0
					31	0
					30	0
					25	0
					28	0
					24	0
					30	0
					39	0
					29	0
					32	0
					29	0
					31	0
					23	0
					32	0
					29	0
					35	0
					24	0
					29	0
					32	0
					30	0
					35	0
					38	0
					33	0
					32	0
					36	0
					24	0
					30	0
					30	0
					24	0
					32	0
					26	0
					31	0
					30	0
					31	0
					28	0
					26	0
					33	0
					28	0
					36	0
					33	0
					30	0
					26	0
					27	0
					24	0
					22	0
					35	0
					38	0
					31	0
					39	0
					30	0
					31	0
					37	0
					38	0
					27	0
					26	0
					28	0
					32	0
					22	0
					28	0
					32	0
					37	0
					30	0
					24	0
					33	0
					41	0
					37	0
					38	0
					33	0
					28	0
					31	0
					26	0
					31	0
					27	0
					28	0
					25	0
					30	0
					26	0
					26	0
					29	0
					28	0
					34	0
					28	0
					31	0
					37	0
					27	0
					38	0
					32	0
					33	0
					20	0
					34	0
					29	0
					40	0
					35	0
					23	0
					32	0
					32	0
					26	0
					26	0
					30	0
					23	0
					39	0
					27	0
					32	0
					37	0
					22	0
					26	0
					31	0
					32	0
					23	0
					44	0
					29	0
					32	0
					36	0
					29	0
					35	0
					25	0
					28	0
					28	0
					31	0
					28	0
					32	0
					29	0
					23	0
					30	0
					32	0
					26	0
					22	0
					31	0
					33	0
					27	0
					30	0
					30	0
					33	0
					35	0
					21	0
					24	0
					30	0
					27	0
					34	0
					31	0
					36	0
					32	0
					23	0
					29	0
					24	0
					25	0
					30	0
					26	0
					29	0
					35	0
					40	0
					27	0
					29	0
					31	0
					28	0
					32	0
					35	0
					34	0
					30	0
					31	0
					34	0
					32	0
					26	0
					28	0
					28	0
					35	0
					26	0
					29	0
					27	0
					18	0
					28	0
					25	0
					32	0
					23	0
					26	0
					34	0
					30	0
					25	0
					35	0
					27	0
					38	0
					40	0
					36	0
					25	0
					25	0
					21	0
					30	0
					36	0
					39	0
					27	0
					41	0
					24	0
					33	0
					27	0
					31	0
					26	0
					30	0
					33	0
					30	0
					28	0
					24	0
					26	0
					33	0
					32	0
					28	0
					27	0
					31	0
					33	0
					34	0
					28	0
					32	0
					25	0
					29	0
					26	0
					24	0
					33	0
					38	0
					37	0
					26	0
					29	0
					41	0
					25	0
					30	0
					33	0
					30	0
					33	0
					28	0
					24	0
					33	0
					32	0
					23	0
					28	0
					26	0
					26	0
					31	0
					24	0
					37	0
					35	0
					30	0
					31	0
					31	0
					28	0
					35	0
					27	0
					29	0
					26	0
					32	0
					26	0
					24	0
					41	0
					32	0
					35	0
					23	1
					25	0
					32	0
					39	0
					37	0
					40	0
					33	0
					36	0
					32	0
					30	0
					32	0
					30	0
					33	0
					24	0
					25	0
					34	0
					24	0
					31	0
					34	0
					30	0
					33	0
					24	0
					25	0
					35	0
					24	0
					28	0
					27	0
					32	0
					32	0
					29	0
					36	0
					34	0
					41	0
					25	0
					37	0
					24	0
					40	0
					27	0
					27	0
					38	0
					32	0
					35	0
					33	0
					23	0
					34	0
					29	0
					29	0
					29	0
					36	0
					29	0
					25	0
					27	0
					20	0
					33	0
					37	0
					36	0
					26	0
					32	0
					23	0
					29	0
					34	0
					36	0
					30	0
					30	0
					25	0
					36	0
					27	0
					35	0
					30	0
					35	0
					26	0
					21	0
					26	0
					24	0
					27	0
					31	0
					31	0
					30	0
					35	0
					35	0
					40	0
					31	0
					27	0
					24	0
					37	0
					38	0
					23	0
					28	0
					25	0
					32	0
					21	0
					28	0
					25	0
					36	0
					39	0
					25	0
					41	0
					33	0
					29	0
					29	0
					27	0
					32	0
					33	0
					23	0
					21	0
					25	0
					26	0
					24	0
					31	0
					30	0
					29	0
					35	0
					29	0
					33	0
					28	0
					27	0
					30	0
					36	0
					26	0
					28	0
					31	0
					30	0
					28	0
					33	0
					30	0
					35	0
					24	0
					40	0
					31	0
					25	0
					28	0
					29	0
					34	0
					31	0
					44	0
					34	0
					31	0
					32	0
					28	0
					33	0
					31	0
					36	0
					28	0
					33	0
					25	0
					32	0
					25	0
					30	0
					34	0
					39	0
					32	0
					36	0
					27	0
					35	0
					29	0
					38	0
					23	0
					31	0
					22	0
					27	0
					25	0
					32	0
					29	0
					31	0
					25	0
					22	0
					27	0
					38	0
					23	0
					25	0
					29	0
					24	0
					27	0
					36	0
					25	0
					25	0
					38	0
					23	0
					34	0
					25	0
					37	0
					24	0
					33	0
					29	0
					27	0
					33	0
					31	0
					38	0
					36	0
					40	0
					28	0
					32	0
					33	0
					29	0
					28	0
					28	0
					30	0
					29	0
					30	0
					25	0
					30	0
					43	0
					33	0
					26	0
					37	0
					31	0
					29	0
					30	0
					32	0
					30	0
					33	0
					35	0
					25	0
					35	0
					29	0
					29	0
					35	0
					34	0
					20	0
					33	0
					25	0
					38	0
					27	0
					25	0
					34	0
					39	0
					25	0
					30	0
					32	0
					28	0
					30	0
					36	0
					32	0
					34	0
					27	0
					31	0
					27	0
					36	0
					26	0
					37	0
					34	0
					29	0
					21	0
					24	0
					23	0
					28	0
					21	0
					26	0
					33	0
					29	0
					27	0
					35	0
					28	0
					27	0
					37	0
					36	0
					31	0
					25	0
					24	0
					29	0
					30	0
					26	0
					24	0
					25	0
					39	0
					25	0
					31	0
					29	0
					38	0
					26	0
					34	0
					29	0
					24	0
					27	0
					36	0
					29	0
					32	0
					29	0
					31	0
					35	0
					33	0
					28	0
					39	0
					22	0
					27	0
					22	0
					28	0
					31	0
					29	0
					30	0
					27	0
					35	0
					25	0
					31	0
					35	0
					28	0
					27	0
					34	0
					28	0
					36	0
					25	0
					26	0
					26	0
					30	0
					29	0
					26	0
					24	0
					28	0
					24	0
					26	0
					29	0
					24	0
					30	0
					20	0
					28	0
					32	0
					34	0
					28	0
					27	0
					27	0
					27	0
					34	0
					34	0
					30	0
					29	0
					25	0
					30	0
					36	0
					26	0
					37	0
					28	0
					32	0
					33	0
					30	0
					26	0
					33	0
					28	0
					29	0
					30	0
					28	0
					32	0
					29	0
					20	0
					29	0
					30	0
					29	0
					37	0
					33	0
					25	0
					30	0
					32	0
					32	0
					31	0
					34	0
					34	0
					31	0
					31	0
					24	0
					25	0
					21	0
					33	0
					31	0
					27	0
					31	0
					34	0
					35	0
					34	0
					32	0
					34	0
					29	0
					32	0
					30	0
					27	0
					28	0
					19	0
					28	0
					32	0
					30	0
					32	0
					28	0
					23	0
					29	0
					31	0
					25	0
					35	0
					29	0
					29	0
					29	0
					31	0
					27	0
					31	0
					27	0
					21	0
					32	0
					29	0
					24	0
					27	0
					30	0
					31	0
					21	0
					30	0
					30	0
					23	0
					30	0
					31	0
					32	0
					37	0
					29	0
					25	0
					31	0
					29	0
					30	0
					27	0
					39	0
					28	0
					39	0
					30	0
					23	0
					38	0
					29	0
					28	0
					28	0
					31	0
					28	0
					33	0
					26	0
					32	0
					34	0
					24	0
					30	0
					33	0
					26	0
					31	0
					34	0
					29	0
					21	0
					23	0
					27	0
					31	0
					34	0
					36	0
					38	0
					35	0
					23	0
					29	0
					31	0
					27	0
					30	0
					31	0
					39	0
					28	0
					33	0
					18	0
					32	0
					31	0
					25	0
					39	0
					35	0
					28	0
					34	0
					23	0
					37	0
					27	0
					30	0
					23	0
					32	0
					35	0
					31	0
					25	0
					37	0
					29	0
					30	0
					28	0
					24	0
					32	0
					24	0
					30	0
					23	0
					33	0
					27	0
					27	0
					22	0
					30	0
					30	0
					27	0
					33	0
					25	0
					24	0
					25	0
					39	0
					28	0
					30	0
					30	0
					24	0
					33	0
					29	0
					29	0
					35	0
					39	0
					29	0
					37	0
					27	0
					27	0
					30	0
					33	0
					32	0
					24	0
					20	0
					29	0
					29	0
					25	0
					24	0
					24	0
					30	0
					25	0
					25	0
					29	0
					30	0
					34	0
					23	0
					23	0
					23	0
					30	0
					38	0
					29	0
					27	0
					26	0
					34	0
					32	0
					25	0
					26	0
					27	0
					35	0
					27	0
					28	0
					37	0
					29	0
					26	0
					26	0
					28	0
					26	0
					33	0
					33	0
					35	0
					33	0
					38	0
					30	0
					36	0
					28	0
					25	0
					25	0
					37	0
					30	0
					31	0
					23	0
					18	0
					33	0
					33	0
					26	0
					34	0
					32	0
					32	0
					35	0
					25	0
					25	0
					30	0
					36	0
					34	0
					33	0
					24	0
					30	0
					31	0
					30	0
					23	0
					35	0
					26	0
					31	0
					24	0
					30	0
					25	0
					32	0
					33	0
					31	0
					32	0
					36	0
					26	0
					21	0
					29	0
					26	0
					27	0
					22	0
					36	0
					35	0
					25	0
					26	0
					41	0
					29	0
					29	0
					30	0
					23	0
					35	0
					28	0
					30	0
					38	0
					32	0
					22	0
					30	0
					26	0
					35	0
					29	0
					24	0
					35	0
					36	0
					32	0
					36	0
					28	0
					26	0
					26	0
					34	0
					23	0
					23	0
					33	0
					29	0
					29	0
					18	0
					24	0
					33	0
					28	0
					42	0
					20	0
					22	0
					32	0
					32	0
					29	0
					28	0
					37	0
					27	0
					33	0
					36	0
					26	0
					28	0
					32	0
					28	0
					22	0
					39	0
					28	0
					35	0
					28	0
					48	0
					29	0
					36	0
					26	0
					30	0
					23	0
					27	0
					27	0
					25	0
					27	0
					32	0
					23	0
					25	0
					39	0
					31	0
					29	0
					27	0
					32	0
					30	0
					24	0
					34	0
					38	0
					28	0
					35	0
					28	0
					24	0
					34	0
					30	0
					27	0
					26	0
					24	0
					25	0
					29	0
					25	0
					30	0
					29	0
					35	0
					29	0
					28	0
					35	0
					30	0
					25	0
					37	0
					29	0
					32	0
					24	0
					28	0
					33	0
					21	0
					32	0
					34	0
					33	0
					24	0
					29	0
					29	0
					33	0
					34	0
					34	0
					33	0
					28	0
					36	0
					31	0
					29	0
					31	0
					29	0
					27	0
					31	0
					26	0
					20	0
					30	0
					28	0
					28	0
					27	0
					24	0
					37	0
					32	0
					30	0
					22	0
					23	0
					33	0
					29	0
					39	0
					21	0
					36	0
					34	0
					31	0
					29	0
					34	0
					27	0
					25	0
					28	0
					33	0
					38	0
					34	0
					28	0
					32	0
					31	0
					30	0
					29	0
					24	0
					29	0
					35	0
					43	0
					30	0
					33	0
					36	0
					28	0
					36	0
					23	0
					28	0
					23	0
					34	0
					26	0
					35	0
					38	0
					31	0
					30	0
					25	0
					32	0
					30	0
					23	0
					40	0
					31	0
					31	0
					35	0
					31	0
					33	0
					36	0
					37	0
					35	0
					29	0
					26	0
					28	0
					29	0
					25	0
					19	0
					33	0
					35	0
					37	0
					27	0
					32	0
					41	0
					23	0
					21	0
					27	0
					23	0
					24	0
					32	0
					32	0
					23	0
					36	0
					28	0
					27	0
					26	0
					29	0
					25	0
					31	0
					39	0
					27	0
					25	0
					31	0
					37	0
					32	0
					27	0
					37	0
					35	0
					24	0
					34	0
					28	0
					28	0
					22	0
					32	0
					21	0
					24	0
					39	0
					45	0
					28	0
					25	0
					36	0
					26	0
					28	0
					33	0
					35	0
					31	0
					32	0
					25	0
					27	0
					30	0
					29	0
					31	0
					30	0
					31	0
					26	0
					23	0
					24	0
					28	0
					26	0
					31	0
					35	0
					37	0
					31	0
					34	0
					32	0
					29	0
					25	0
					27	0
					32	0
					33	0
					35	0
					27	0
					33	0
					23	0
					25	0
					21	0
					32	0
					36	0
					22	1
					33	0
					38	0
					33	0
					29	0
					32	0
					29	0
					32	0
					36	0
					36	0
					33	0
					28	0
					26	0
					37	0
					37	0
					31	0
					36	0
					30	0
					23	0
					26	0
					26	0
					39	0
					25	0
					25	0
					32	0
					30	0
					34	0
					28	0
					33	0
					23	0
					36	0
					27	0
					31	0
					38	0
					35	0
					29	0
					32	0
					26	0
					31	0
					32	0
					28	0
					26	0
					31	0
					31	0
					34	0
					34	0
					20	0
					30	0
					30	0
					34	0
					18	0
					29	0
					27	0
					20	0
					38	0
					28	0
					33	0
					28	0
					41	0
					21	0
					33	0
					19	0
					34	0
					30	0
					34	0
					29	0
					32	0
					29	0
					33	0
					24	0
					26	0
					29	0
					30	0
					29	0
					33	0
					29	0
					22	0
					41	0
					25	0
					32	0
					35	0
					33	0
					32	0
					27	0
					27	0
					29	0
					26	0
					24	0
					23	0
					27	0
					38	0
					33	0
					27	0
					39	0
					29	0
					34	0
					28	0
					33	0
					33	0
					31	0
					38	0
					31	0
					29	0
					27	0
					29	0
					25	0
					38	0
					21	0
					36	0
					27	0
					32	0
					37	0
					31	0
					23	0
					27	0
					27	0
					32	0
					41	0
					34	0
					25	0
					26	0
					26	0
					33	0
					22	0
					26	0
					32	0
					40	0
					27	0
					31	0
					29	0
					28	0
					23	0
					29	0
					28	0
					25	0
					24	0
					23	0
					35	0
					35	0
					25	0
					25	0
					29	0
					39	0
					32	0
					33	0
					30	0
					30	0
					31	0
					25	0
					33	0
					31	0
					30	0
					20	0
					29	0
					26	0
					28	0
					32	0
					38	0
					29	0
					28	0
					27	0
					27	0
					27	0
					28	0
					23	0
					21	0
					26	0
					32	0
					24	0
					22	0
					29	0
					35	0
					21	0
					20	0
					30	0
					33	0
					32	0
					34	0
					33	0
					34	0
					31	0
					29	0
					33	0
					32	0
					22	0
					27	0
					28	0
					29	0
					24	0
					24	0
					29	0
					37	0
					32	0
					28	0
					26	0
					29	0
					29	0
					38	0
					34	0
					37	0
					29	0
					28	0
					36	0
					31	0
					33	0
					30	0
					34	0
					21	0
					35	0
					25	0
					29	0
					28	0
					28	0
					30	0
					24	0
					35	0
					26	0
					27	0
					30	0
					32	0
					35	0
					20	0
					37	0
					35	0
					35	0
					28	0
					35	0
					33	0
					22	0
					37	0
					27	0
					28	0
					32	0
					27	0
					28	0
					31	0
					25	0
					34	0
					31	0
					26	0
					38	0
					20	0
					25	0
					28	0
					37	0
					27	0
					24	0
					28	0
					28	0
					35	0
					33	0
					24	0
					28	0
					34	0
					31	0
					26	0
					36	0
					27	0
					26	0
					26	0
					24	0
					29	0
					25	0
					21	0
					28	0
					27	0
					38	0
					34	0
					28	0
					39	0
					29	0
					31	0
					28	0
					27	0
					27	0
					30	0
					29	0
					22	0
					35	0
					39	0
					23	0
					28	0
					31	0
					32	0
					33	0
					26	0
					26	0
					24	0
					29	0
					25	0
					29	0
					27	0
					34	0
					29	0
					30	0
					24	0
					36	0
					26	0
					36	0
					26	0
					39	0
					36	0
					25	0
					38	0
					26	0
					33	0
					26	0
					33	0
					35	0
					28	0
					27	0
					24	0
					28	0
					28	0
					36	0
					28	0
					25	0
					21	0
					29	0
					36	0
					27	0
					34	0
					31	0
					32	0
					30	0
					38	0
					40	0
					38	0
					31	0
					26	0
[truncated: 74,688 more rows]

## Sheet: Figure 2
identifier	Csmd1
lr4.613	0.0851663
lr5.613	0
lr6.613	0.0680201
lr7.613	0
X178_r4_1	0.517
X178_r5_1	0.069
X178_r6_1	0.224
X178_r7_1	0.047
X178_whole	0.264
X2	3.212
X214_whole	0.629
X246_R4	0.379
X246_whole	0.068
X26	2.904
X263_R4	1.035
X263_R5	0.006
X263_R6	0.518
X263_R7	0.078
X263_whole	0.633
X268_whole	0.071
X269_whole	0.039
X273_R4	0.6
X273_R5	0.176
X273_whole	0.535
X28_ovary	0.056
X286_r4	0.37
X286_r5	0.015
X286_r6	0.174
X29_ovary	0.016
X3_ovary	1.041
X308_r4	0.065
X308_r5	0.003
X308_r6	0.029
X308_r7	0.03
X308_whole	0.028
X32_ovary	2.172
X34_ovary	0.019
X350_R4	0.047
X350_R5	0.027
X350_R6	0.042
X350_R7	0.027
X350_whole	0.013
X351_R4	0.16
X351_R5	0.019
X351_R6	0.109
X351_R7	0.024
X351_whole	0.121
X48	0.031
X534_r6	0.331441
X534_r7	0
X54	0.029
X544_lr4	2.004
X544_lr5	1.54
X544_lr6	0.837
X544_lr7	0.071
X550_lr6	0.679
X550_lr7	0.101
X614.r7	0.16
X648_r4	0.07
X648_r5	0.008
X648_r6	0.029
X648_r7	0.016
X648_whole	0.025
X7b_R4	0.018
X7b_R5	0.103
X7b_R6	0.018
X7b_R7	0
X7b_whole	0.017
X8_ovary	0.053
X86	2.229
X99	3.189

## Sheet: Figure 3
STRAIN	PHENOTYPE	COUNT		ID	GT	DSP		SCORE	GT	YOUTH
WT	FERTILE	110		124	KO	12400000		0	0	1
WT	INFERTILE	5		225	KO	7690000		0	1	1
KO	FERTILE	19		565	WT	14200000		0	1	1
KO	INFERTILE	8		567	KO	15100000		0	0	1
				615	WT	14500000		0	1	1
				616	KO	11600000		0	1	1
				617	KO	10900000		0	1	1
								2	1	1
								0	0	1
								0	1	1
								0	1	1
								0	0	1
								1	0	1
								0	1	1
								0	0	1
								0	1	1
								0	1	2
								0	1	2
								1	0	2
								2	1	2
								0	0	2
								1	1	2
								2	1	2
								1	0	3
								2	1	3
								0	1	3
								1	0	3
								0	1	3
								1	1	3
								1	1	3
								0	1	3
								1	1	3
								1	1	3
								0	0	3
								2	1	3
								0	1	3
								1	1	3
								2	1	3
								1	1	3
								1	1	3
								2	1	3
								0	1	3
								0	1	3
								0	1	3
								2	1	3
								1	1	3
								1	1	3
								2	1	3
								2	1	3
								2	1	3
								1	1	3
								2	1	3
								2	1	3
								1	1	3
								2	1	3
								2	1	3
								2	1	3
								1	1	3
								0	1	3
								2	1	3
								2	1	3
								2	1	3
								2	1	3
								1	1	3
								1	0	3

## Sheet: Figure 4
identifier	C3_rpkm	stage	tissue	GT	ID	GT	count	total		ID	GT	count	total
X2	46.56	ovary	ovary	wt	3342	1	1907	25116		3342	1	1653	27022
X3_ovary	8.703	ovary	ovary	wt	3344	1	2253	25673		3344	1	1823	26396
X8_ovary	14.542	ovary	ovary	ko	3343	1	2075	41880		3343	1	2666	40169
X26	30.013	ovary	ovary	wt	WT0	0	1438	27216		WT0	0	739	26522
X28_ovary	108.647	ovary	ovary	ko	WT1	0	2012	46862		WT1	0	714	46622
X29_ovary	5.711	ovary	ovary	ko	WT2	0	1830	46603		WT2	0	647	47616
X32_ovary	114.153	ovary	ovary	wt
X34_ovary	22.782	ovary	ovary	ko
X48	627.806	ovary	ovary	ko
X54	251.706	ovary	ovary	ko
X86	101.785	ovary	ovary	wt
X99	66.658	ovary	ovary	wt
X178_r7_1	0.52	SC1	testis	wt
X178_r6_1	0.907	SC2	testis	wt
X178_r5_1	1.977	SG	testis	wt
X178_r4_1	0.359	ST	testis	wt
X178_whole	0.513	whole	testis	wt
X214_whole	0.697	whole	testis	ko
X246_R4	0.298	ST	testis	wt
X246_whole	0.251	whole	testis	wt
X263_R7	0.397	SC1	testis	ko
X263_R5	0.154	SG	testis	ko
X263_R4	0.228	ST	testis	ko
X263_whole	1.488	whole	testis	ko
X269_whole	0.28	whole	testis	ko
X273_R5	2.199	SG	testis	ko
X273_R4	0.244	ST	testis	ko
X273_whole	0.714	whole	testis	ko
X286_r6	3.13	SC2	testis	ko
X286_r5	2.543	SG	testis	ko
X286_r4	0.634	ST	testis	ko
X268_whole	0.663	whole	testis	ko
X308_r7	0.522	SC1	testis	ko
X308_r6	0.911	SC2	testis	ko
X308_r5	0.709	SG	testis	ko
X308_r4	0.18	ST	testis	ko
X308_whole	0.662	whole	testis	ko
X350_R7	0.709	SC1	testis	wt
X350_R6	1.266	SC2	testis	wt
X350_R5	6.473	SG	testis	wt
X350_R4	0.687	ST	testis	wt
X350_whole	0.687	whole	testis	wt
X351_R7	0.841	SC1	testis	wt
X351_R6	0.977	SC2	testis	wt
X351_R5	3.906	SG	testis	wt
X351_R4	0.458	ST	testis	wt
X351_whole	0.697	whole	testis	wt
X534_r7	0.479999	SC1	testis	wt
X534_r6	1.08827	SC2	testis	wt
X544_lr7	0.376	SC1	testis	ko
X544_lr6	1.784	SC2	testis	ko
X544_lr5	1.844	SG	testis	ko
X544_lr4	0.367	ST	testis	ko
X550_lr7	0.429	SC1	testis	ko
X550_lr6	0.581	SC2	testis	ko
lr7.613	0.476332	SC1	testis	ko
lr6.613	0.698855	SC2	testis	ko
lr5.613	7.62204	SG	testis	ko
lr4.613	0.573558	ST	testis	ko
X648_r7	0.238	SC1	testis	wt
X614.r7	0.61	SC1	testis	ko
X648_r6	0.382	SC2	testis	wt
X648_r5	3.633	SG	testis	wt
X648_r4	0.4	ST	testis	wt
X648_whole	0.436	whole	testis	wt
X7b_R7	0.693	SC1	testis	wt
X7b_R6	1.324	SC2	testis	wt
X7b_R4	1.456	ST	testis	wt
X7b_whole	1.096	whole	testis	wt

## Sheet: Figure 5
STRAIN	PHENOTYPE	COUNT		litter	sireGT	damGT	km_phenotype	km_times	sire_conception	dam_conception		gt	age	ow		STRAIN	oocyte	atretic	CL
WT	FERTILE	110		1	1	0	1	1	76	76		0	198	NA		WT	3	19	2
WT	INFERTILE	5		2	1	1	1	1	76	76		0	208	NA		WT	4	21	4
KO	FERTILE	34		3	1	1	1	8	103	103		0	192	NA		WT	6	28	1
KO	INFERTILE	3		4	1	1	1	3	125	125		0	163	NA		WT	9	18	5
				5	1	2	1	6	45	45		0	279	100		WT	2	20	7
				6	1	2	1	8	47	47		0	173	NA		WT	2	16	3
				7	2	1	1	8	47	47		0	162	NA		WT	2	30	0
				8	1	1	1	5	149	149		0	317	23.4		WT	6	44	0
				9	1	2	1	2	66	66		0	348	7.9		WT	4	13	1
				10	2	0	1	3	69	69		0	330	8.1		WT	6	7	3
				11	1	1	1	4	70	43		0	325	10.6		WT	1	1	2
				12	1	1	1	6	167	45		0	53			WT	8	37	4
				13	1	1	1	4	172	172		0	319	5		WT	7	36	2
				14	1	1	1	2	83	56		0	313	9.3		WT	5	16	1
				15	1	2	1	0	85	85		0	305	5.2		WT	2	11	4
				16	1	2	1	18	85	85		0	62	NA		WT	2	10	3
				17	0	0	1	2	87	38		0	73	NA		WT	6	3	1
				18	2	1	1	23	89	89		0	253	10.6		WT	6	26	4
				19	1	2	1	6	91	42		0	253	13		WT	0	12	1
				20	1	1	1	4	190	68		0	224	12.8		WT	1	61	0
				21	2	0	1	4	97	70		0	225	20.7		KO	0	15	1
				22	1	1	1	6	197	197		0	225	176		KO	1	34	1
				23	1	1	1	2	104	77		0	225	283		KO	0	40	4
				24	0	0	1	2	108	59		0	300	18.4		KO	0	8	2
				25	1	2	1	6	110	110		0	164	103.6		KO	1	7	5
				26	1	2	1	2	44	37		0	92	8.8		KO	2	24	0
				27	1	1	1	5	47	45		0	129	317.1		KO	0	60	0
				28	1	1	1	22	112	85		0	98	133.3		KO	1	33	2
				29	1	1	1	6	46	46		0	102	15.8		KO	1	53	5
				30	1	1	1	4	46	39		0	153
				31	2	2	1	6	46	46		0	56	16.3
				32	2	2	1	8	48	48		0	27	12.5
				33	1	1	1	9	49	51		0	27	14.7
				34	1	1	1	1	211	89		0	184	32.7
				35	0	0	1	9	213	118		0	198	70
				36	2	0	1	7	123	96		1	212	NA
				37	1	1	1	2	125	98		1	192	NA
				38	2	0	1	21	56	129		1	192	NA
				39	1	1	1	1	66	59		1	170	NA
				40	1	2	1	5	134	134		1	155	NA
				41	2	2	1	3	70	70		1	168	NA
				42	1	1	1	2	232	110		1	168	NA
				43	1	1	1	6	71	71		1	263	50
				44	1	1	1	7	73	71		1	307	13
				45	2	1	1	8	137	137		1	374	68
				46	2	2	1	7	72	72		1	374	5.4
				47	0	0	1	11	138	89		1	272	8.56
				48	1	2	1	36	140	140		1	344	11.1
				49	0	0	1	36	239	71		1	328	7.7
				50	2	2	1	61	145	96		1	325	6.7
				51	1	1	1	25	241	241		1	325	11.5
				52	0	2	1	62	146	97		1	315	5.6
				53	1	1	1	2	62	65		1	126	NA
				54	1	2	1	22	85	78		1	31	NA
				55	1	1	1	3	63	66		1	31	NA
				56	1	1	1	0	55	102		1	303	7.4
				57	1	1	1	4	64	63		1	301	NA
				58	1	1	1	4	63	64		1	299	3.9
				59	1	1	1	4	63	64		1	285	10.2
				60	1	1	1	2	57	126		1	285	8.5
				61	1	2	1	4	157	157		1	69	NA
				62	1	1	1	1	66	61		1	81	NA
				63	2	0	1	2	62	67		1	74	NA
				64	1	1	1	3	254	132		1	198	NA
				65	1	1	1	3	93	93		1	197	6.8
				66	2	2	1	3	68	63		1	182	8.6
				67	1	1	1	4	96	94		1	176	9.5
				68	1	1	1	11	71	72		1	108	4.14
				69	1	1	1	10	73	70		1	106	27.4
				70	0	0	1	4	161	112		1	78	13.9
				71	1	2	1	6	162	113		1	46	6.6
				72	1	2	1	4	163	163		1	32
				73	2	1	1	7	163	163		2	208	NA
				74	1	1	1	31	99	101		2	198	NA
				75	2	2	1	10	99	99		2	163	NA
				76	2	2	1	10	101	101		2	163	NA
				77	2	0	1	3	76	140		2	163	NA
				78	1	1	1	4	85	88		2	168	NA
				79	1	1	1	2	84	85		2	168	NA
				80	1	1	1	4	78	125		2	279	100
				81	1	2	1	5	109	102		2	263	50
				82	1	1	1	6	82	151		2	307	91
				83	2	0	1	4	85	90		2	374	42
				84	2	1	1	3	90	67		2	374	12.5
				85	2	1	1	8	113	82		2	374	4.6
				86	1	1	1	1	135	113		2	374	6
				87	2	1	1	17	73	78		2	370	7.2
				88	1	1	1	7	161	139		2	317	29.7
				89	2	1	1	29	161	130		2	317	34.8
				90	1	1	1	2	76	107		2	349	NA
				91	1	1	1	3	73	91		2	349	12.1
				92	2	1	1	3	86	111		2	272	29.3
				93	2	1	1	4	109	134		2	344	5.3
				94	1	1	1	8	100	118		2	330	8.5
				95	1	1	1	10	105	136		2	328	6.4
				96	2	1	1	2	58	80		2	328	11.7
				97	1	1	1	3	64	91		2	325	5.4
				98	1	1	1	5	124	142		2	325	9.8
				99	1	1	1	8	132	163		2	325	8.1
				100	2	1	1	7	84	106		2	325	5.6
				101	1	1	1	25	86	113		2	325	4.6
				102	1	1	1	3	86	113		2	325	7.8
				103	1	1	1	4	147	165		2	325	4.9
				104	1	1	1	3	154	185		2	53
				105	0	2	1	23	45	45		2	320	7.3
				106	0	1	1	24	46	46		2	320	25
				107	0	1	1	24	46	46		2	320	14.1
				108	1	1	1	7	112	139		2	319	NA
				109	1	1	1	5	171	189		2	315	6.8
				110	0	1	1	30	52	52		2	126	NA
				111	0	2	1	8	72	72		2	126	NA
				112	0	1	1	7	72	72		2	313	6.3
				113	1	1	1	29	134	161		2	305	6.6
				114	1	1	1	2	155	182		2	302	10.1
				126	0	0	1	4	76	65		2	303	5.5
				127	0	0	1	32	127	116		2	301	7.8
				128	0	0	1	4	150	139		2	301	6.2
				129	0	0	1	15	184	173		2	301	10.6
				130	0	0	1	5	208	197		2	301	5
				131	0	0	1	16	243	232		2	62	NA
				132	0	0	1	3	75	64		2	60	NA
				133	0	0	1	8	102	91		2	60	NA
				134	0	0	1	22	143	132		2	299	NA
				135	0	0	1	4	166	155		2	299	6.7
				136	0	0	1	11	196	185		2	285	10.8
				137	1	1	1	2	76	76		2	285	5.6
				138	1	0	1	2	88	92		2	285	6.6
				139	1	1	1	2	84	97		2	69	NA
				140	1	1	1	2	65	69		2	81	NA
				141	1	1	1	3	68	68		2	74	NA
				142	1	1	1	3	68	68		2	74	NA
				143	1	1	1	3	95	90		2	73	NA
				144	1	1	1	5	79	79		2	73	NA
				145	1	1	1	5	119	114		2	253	5
				146	1	1	1	6	101	101		2	72	NA
				147	1	2	1	6	92	96		2	72	NA
				148	1	1	1	7	48	48		2	72	NA
				149	1	2	1	7	48	125		2	253	3.79
				150	1	1	1	7	44	48		2	201	11.3
				151	1	1	1	8	128	128		2	201	10
				152	1	1	1	17	50	51		2	201	7.8
				153	1	1	1	19	88	89		2	201	9.7
				154	1	1	1	21	55	55		2	198	6.5
				155	1	1	1	21	55	55		2	197	10.4
				156	1	1	1	23	121	121		2	197	12.9
				157	1	2	1	26	65	104		2	182	10.8
				158	1	1	1	26	63	76		2	176	6.1
				159	1	2	1	29	115	119		2	224	13.1
				161	0	1	1	2	88	54		2	224	11.7
				162	0	2	1	2	84	188		2	108	15.9
				163	0	2	1	2	84	150		2	106	28.8
												2	225	9.6
												2	225	178
												2	216	93
												2	78	7.73
												2	179	30.9
												2	46	4.6
												2	116	11
												2	99	151.1
												2	129	356.6
												2	96	37.5
												2	162	24.7
												2	32
												2	56	12.3
												2	27	11.5
												2	27	9.3
												2	119	12.4
												2	119	18.3
												2	119	17.9
												2	119	39.7
												2	119	15.8
												2	135	18.2
												2	184	29.3
												2	198	53
												2	198	144
												2	198	129

## Sheet: Figure 7
damGT	sireGT	size	deaths	finalsize		ID	GT	Explant area	Vessels area	Vessels % area	Total Number of Junctions	Junctions density	Total Vessels Length	Average Vessels Length	Total #End Points	Mean E Lacunarity	End point density
2	0	1	1	0		481_F1	KO	28.315	6.04726	21.3571	262	9.25304	101.501	5.63895	205	0.499814	33.8997
2	1	1	1	0		481_F2	KO	27.1145	4.23752	15.6282	118	4.35191	69.422	8.67775	96	0.743901	22.6547
2	1	2	2	0		498_F1	KO	30.3093	2.78252	9.18043	116	3.82721	61.486	6.83178	105	0.86749	37.7355
2	2	2	2	0		499_F1	WT	30.5784	3.54596	11.5963	124	4.05516	69.5223	6.95223	136	0.71804	38.3536
1	1	2	0	2		499_F2	WT	33.9255	7.74709	22.8356	541	15.9467	162.707	54.2357	409	0.269256	52.794
1	1	2	2	0		591_F1	WT	29.7181	4.53985	15.2764	243	8.17683	97.7886	5.14677	241	0.575129	53.0855
1	1	3	3	0		594_F1	KO	31.5516	2.99469	9.49141	175	5.54647	73.9617	8.21796	176	0.710855	58.7707
1	1	3	3	0		594_F2	KO	32.0183	4.00291	12.5019	249	7.7768	90.7584	10.0843	230	0.612217	57.4582
1	1	3	0	3		669_KO_1.25X_F1	KO	31.3864	4.87851	15.5434	260	8.28385	107.245	5.64448	245	0.468577	50.2203
1	1	3	0	3		669_KO_1.25X_F2	KO	26.2164	4.61344	17.5976	271	10.3371	97.9999	9.79999	192	0.572031	41.6175
1	1	3	0	3		675_WT_1.25X_F2	WT	33.374	6.39393	19.1584	722	21.6336	175.198	17.5198	589	0.306955	92.1186
1	1	3	0	3		675_WT_1.25X_F3	WT	32.4937	8.36489	25.7431	1020	31.3907	225.201	45.0403	704	0.19182	84.1613
1	1	3	0	3		569_WT_1.25X_F1	WT	34.1441	4.45876	13.0587	410	12.0079	124.504	5.92875	356	0.475155	79.8428
2	1	4	0	4		569_WT_1.25X_F2	WT	28.8601	3.4482	11.948	363	12.5779	97.1377	7.47213	312	0.575722	90.4821
2	1	4	4	0		574_WT_1.25X	WT	25.2055	3.6523	14.4901	199	7.89509	75.2227	9.40284	184	0.755473	50.3793
1	2	4	2	2		723_WT_1.25X	WT	26.8192	3.58523	13.3681	242	9.02337	83.1969	8.31969	208	0.718955	58.0159
1	1	4	1	3		549_KO_1.25X_F2	KO	26.8036	4.45098	16.6059	255	9.51366	91.0813	15.1802	242	0.420272	54.3701
1	1	4	0	4
1	1	4	0	4
1	1	4	0	4
0	0	4	0	4
0	2	4	0	4
2	1	5	5	0
1	1	5	0	5
1	1	5	0	5
1	1	5	0	5
1	1	5	0	5
1	2	5	0	5
0	0	5	2	3
0	0	5	0	5
0	2	5	5	0
0	2	5	0	5
2	1	6	0	6
1	1	6	0	6
1	1	6	0	6
1	1	6	0	6
1	1	6	0	6
0	2	6	0	6
2	2	7	7	0
2	2	7	7	0
1	1	7	2	5
1	1	7	0	7
1	2	7	0	7
1	1	7	2	5
0	1	7	0	7
0	0	7	7	0
0	0	7	1	6
0	2	7	0	7
2	1	8	8	0
2	1	8	8	0
2	2	8	1	7
2	2	8	0	8
1	1	8	0	8
1	2	8	1	7
1	2	8	0	8
1	1	8	8	0
1	1	8	0	8
1	1	8	0	8
1	1	8	1	7
1	1	8	0	8
1	1	8	1	7
1	1	8	1	7
1	1	8	0	8
1	2	8	0	8
1	1	8	0	8
1	2	8	0	8
2	1	9	7	2
2	1	9	0	9
2	1	9	6	3
2	1	9	0	9
2	1	9	3	6
2	2	9	9	0
2	1	9	0	9
2	2	9	9	0
1	1	9	1	8
1	1	9	0	9
1	2	9	1	8
1	1	9	4	5
1	1	9	0	9
1	1	9	0	9
1	1	9	2	7
1	2	9	2	7
1	2	9	0	9
1	2	9	0	9
1	1	9	0	9
1	1	9	0	9
0	2	9	0	9
0	0	9	0	9
1	1	10	0	10
1	1	10	0	10
1	1	10	0	10
1	1	10	0	10
1	1	10	0	10
2	2	11	3	8
1	1	11	0	11
2	1	12	0	12
0	2	12	0	12
1	1	13	0	13
1	1	14	3	11

## Sheet: Supplementary Figure 1
Sample Name	CN Calculated	CN Predicted
8VR1	1.135	1
JF5A	1.72	2
OQ26	1.78	2
BWH8	1.86	2
9SV9	1.87	2
GN4H	1.89	2
T5TG	1.89	2
DG5H	1.9	2
VH4F	1.9	2
K1ZK	1.92	2
8MI1	2	2
PE51	2.02	2
SB0G	2.03	2
ZP1D	2.06	2
51GD	2.09	2
H39C	2.11	2
9QC6	2.2	2
PD8P	2.21	2
3ZA0	2.28	2
9SV9-2	2.28	2
EP1A	2.3	2
E794	3.17	3
BLANK	0	0

## Sheet: Supplementary Figure 3
# All raw RNA-seq data are available through GEO: accession IDs GSE49624, GSE43717, GSE43719, GSE43721, GSE35005.

## Sheet: Supplementary Figure 4
exon	ko_mean	ko_SE	wt_mean	wt_SE		exon	ko_mean	ko_SE	wt_mean	wt_SE
1	0	0	0	0		1	0.0968333	0.0968333	5.33333	0.893381
2	0	0	0	0		2	0.0615	0.0438602	5.56867	1.04487
3	0	0	0	0		3	0	0	4.4325	0.69684
4	0	0	0	0		4	0	0	3.52533	0.545867
5	0	0	0	0		5	0	0	5.1605	0.769804
6	0	0	0	0		6	0	0	4.20867	0.609136
7	0	0	0.0923333	0.0923333		7	0	0	4.24067	1.06451
8	0	0	0.409333	0.409333		8	0	0	4.045	1.09208
9	0	0	0.230667	0.230667		9	0	0	3.79183	0.861399
10	0	0	0.118	0.118		10	0	0	2.8095	0.511712
11	0	0	0.138667	0.138667		11	0	0	2.23283	0.441193
12	0	0	0.0636667	0.0636667		12	0	0	1.88333	0.4803
13	0	0	0.0786667	0.0786667		13	0.2075	0.2075	1.85783	0.570872
14	0.182667	0.102089	0.066	0.066		14	0.0671667	0.0568802	1.98183	0.35609
15	0	0	0.111	0.111		15	0.0308333	0.0308333	3.413	0.665105
16	0	0	0	0		16	0.0216667	0.0216667	3.77067	0.692697
17	0	0	0.057	0.057		17	0	0	2.80033	0.377826
18	0.285333	0.285333	0.190667	0.190667		18	0.0501667	0.0501667	3.05167	0.425729
19	0.131667	0.131667	1.16467	0.638606		19	0.0811667	0.0811667	3.28433	0.325606
20	0	0	0.0333333	0.0333333		20	0.044	0.044	2.95033	0.386071
21	0.225	0.225	0.240333	0.142141		21	0	0	2.28683	0.438154
22	0.215667	0.111858	0.485333	0.248412		22	0	0	2.29167	0.0985683
23	0.196333	0.196333	0.144667	0.0855128		23	0	0	3.813	0.52118
24	0	0	0.075	0.075		24	0.119667	0.119667	3.16967	0.61255
25	0	0	0.170333	0.170333		25	0.130333	0.130333	2.86733	0.745776
26	0	0	0.229	0.229		26	0.163167	0.163167	2.3015	0.590103
27	0	0	0.559333	0.451529		27	0	0	3.043	0.450597
28	0	0	0.326667	0.193282		28	0.0276667	0.0276667	3.78467	0.578518
29	0	0	0	0		29	0.0205	0.0205	2.256	0.33291
30	0	0	0.0793333	0.0793333		30	0.0155	0.0155	2.4285	0.523337
31	0.131667	0.131667	0.265	0.265		31	0.135833	0.101658	3.222	0.58427
32	0	0	0.199333	0.117872		32	0.252833	0.130766	4.84683	0.504051
33	0	0	0	0		33	0.1975	0.1544	5.756	1.04931
34	0	0	0	0		34	0.074	0.074	2.3985	0.398358
35	0.0616667	0.0616667	0	0		35	0	0	1.61017	0.255501
36	0	0	0	0		36	0	0	2.422	0.449255
37	0	0	0.0686667	0.0686667		37	0	0	1.66117	0.513549
38	0	0	0	0		38	0.0323333	0.0323333	1.60317	0.332353
39	0	0	0.103	0.103		39	0.055	0.055	2.57383	0.431271
40	0	0	0	0		40	0.0658333	0.0658333	3.086	0.495009
41	0	0	0.255667	0.20632		41	0.125833	0.0753677	3.28167	0.574819
42	0	0	0	0		42	0.0756667	0.0487502	1.82433	0.415844
43	0.102333	0.102333	0.0403333	0.0403333		43	0	0	2.00217	0.458171
44	0.124667	0.124667	0	0		44	0.0526667	0.0526667	3.983	1.04149
45	0.19	0.19	0.089	0.089		45	0.0475	0.0475	4.87717	1.30044
46	0.135	0.135	0	0		46	0	0	2.6515	0.672407
47	0	0	0.228	0.114001		47	0	0	2.23183	0.352789
48	0	0	0.219	0.219		48	0	0	2.826	0.667333
49	0.0406667	0.0406667	0.038	0.038		49	0.0318333	0.0318333	2.28733	0.381013
50	0.173333	0.108478	0.166667	0.166667		50	0.0985	0.0806704	1.58217	0.298566
51	0.0933333	0.0933333	0.0793333	0.0793333		51	0	0	1.8575	0.356361
52	0.0443333	0.0443333	0	0		52	0	0	1.56217	0.346598
53	0.132667	0.132667	0.0826667	0.0826667		53	0	0	1.56033	0.141235
54	0.307333	0.0756975	0	0		54	0	0	2.28517	0.470821
55	0.048	0.048	0.038	0.038		55	0.0875	0.0875	1.47333	0.371604
56	0.306667	0.0855888	0.0413333	0.0413333		56	0.0951667	0.0951667	0.649667	0.193834
57	0.384	0.0622656	0.124	0.0733848		57	0	0	0.8905	0.179835
58	4.26833	0.950807	0.669667	0.357404		58	0	0	2.2245	0.3247
59	4.05467	0.702224	0.538667	0.270006		59	0	0	2.9035	0.56461
60	0.921	0.0802766	0.29	0.29		60	0.0173333	0.0173333	2.36517	0.267598
61	3.965	0.493579	0.538333	0.538333		61	0.0346667	0.0346667	2.50983	0.203953
62	1.52267	0.352701	0.194667	0.194667		62	0	0	2.951	0.529243
63	1.86467	0.108082	0.193	0.193		63	0	0	2.71117	0.50878
64	0.931	0.173235	0.04	0.04		64	0	0	2.21833	0.491119
65	3.45267	0.486879	0.16	0.16		65	0	0	3.0355	0.918042
66	1.26233	0.0818379	0.178	0.178		66	0.0475	0.0475	1.51767	0.488609
67	0.204333	0.204333	0.255	0.255		67	0.034	0.034	1.79217	0.702276
68	0.988	0.344344	1.95233	1.59806		68	0	0	2.21167	0.693069
69	5.102	1.11533	0.325	0.325		69	0.0226667	0.0226667	2.243	0.603944
70	1.17333	0.0424748	0.115333	0.0850928		70	0.00683333	0.00496935	1.3575	0.268402

## Sheet: Supplementary Figure 6
gt	estrogen	fsh	lh		gt	testosterone	fsh	lh
KO	2.8	71.52	0.38		KO	1684.95	150.1	1
KO	4.3	13.97	0.65		KO	12.265	182.95	0.3
KO	4.8	7.15	0.73		KO	153.011	54.45	2.1
KO	4.4	11	0.07		KO	1287.93	NA	NA
KO	3.2	60.43	0.53		KO	1253.05	88.28	1.51
KO	3.4	1.68	1.11		WT	1851.62	159.41	1.44
KO	3.5	86.1	0.11		WT	39.839	60.87	0.2
KO	2.9	56.29	0.11		WT	38.887	121.37	0.97
KO	5.2	NA	NA		WT	571.158	70.51	0.36
WT	6.7	4.63	0.41
WT	2.1	19.59	0.14
WT	2.6	47.82	0.11
WT	8.1	7.31	1.11
WT	3	39.79	0.62
WT	2.8	29.54	0.11
WT	5.6	NA	NA

[truncated: 1 more sheets: Supplementary Figure 9]
